# Supplementary material for: Melanoma subpopulations that rapidly escape MAPK pathway inhibition incur DNA damage and rely on stress signalling
Source: Nat Commun. 2021 Mar 19;12:1747. doi: 10.1038/s41467-021-21549-x (PMC7979728; doi:10.1038/s41467-021-21549-x)
Supplement: Supplementary file 4 — Supplementary Data 1 [file 41467_2021_21549_MOESM4_ESM.xlsx]

## Sheet: 51 cell-cycle genes
51 cell-cycle genes used to calculate the probability of being proliferative for each cell
ARHGEF39
ATAD2
AURKB
BIRC5
BRCA1
BUB1
BUB1B
CCNA2
CCNB1
CCNB2
CCNE1
CCNE2
CCNF
CDC20
CDC25A
CDC45
CDC6
CDK1
CDK2
CDKN3
CENPA
CENPE
E2F1
ESCO2
FAM83D
GMNN
GTSE1
HJURP
HMMR
KIF11
KIF20B
KIF23
KIF4A
MAD2L1
MCM2
MCM4
MCM5
MCM6
MKI67
MYBL2
NUF2
NUSAP1
PLK1
PRC1
RFC3
RFC4
RRM2
TACC3
TOP2A
TPX2
UBE2C

## Sheet: 40 upregulated genes
gene.name	mean.expr.Escapees	mean.expr.Non-escapees	mean.expr.UT-P	logfold.change.Escapees.vs.Non-escapees	logfold_change.Escapees.vs.UT-P	pval.Escapees.vs.Non-escapees	pval.Escapees.vs.UT-P
DKK1	10.9509	0.523306	4.91508	1.04103	0.469125	3.59785e-56	0.0276107
CDC42EP1	2.68589	0.454514	0.328717	0.334219	0.356845	4.78959e-45	4.32579e-52
ACTB	114.408	43.2912	80.7516	0.903229	0.330542	5.79703e-43	9.91373e-13
LINC01133	4.8949	0.718507	0.0901853	0.536176	0.649047	3.46502e-38	5.03815e-150
TRIB3	6.00679	1.5712	2.25982	0.505705	0.408417	6.16982e-36	1.91376e-27
MTHFD2	14.8295	5.35498	5.29525	0.642034	0.647726	9.68916e-36	6.8425e-38
TPM1	50.4089	7.14015	11.7708	1.50749	1.18815	1.03555e-35	2.32635e-24
PYCR1	7.70156	2.1512	2.77026	0.564351	0.48316	1.26493e-35	9.76963e-32
PSAT1	15.932	5.82126	3.99818	0.652346	0.833739	2.18249e-31	7.82834e-42
MGST1	14.545	3.65015	9.18786	0.804451	0.317115	1.87681e-30	0.000147069
AKR1B1	16.147	5.89774	9.0214	0.655549	0.406913	1.07834e-28	2.80528e-10
PCLO	3.14192	0.761497	0.872473	0.337499	0.318957	5.23139e-28	9.44215e-23
TXNRD1	7.15607	1.69389	2.81281	0.585556	0.434504	7.73438e-27	3.02839e-11
ASNS	5.10661	1.58378	1.66295	0.419858	0.408201	3.62736e-26	1.99951e-25
UGCG	3.21808	0.798883	1.29394	0.340337	0.260635	3.44093e-25	1.7642e-09
GARS	10.118	4.98086	4.14842	0.409571	0.495152	3.67857e-24	2.63079e-33
EFEMP1	3.19111	0.669668	0.617281	0.359008	0.368022	1.25169e-23	1.32505e-18
SLC3A2	19.8036	9.5443	9.80244	0.52905	0.511657	1.39854e-22	2.22156e-21
TNFRSF12A	28.3125	11.748	20.7854	0.682693	0.254658	2.93413e-22	0.000490048
TPM4	11.6514	5.96387	7.81981	0.412711	0.258515	5.67467e-22	2.74212e-09
HEBP2	7.12254	2.43753	3.68711	0.479942	0.327828	1.0713e-20	4.49314e-09
MT1X	37.8536	3.30582	5.32575	1.6247	1.41091	2.30292e-19	1.56484e-05
SLC1A5	7.19942	3.8246	2.90408	0.318657	0.426644	1.44637e-18	8.7693e-32
RAB32	3.80285	1.5997	1.65691	0.281811	0.273393	5.86634e-17	9.83535e-17
KCNG1	2.86479	1.03745	0.961708	0.258095	0.270375	2.32781e-16	1.47335e-16
FLNA	6.68407	3.50637	3.91604	0.312123	0.265977	1.02723e-15	1.52008e-13
SLC7A5	15.8102	9.23399	4.50006	0.376111	0.774642	1.74254e-15	1.87654e-44
ANXA2	89.7522	50.5882	34.1925	0.532045	0.880271	1.22975e-14	2.33389e-34
FTH1	1046.25	549.288	295.105	0.63991	1.25321	2.78993e-13	3.94995e-37
FTL	481.227	271.203	218.524	0.565279	0.776751	3.47084e-12	3.50018e-23
CYR61	12.0261	4.81279	5.40633	0.543891	0.486125	3.51384e-12	1.42118e-08
PHGDH	12.1584	7.412	7.31377	0.320119	0.327958	5.83306e-12	3.63847e-14
TUBB2A	3.25235	1.25849	0.905686	0.270214	0.326674	2.53467e-11	2.5709e-18
MYL12A	15.4365	9.33388	8.75495	0.351226	0.391965	4.61241e-11	6.8265e-15
G6PD	6.67287	3.9433	3.34028	0.262036	0.330509	4.82883e-09	6.73398e-17
MARCKS	4.47247	2.07843	2.14137	0.285452	0.276805	1.50446e-08	1.4289e-07
NUPR1	13.7161	9.11979	0.545286	0.27891	1.1955	8.64426e-08	1.81702e-77
TMSB4X	34.1939	21.6995	20.9542	0.38188	0.41001	1.54034e-07	4.09697e-10
THBS1	21.9137	13.3505	7.91575	0.380086	0.727477	1.79034e-05	1.83066e-22
HMOX1	4.26316	1.35664	0.363258	0.368423	0.533587	0.0190656	3.36843e-24

## Sheet: 16 downregulated genes
gene.name	mean.expr.HC_PC_T	mean.expr.HC_QC_T	mean.expr.HC_PC_UT	logfold.change.HC_PC_T.vs.HC_QC_T	logfold_change.HC_PC_T.vs.HC_PC_UT	pval.HC_PC_T.vs.HC_QC_T	pval.HC_PC_T.vs.HC_PC_UT
TSC22D1	4.76248	24.3406	8.9059	-1.08906	-0.348706	4.31989e-39	4.88982e-08
DPM3	5.43912	11.7324	8.50583	-0.465801	-0.253953	1.44272e-25	3.47474e-10
WWTR1	2.85973	6.80864	9.38398	-0.400046	-0.594812	2.2558e-22	8.18363e-40
PDLIM4	5.97127	12.7484	9.62033	-0.475229	-0.283356	8.13105e-22	7.18131e-07
MIA	18.9038	35.3668	32.6404	-0.521117	-0.451487	8.93873e-19	3.16989e-06
SNHG8	12.9778	20.7648	19.6891	-0.357065	-0.314697	5.64115e-18	9.46263e-16
SOX10	3.40598	7.58009	7.10094	-0.39664	-0.358331	7.53514e-18	1.7965e-16
S100A13	17.918	29.0378	34.9239	-0.393166	-0.551945	4.15744e-17	1.78472e-26
SNHG19	4.558	9.18282	7.81651	-0.388995	-0.288947	1.12076e-16	3.95608e-10
SLC26A2	1.37463	5.70919	9.55441	-0.508314	-0.811011	2.92137e-16	2.35111e-29
LMNA	21.1577	30.8318	39.2601	-0.312966	-0.523322	1.77063e-09	1.78197e-22
H1F0	2.41401	4.67778	4.77178	-0.261257	-0.270758	5.73129e-06	5.90584e-10
PHLDA1	3.1877	6.18348	12.0878	-0.306396	-0.72519	1.12756e-05	1.29382e-38
CDC42EP3	2.91918	5.66607	5.77189	-0.292408	-0.302128	1.52655e-05	1.53624e-09
MARCKSL1	7.09381	10.7806	11.9602	-0.262877	-0.334231	0.000740207	5.87617e-10
IER3	3.07932	6.04134	12.7378	-0.306851	-0.775222	0.00214972	5.26507e-37
