# Supplementary material for: Melanoma subpopulations that rapidly escape MAPK pathway inhibition incur DNA damage and rely on stress signalling
Source: Nat Commun. 2021 Mar 19;12:1747. doi: 10.1038/s41467-021-21549-x (PMC7979728; doi:10.1038/s41467-021-21549-x)
Supplement: Supplementary file 5 — Supplementary Data 2 [file 41467_2021_21549_MOESM5_ESM.xlsx]

## Sheet: Sheet1
Gene Name	Hazard Ratios	p-Value
SLC3A2	0.219039	0.000950381
SLC7A5	0.204949	0.00129747
RAB32	0.193778	0.00346976
CDC42EP1	0.189289	0.00445285
TUBB2A	0.131252	0.0231328
ACTB	0.169405	0.0233459
HMOX1	0.118605	0.0586977
PYCR1	0.111908	0.0640345
PHGDH	0.0836383	0.124247
NUPR1	-0.100051	0.165138
FLNA	0.0733644	0.179
GARS	0.0807451	0.20694
TRIB3	-0.0834862	0.234653
FTL	0.0718341	0.235155
MGST1	0.0514394	0.249782
SLC1A5	0.0697116	0.266135
TXNRD1	0.0630452	0.272389
PSAT1	0.0699345	0.322178
ASNS	-0.0651	0.331211
MTHFD2	-0.0655449	0.346133
TNFRSF12A	-0.0679628	0.348812
HEBP2	0.0609129	0.409891
DKK1	0.0429496	0.491403
PCLO	0.0583412	0.498747
KCNG1	-0.0588526	0.520057
UGCG	0.0367194	0.537094
EFEMP1	-0.0426661	0.544445
CYR61	-0.028714	0.671348
TPM1	-0.0231387	0.700529
AKR1B1	-0.024772	0.705149
MT1X	-0.0231826	0.71171
ANXA2	0.0151247	0.833524
MYL12A	-0.015434	0.842747
FTH1	-0.0148242	0.846195
THBS1	-0.0123745	0.889774
TPM4	0.0083703	0.900729
G6PD	0.00809334	0.903869
MARCKS	0.00338218	0.958781
