# Supplementary material for: Melanoma subpopulations that rapidly escape MAPK pathway inhibition incur DNA damage and rely on stress signalling
Source: Nat Commun. 2021 Mar 19;12:1747. doi: 10.1038/s41467-021-21549-x (PMC7979728; doi:10.1038/s41467-021-21549-x)
Supplement: Supplementary file 11 — Source Data [file 41467_2021_21549_MOESM11_ESM.zip]

Archive with 6 entries (5 files):
- SourceData_Supplementary_Fig4/
- SourceData_Supplementary_Fig4/Supplementary_Fig_4a_datafile_E.csv
- SourceData_Supplementary_Fig4/Supplementary_Fig_4a_datafile_NE.csv
- SourceData_Supplementary_Fig4/Supplementary_Fig_4a_datafile_T.csv
- SourceData_Supplementary_Fig4/Supplementary_Fig_4a_datafile_UT.csv
- SourceData.xlsx
