# Supplementary material for: Melanoma subpopulations that rapidly escape MAPK pathway inhibition incur DNA damage and rely on stress signalling
Source: Nat Commun. 2021 Mar 19;12:1747. doi: 10.1038/s41467-021-21549-x (PMC7979728; doi:10.1038/s41467-021-21549-x)
Supplement: Supplementary file 11 — Source Data [file 41467_2021_21549_MOESM11_ESM.zip › SourceData_Supplementary_Fig4/Supplementary_Fig_4a_datafile_E.csv]

	AXL	MITF	NGFR	SOX10
AAAGATGCATTCCTGC-1	5.85372069317023	1.25436871996505	1.25436871996505	4.18122906655017
AACTCTTAGGCAAAGA-1	11.7408194095798	0.587040970478992	0	1.17408194095798
AAGACCTAGAACAACT-1	4.18922752695145	2.09461376347572	5.23653440868931	10.4730688173786
ACACCAAGTGTGTGCC-1	0.466992256327313	2.33496128163656	1.40097676898194	0.933984512654625
ACACTGACATGGGACA-1	1.07138414975435	1.07138414975435	0	4.28553659901739
ACCGTAACAGTCACTA-1	11.2483305798205	3.57901427539745	6.13545304353848	2.04515101451283
ACGAGGAAGTTGCAGG-1	3.24714578060208	1.85551187462976	0	5.56653562388928
ACGGGCTTCCGTAGTA-1	5.50164998935491	2.44517777304663	0	4.89035554609325
ACTATCTTCTGCAGTA-1	16.3662076576144	0.991891373188754	1.48783705978313	1.48783705978313
ACTTGTTTCTTTAGGG-1	6.48879108308688	1.44195357401931	0	1.44195357401931
ACTTTCATCCGTTGTC-1	1.30509166512348	1.74012222016464	0.870061110082322	3.48024444032929
AGTGGGAAGGAATGGA-1	8.21374082197006	1.09516544292934	0	3.28549632878802
AGTGTCATCGTAGGTT-1	14.9400173443823	0	0	4.98000578146078
ATAACGCCATCACCCT-1	3.00130662020906	0	2.00087108013937	7.0030487804878
ATAGACCGTCTAGTCA-1	13.3061713138179	1.99592569707268	3.99185139414536	2.66123426276357
ATCACGAAGAATGTGT-1	9.97415326082461	2.13731855589099	0.71243951863033	7.83683470493363
ATCTGCCGTTCGCGAC-1	11.0048619490383	0	0	1.22276243878203
ATGAGGGGTCATATGC-1	3.16252895668517	2.25894925477512	0	0
ATTGGACAGAGTAAGG-1	8.37888725128961	1.52343404568902	3.80858511422255	11.4257553426676
ATTGGTGCACCAGATT-1	6.93980999697875	3.46990499848938	1.73495249924469	3.46990499848938
CAAGTTGTCGTTGACA-1	3.69381683685776	2.77036262764332	0	2.3086355230361
CACACCTAGACCTTTG-1	15.5455570873543	0.647731545306429	0	2.59092618122572
CACAGGCAGGAGCGTT-1	1.85331612070357	4.16996127158302	0.926658060351783	2.31664515087946
CACCAGGAGGTAAACT-1	12.9309448887093	2.98406420508675	6.46547244435463	4.47609630763013
CCCAATCCAACTGCGC-1	4.33111722558208	0	1.44370574186069	0.721852870930346
CCCAGTTCAGCCTTTC-1	1.12109544468547	0.747396963123644	2.61588937093275	3.3632863340564
CCGTACTGTTGCGCAC-1	3.21548559696385	1.92929135817831	4.50167983574939	7.07406831332047
CCGTGGATCGAATGGG-1	3.64574240139671	0.911435600349179	0	3.19002460122213
CCGTTCAGTGCACCAC-1	2.5339837956437	0	0	3.16747974455463
CCTACCACAATAGCAA-1	13.232696082615	0	1.10272467355125	1.10272467355125
CGAATGTAGCCACCTG-1	2.65520483338985	2.12416386671188	0.531040966677969	3.71728676674578
CGAATGTCAATACGCT-1	4.79577791524899	1.59859263841633	0	1.59859263841633
CGAGAAGAGATGTAAC-1	14.3449250591638	2.26498816723639	0	2.26498816723639
CGAGCACTCTGTTTGT-1	0.783198714937338	6.2655897194987	0	5.48239100456137
CGTCACTAGAAAGTGG-1	9.11226693701239	2.2780667342531	1.89838894521091	3.03742231233746
CGTCTACCACTGAAGG-1	6.13405732597472	1.22681146519494	3.68043439558483	1.84021719779242
CTAATGGAGCTGGAAC-1	7.14379509578968	3.33377104470185	0.476253006385979	1.42875901915794
CTAGCCTGTCAGAGGT-1	4.26929629820848	1.06732407455212	2.13464814910424	1.06732407455212
CTAGTGAAGTGGAGTC-1	10.2231367722368	1.13590408580408	0	1.13590408580408
CTCACACCACGGCGTT-1	0.789865814891796	1.57973162978359	0	8.68852396380976
CTCAGAACACCAGTTA-1	7.07658805809802	1.633058782638	0	3.26611756527601
CTCCTAGAGAATAGGG-1	3.65874378351592	0	0.91468594587898	4.5734297293949
CTCTAATAGGGCTTCC-1	5.04822837049156	1.26205709262289	0.631028546311445	2.52411418524578
CTGAAGTGTTACGCGC-1	2.66696080252647	0.533392160505294	0	1.60017648151588
CTGTTTAAGGAGTAGA-1	12.13332394267	2.426664788534	2.426664788534	7.8866605627355
GAACCTAAGATATGGT-1	14.4073530042458	2.21651584680705	0	4.4330316936141
GACAGAGGTGTAACGG-1	5.80014340046138	1.28892075565808	1.28892075565808	3.22230188914521
GACGCGTTCCTTCAAT-1	10.0245688331421	4.17690368047586	1.67076147219034	0.835380736095172
GACGGCTGTGTTTGTG-1	6.12521234148461	3.57304053253269	0.510434361790384	1.02086872358077
GATCGTACAGGATTGG-1	9.85058472764897	0	1.40722638966414	2.81445277932828
GATCTAGCAATCTGCA-1	6.92986886447541	1.84796503052678	0.461991257631694	1.38597377289508
GATGCTATCTACTCAT-1	7.62523541306857	0	2.24271629796134	7.1766921534763
GCATGTACACTAGTAC-1	8.67967419207793	1.23995345601113	0	0
GCCAAATCAAATCCGT-1	8.97242547773977	2.65849643784882	0	0
GCGACCAAGAGGGATA-1	4.54601429356789	2.27300714678395	0	1.13650357339197
GCGCAGTTCCAGTAGT-1	5.40844505424229	0.600938339360255	0	2.40375335744102
GCGCAGTTCTTATCTG-1	6.90891199405867	2.30297066468622	0	2.30297066468622
GCGCCAATCCGGGTGT-1	11.4110395584177	3.80367985280589	0	1.90183992640294
GGCTGGTTCACATAGC-1	1.43421070888429	1.43421070888429	0	2.15131606332644
GGGCACTCAGGAATCG-1	0.752194035715845	1.50438807143169	3.00877614286338	6.76974632144261
GGGCATCGTAAATGTG-1	4.48959204282627	0.561199005353284	0	0.561199005353284
GGGCATCGTCAAAGCG-1	1.81509816087379	1.81509816087379	1.81509816087379	3.02516360145632
GTAACGTAGACCGGAT-1	6.40459254485972	1.92137776345792	0.640459254485972	4.4832147814018
GTTCTCGTCGTCACGG-1	3.32962891379977	0.554938152299961	0	5.54938152299961
TACAGTGCACGGCTAC-1	1.88551154674028	6.28503848913427	0	3.77102309348056
TAGACCAAGCCACCTG-1	8.36241303058087	0.929157003397875	0.464578501698937	1.85831400679575
TAGAGCTGTTAAAGAC-1	10.1851486904598	2.03702973809195	0	3.05554460713793
TAGCCGGCAATGGAGC-1	0.736616687095579	0	4.41970012257347	5.89293349676463
TATCAGGTCCCGGATG-1	3.62104842777871	1.44841937111148	2.17262905666723	13.7599840255591
TCTGAGAAGTGTACCT-1	21.3592132699641	0.485436665226457	0.485436665226457	3.88349332181166
TCTGGAATCCACGACG-1	1.48985288606598	0.496617628688658	0.496617628688658	1.98647051475463
TGACGGCAGCTGAACG-1	1.92536229184517	3.85072458369035	0.481340572961293	0.481340572961293
TGAGGGAAGAGAGCTC-1	4.38478615397668	1.46159538465889	0	4.38478615397668
TGAGGGAGTCGACTGC-1	9.8346851882686	1.22933564853357	1.22933564853357	0
TGCACCTTCATAACCG-1	7.78627309608618	0	1.66848709201847	3.89313654804309
TGCCCTATCCTGTACC-1	5.31772645639241	2.90057806712313	0	1.45028903356157
TGCGTGGTCTGCTTGC-1	0.612083565261674	1.22416713052335	0	1.22416713052335
TGGCTGGTCATGCAAC-1	3.18795568659865	1.91277341195919	0	3.18795568659865
TTAGGCATCATCTGTT-1	5.72647743183215	1.56176657231786	0.520588857439286	3.644122002075
TTCCCAGGTTCGTCTC-1	3.40188033437918	1.13396011145973	0	2.26792022291946
TTCTACAAGGGCTCTC-1	6.30658938377059	1.94048904116018	0.485122260290046	1.45536678087014
TTCTTAGAGCAGGCTA-1	8.5052160473952	1.8489600103033	0.369792002060661	5.17708802884925
TTGACTTTCCTTTACA-1	8.30280977396501	3.321123909586	0	6.64224781917201
TTTGCGCCATTCACTT-1	3.13915349807153	1.04638449935718	0	1.04638449935718
TTTGGTTAGTCGATAA-1	6.36648640658298	3.18324320329149	3.18324320329149	7.00313504724128
