# Supplementary material for: Melanoma subpopulations that rapidly escape MAPK pathway inhibition incur DNA damage and rely on stress signalling
Source: Nat Commun. 2021 Mar 19;12:1747. doi: 10.1038/s41467-021-21549-x (PMC7979728; doi:10.1038/s41467-021-21549-x)
Supplement: Supplementary file 11 — Source Data [file 41467_2021_21549_MOESM11_ESM.zip › SourceData_Supplementary_Fig4/Supplementary_Fig_4a_datafile_NE.csv]

	AXL	MITF	NGFR	SOX10
AAACCTGCAGACGCCT-1	3.21475222890317	1.07158407630106	4.28633630520423	7.5010885341074
AAACCTGCAGTCACTA-1	4.39389860288492	2.92926573525661	0	13.1816958086547
AAACCTGCATTGGCGC-1	0.566843248223217	2.83421624111608	0	9.06949197157147
AAACCTGTCTACGAGT-1	7.25334487275449	2.4177816242515	0	4.83556324850299
AAACCTGTCTATCCTA-1	3.44871880421727	3.44871880421727	0	3.44871880421727
AAACGGGAGACAATAC-1	9.27796817625459	13.4952264381885	0	1.68690330477356
AAACGGGCACTCGACG-1	2.60943653438352	3.91415480157528	0	9.13302787034232
AAAGATGCATGCTGGC-1	3.0659369994661	6.13187399893219	0	5.36538974906567
AAAGATGGTCTCAACA-1	10.5830859015051	2.64577147537627	0	5.29154295075253
AAAGATGTCCACGACG-1	5.243228162727	0	0	0
AAAGATGTCTCGATGA-1	9.90411465177398	0	0	4.24462056504599
AAAGCAAAGGAACTGC-1	4.63852988691438	2.31926494345719	1.15963247172859	10.4366922455574
AAAGCAAAGTGCAAGC-1	3.67050175775008	7.34100351550016	0	5.50575263662512
AAAGCAAGTTGACGTT-1	1.12455938030376	4.49823752121502	0	2.24911876060751
AAAGTAGAGAGTCGGT-1	3.56640099368595	3.56640099368595	0	7.13280198737191
AAAGTAGAGTAGTGCG-1	0.890555536409691	0.890555536409691	0	6.23388875486784
AAAGTAGCAGGGTACA-1	3.11106094808126	1.55553047404063	3.11106094808126	6.22212189616253
AAAGTAGTCAGCATGT-1	6.15982837221775	1.53995709305444	1.53995709305444	7.69978546527219
AAAGTAGTCCGTAGGC-1	9.33908565233105	0	0	10.5064713588724
AAAGTAGTCTAAGCCA-1	0	3.41037315648817	1.70518657824409	13.6414926259527
AAATGCCAGATCTGCT-1	0	0.932039097581649	0	2.79611729274495
AAATGCCAGCCAGGAT-1	2.2737571491421	3.41063572371315	0	13.6425428948526
AAATGCCAGCCGGTAA-1	0	5.24887268443289	0	13.6470689795255
AAATGCCAGGGTCTCC-1	0.838457170668397	5.03074302401038	0	5.03074302401038
AAATGCCCACATCCGG-1	0	3.98313466577609	0	7.96626933155218
AAATGCCCACCTATCC-1	1.09855248055095	1.09855248055095	0	4.3942099222038
AAATGCCCATGTCTCC-1	2.47349781042858	7.42049343128575	0	6.18374452607145
AAATGCCTCCGCGTTT-1	0	1.79397063417682	14.3517650734146	7.17588253670728
AAATGCCTCGAATGCT-1	3.74266782533131	8.73289159243971	0	3.74266782533131
AACACGTAGATAGTCA-1	3.90233313198429	2.34139987919058	0	9.36559951676231
AACACGTTCTGCTTGC-1	0	2.0137738900037	0	7.04820861501296
AACCATGAGTGTACTC-1	4.64666217127444	0	0	2.32333108563722
AACCATGTCAACTCTT-1	12.6249898216758	4.20832994055859	0	14.7291547919551
AACCATGTCCTAGGGC-1	5.85173233695652	1.46293308423913	0	17.5551970108696
AACCGCGCACGGACAA-1	0	0	0	10.9795902883156
AACGTTGAGGGTTTCT-1	7.74008761091767	0	0	0
AACGTTGAGTCACGCC-1	3.38369124001571	0	10.1510737200471	11.842919340055
AACGTTGGTCGAAAGC-1	0	3.61896925985575	7.2379385197115	16.2853616693509
AACTCAGAGAAGGCCT-1	4.2522163029393	3.72068926507189	0	11.6935948330831
AACTCAGAGCGATAGC-1	0	3.60508510044643	0	2.40339006696429
AACTCAGAGCGTTGCC-1	4.86240474174428	2.43120237087214	3.64680355630821	4.86240474174428
AACTCAGAGCTGCAAG-1	6.1097647476061	6.1097647476061	0	9.16464712140915
AACTCAGCAGATTGCT-1	2.27553412805865	1.13776706402932	0	2.27553412805865
AACTCAGGTATAAACG-1	6.40288661071019	2.40108247901632	0	11.2050515687428
AACTCAGTCGTCCGTT-1	0	0	0	1.25656455142232
AACTCCCAGAGGGCTT-1	1.30742474070326	2.61484948140653	2.61484948140653	6.53712370351632
AACTCCCAGCGATCCC-1	1.40981750729698	5.63927002918792	0	4.22945252189094
AACTCCCAGTAAGTAC-1	10.3599826272885	0	0	10.3599826272885
AACTCCCCATATGGTC-1	24.9352685751045	0	0	2.77058539723384
AACTCTTAGCTTATCG-1	10.0574069569448	3.77152760885429	0	6.28587934809049
AACTCTTCACGGTAGA-1	4.04559686888454	2.69706457925636	0	2.69706457925636
AACTGGTCACCGAATT-1	3.35764170862433	3.35764170862433	0	8.39410427156083
AACTGGTCATACCATG-1	0.981847714578821	3.92739085831529	0	7.85478171663057
AACTGGTCATCCTAGA-1	0	4.29738494158733	0	2.14869247079366
AACTGGTGTGGGTCAA-1	2.4824083191239	8.68842911693364	0	8.68842911693364
AACTGGTTCACAATGC-1	1.22502311028941	1.22502311028941	0	9.8001848823153
AACTGGTTCCGCGTTT-1	0	0	1.61437183732117	6.45748734928469
AACTGGTTCTCACATT-1	10.4942130301096	5.99669316006266	0	4.49751987004699
AACTTTCAGTACACCT-1	6.36618392341803	0.909454846202576	0	7.27563876962061
AACTTTCGTCCTAGCG-1	2.11501473236209	2.11501473236209	0	4.23002946472418
AACTTTCGTTTGTTGG-1	0	0	0	11.8783038381981
AACTTTCTCGTAGGAG-1	7.71564851307775	0.771564851307775	0	5.40095395915442
AACTTTCTCTGGCGAC-1	1.34177527389792	1.34177527389792	0	9.39242691728542
AAGACCTAGCACCGTC-1	6.30397394613583	6.30397394613583	0	6.30397394613583
AAGACCTAGTGATCGG-1	10.4252636735635	1.48932338193764	2.97864676387528	13.4039104374388
AAGACCTCAATAACGA-1	6.99168019480519	5.2437601461039	0	3.4958400974026
AAGACCTGTCACACGC-1	1.82333744928559	3.64667489857118	0	10.9400246957135
AAGACCTGTCCATCCT-1	0	1.11071113881069	0	4.44284455524274
AAGACCTTCCTCAACC-1	0	1.47841695749185	0	10.3489187024429
AAGACCTTCGTCTGAA-1	1.34927161654135	1.34927161654135	0	6.74635808270677
AAGCCGCGTCTCGTTC-1	0	1.51083079981291	9.06498479887746	12.0866463985033
AAGCCGCTCACTGGGC-1	3.89212086981079	2.91909065235809	0.973030217452697	8.75727195707427
AAGGAGCGTCTCTTTA-1	3.66733289181134	1.22244429727045	0	4.88977718908179
AAGGAGCTCGGAATCT-1	2.35793964003011	1.17896982001506	0	5.89484910007528
AAGGAGCTCGGATGGA-1	1.18426479686533	3.552794390596	0	2.36852959373067
AAGGCAGGTAAACACA-1	5.92757196926253	7.40946496157816	0	20.7465018924189
AAGGTTCCATACAGCT-1	7.79603278358809	10.3947103781175	0	5.19735518905873
AAGTCTGAGCGTTTAC-1	0	1.51246671153902	9.07480026923415	12.0997336923122
AAGTCTGGTGTCAATC-1	1.36987118320611	5.47948473282443	6.84935591603053	9.58909828244275
AATCCAGAGGACCACA-1	12.1998190258872	0	0	16.2664253678496
AATCCAGAGTAGGTGC-1	1.37457113221096	1.37457113221096	0	6.87285566105482
AATCCAGCAAACTGCT-1	0	0	0	3.30408515535098
AATCCAGCATAGGATA-1	6.8377566680779	1.36755133361558	9.57285933530906	4.10265400084674
AATCCAGGTAGCCTCG-1	0	3.90793950850662	1.30264650283554	9.11852551984877
AATCCAGGTTGCTCCT-1	2.31065855948496	1.15532927974248	0	6.93197567845487
AATCCAGTCGCTTAGA-1	11.147736726959	0	0	3.185067636274
AATCGGTGTCTCACCT-1	1.29595035105316	1.29595035105316	0	5.18380140421264
AATCGGTGTGTCCTCT-1	12.7114162738266	2.1185693789711	0	6.3557081369133
AATCGGTTCAACCATG-1	8.67350078317297	0	0	5.78233385544865
AATCGGTTCATATCGG-1	1.7664701358626	2.6497052037939	0	5.2994104075878
AATCGGTTCCGTTGCT-1	0.971786097061091	2.91535829118327	1.94357219412218	11.6614331647331
AATCGGTTCTCTGCTG-1	2.52547093747709	2.52547093747709	0	10.1018837499084
ACACCAAAGAGTAATC-1	10.7455471619655	1.79092452699425	1.79092452699425	1.79092452699425
ACACCAAAGTAGCCGA-1	0	0	8.26093906093906	16.5218781218781
ACACCAACAAAGCGGT-1	0	0	0	7.03641933287951
ACACCAATCCTCATTA-1	1.58084299391307	0	0	17.3892729330438
ACACCCTAGTGTGGCA-1	2.60733023912824	1.30366511956412	0	9.12565583694884
ACACCCTGTCACTGGC-1	1.55768709123241	0.778843545616203	0	4.67306127369722
ACACCCTTCGTCCGTT-1	2.31448723690103	1.15724361845052	0	1.15724361845052
ACACCGGCATGTCTCC-1	1.13071016014702	0	0	4.52284064058808
ACACCGGGTGGTCCGT-1	13.924962952984	6.96248147649198	0	17.40620369123
ACACCGGTCATTATCC-1	1.20326178059229	0	0	7.21957068355373
ACACTGAAGTGTCCAT-1	12.4573666767099	0	0	9.34302500753239
ACACTGACACGAAACG-1	4.99074580744842	0.83179096790807	0	5.82253677535649
ACACTGAGTAGCTTGT-1	2.03803383414173	2.03803383414173	0	10.1901691707086
ACACTGATCTTGCCGT-1	3.9288338739104	3.27402822825867	0	1.30961129130347
ACAGCCGAGCTGTTCA-1	1.11071113881069	1.11071113881069	2.22142227762137	3.33213341643206
ACAGCCGGTATGCTTG-1	1.10418536085117	3.31255608255352	0	7.72929752595821
ACAGCTAAGGAACTGC-1	0	3.6628277817151	0	18.3141389085755
ACAGCTAGTCCAACTA-1	0	3.66386643981285	0	5.49579965971927
ACAGCTAGTCCGTTAA-1	0	0	0	7.78843545616203
ACAGCTAGTCCTCTTG-1	6.93929751067429	4.16357850640458	0	2.77571900426972
ACAGCTATCGTGACAT-1	6.52361192192998	1.63090298048249	0.815451490241247	8.15451490241247
ACAGCTATCTGGCGAC-1	1.20615416929217	0	0	4.82461667716866
ACATACGTCAGTTGAC-1	10.2762128844115	3.42540429480382	0	0
ACATCAGCAAGCCATT-1	3.20720469142698	6.41440938285395	0	6.41440938285395
ACATCAGCACATTAGC-1	20.0817920422754	2.67757227230339	0	2.67757227230339
ACATCAGCAGATGAGC-1	9.33683608334337	3.11227869444779	0	3.11227869444779
ACATCAGGTAATAGCA-1	2.15703255425709	2.15703255425709	0	15.0992278797997
ACATCAGGTCCAAGTT-1	4.05172864347872	1.35057621449291	0	12.1551859304361
ACATCAGGTCTCCATC-1	2.10688127624302	2.80917503499069	0	7.02293758747673
ACATCAGTCCCTTGTG-1	4.21657012319491	2.10828506159745	2.10828506159745	8.43314024638982
ACATGGTAGGATGTAT-1	7.95500021988654	2.27285720568187	0	2.27285720568187
ACATGGTCATCACCCT-1	0	4.24252996223937	0	4.24252996223937
ACCAGTAAGTAACCCT-1	9.55011615015047	1.36430230716435	0	2.72860461432871
ACCAGTACAGACGCAA-1	4.68237550206867	6.24316733609156	1.56079183402289	4.68237550206867
ACCAGTAGTTAGATGA-1	3.69257424563576	2.46171616375717	0	9.8468646550287
ACCAGTATCGTTGACA-1	17.6282488573573	3.52564977147145	0	7.0512995429429
ACCGTAAAGGAACTGC-1	17.095399188092	4.66238159675237	0	17.095399188092
ACCGTAATCCAACCAA-1	4.03407095187917	3.02555321390938	0	8.06814190375834
ACCTTTAAGAAACCAT-1	3.31227301858577	0	0	5.52045503097629
ACCTTTAAGTAGATGT-1	3.17362603622966	0	0	3.17362603622966
ACCTTTACACCTGGTG-1	4.7492476280181	1.18731190700453	0	9.49849525603621
ACCTTTACATTGCGGC-1	2.82109716157205	5.64219432314411	0	5.64219432314411
ACCTTTAGTAAATGAC-1	17.9457575832734	1.28183982737667	0	5.12735930950668
ACCTTTATCTACGAGT-1	2.4687716448924	0	1.2343858224462	14.8126298693544
ACGAGCCAGACTGTAA-1	6.10231029596977	6.10231029596977	4.06820686397985	8.1364137279597
ACGAGCCCAATGGAAT-1	2.85262867393404	1.42631433696702	0	12.8368290327032
ACGAGCCCAGTCGTGC-1	0	1.27724644128114	0	8.94072508896797
ACGAGGATCTACCAGA-1	4.47498528036574	3.57998822429259	0	11.6349617289509
ACGAGGATCTTACCTA-1	8.06178636051663	0	0	8.06178636051663
ACGATACAGTGCTGCC-1	1.44239624905808	7.21198124529039	0	7.21198124529039
ACGATACGTCGACTAT-1	12.7282547856263	1.15711407142058	0	6.94268442852345
ACGATACTCACTCCTG-1	2.67415488099345	0	0	5.34830976198689
ACGATACTCAGAAATG-1	12.4095760935999	2.25628656247271	0	5.64071640618179
ACGATGTAGTGGGCTA-1	6.33661646606862	2.11220548868954	1.05610274434477	8.44882195475816
ACGATGTCAGTAGAGC-1	5.36125518672199	3.06357439241257	0	0.765893598103142
ACGATGTTCCTTGGTC-1	3.93172308862685	0.982930772156714	0.982930772156714	8.84637694941042
ACGATGTTCTTGACGA-1	0.973616788802442	5.84170073281465	0	0.973616788802442
ACGCAGCTCAACTCTT-1	0.582738558333051	1.74821567499915	0.582738558333051	11.654771166661
ACGCAGCTCGATAGAA-1	0	0	0	8.46560196560197
ACGCCAGCATTAACCG-1	2.48904353689077	2.48904353689077	2.48904353689077	1.24452176844539
ACGCCGAAGCAGATCG-1	1.41665752974069	0	0	9.91660270818486
ACGCCGAAGCCAACAG-1	0.902026319463837	3.60810527785535	0.902026319463837	13.5303947919576
ACGCCGAGTACCCAAT-1	2.39049491211841	3.58574236817761	0	8.36673219241443
ACGCCGAGTTCGTGAT-1	1.17964256368118	2.35928512736237	0	11.7964256368118
ACGGAGAAGCTAGCCC-1	6.35349437580675	0	3.17674718790337	6.35349437580675
ACGGAGAAGTCCTCCT-1	0.959036927073669	2.87711078122101	0.959036927073669	2.87711078122101
ACGGAGACACGAAGCA-1	5.5536750483559	1.38841876208897	0	8.33051257253385
ACGGAGAGTCTTGCGG-1	1.26136405237532	2.52272810475063	0	13.8750045761285
ACGGCCAAGAAACCAT-1	1.23103398994831	1.23103398994831	0	4.92413595979325
ACGGGCTGTAGAGCTG-1	1.38440212150434	6.9220106075217	0	12.4596190935391
ACGGGCTGTCGCATAT-1	6.98695417060971	1.39739083412194	0	0
ACGGGCTGTGAGGGAG-1	2.71377563075954	4.07066344613931	0	5.42755126151907
ACGGGCTGTTCTGTTT-1	0.979428820497271	0	0	12.7325746664645
ACGGGCTTCCAATGGT-1	0	5.08352459016393	0	11.8615573770492
ACGGGTCTCTGACCTC-1	3.24424845422303	3.24424845422303	19.4654907253382	4.86637268133455
ACGTCAAAGATCACGG-1	0	1.25913609121473	0	10.0730887297179
ACGTCAACACCTCGGA-1	1.48380752777698	1.48380752777698	0	7.4190376388849
ACGTCAAGTGATGATA-1	1.25965780301738	0	2.51931560603476	12.5965780301738
ACTATCTAGAAGGGTA-1	2.66205671019084	2.66205671019084	0	11.9792551958588
ACTATCTAGCTTCGCG-1	0.983042948986191	0	2.94912884695857	5.89825769391715
ACTATCTCACGGTAAG-1	0	1.48713780105315	0	7.43568900526573
ACTATCTGTATCTGCA-1	13.2813561188715	0.948668294205107	0	5.69200976523064
ACTATCTGTGCCTGGT-1	3.12211795976722	4.1628239463563	0	5.20352993294537
ACTATCTTCAGAGGTG-1	4.04124718991301	1.01031179747825	2.0206235949565	5.05155898739126
ACTATCTTCCAAGCCG-1	3.98884751191464	4.9860593898933	0	4.9860593898933
ACTATCTTCTATCCCG-1	7.18910835999444	2.39636945333148	0	11.9818472666574
ACTGAACCACTTACGA-1	4.39873525456619	0	0	15.8354469164383
ACTGAACCAGCCACCA-1	0	2.48616990571484	0	7.45850971714451
ACTGAACGTCAAACTC-1	5.19613592948825	4.33011327457355	0	1.73204530982942
ACTGAACTCATGCATG-1	4.57407735197805	4.57407735197805	0	6.86111602796708
ACTGAACTCTTCCTTC-1	2.70659858601728	0	2.70659858601728	5.41319717203456
ACTGAGTTCGCAAACT-1	3.74510869565217	3.74510869565217	0	9.36277173913044
ACTGAGTTCTCTGCTG-1	1.5598026196656	5.7192762721072	4.1594736524416	15.0780919901008
ACTGATGCAAAGGCGT-1	0	4.00442934993156	0	4.00442934993156
ACTGATGCACAACGTT-1	1.72735628342246	6.90942513368984	3.45471256684492	3.45471256684492
ACTGATGCAGCGTAAG-1	5.47996889744994	0.913328149574991	0	3.65331259829996
ACTGATGCATAGAAAC-1	6.91801319437805	0	0	0.988287599196864
ACTGATGGTATGGTTC-1	2.80867887614804	0	0	5.61735775229607
ACTGATGGTGCCTGTG-1	0	2.91308513936251	0	7.28271284840628
ACTGATGGTGTGAAAT-1	3.87992192485267	2.9099414436395	0	5.81988288727901
ACTGATGGTGTTGGGA-1	2.70709478039965	2.70709478039965	0	2.70709478039965
ACTGATGTCGTCCAGG-1	1.29309697758207	3.8792909327462	0	9.05167884307446
ACTGCTCCACCATGTA-1	0	5.73199134919315	0	4.29899351189486
ACTGCTCTCACATAGC-1	3.569973060717	0	1.189991020239	11.89991020239
ACTGCTCTCATCGATG-1	4.7665490765719	2.38327453828595	2.38327453828595	7.14982361485785
ACTGTCCCAAGGACTG-1	1.29151360671715	1.29151360671715	0	1.29151360671715
ACTGTCCCATCACCCT-1	1.92450195494321	3.84900390988643	3.84900390988643	4.81125488735803
ACTGTCCGTTGATTCG-1	3.52701319381256	2.35134212920837	0	7.05402638762511
ACTGTCCTCTATGTGG-1	4.88390882803198	3.90712706242558	0	1.95356353121279
ACTTACTAGATGTAAC-1	4.4812711350039	1.4937570450013	0	5.9750281800052
ACTTACTAGCCACCTG-1	6.9923896499239	6.9923896499239	1.74809741248097	5.24429223744292
ACTTACTAGCGTGAAC-1	4.35747006913608	7.2624501152268	0	13.0724102074082
ACTTACTCAAACTGTC-1	2.0879287359108	2.0879287359108	0	0
ACTTACTCAGCGTTCG-1	2.72443331576173	2.72443331576173	0	2.72443331576173
ACTTACTCATTGAGCT-1	8.85385820219769	0	0	11.3835319742542
ACTTACTGTCATACTG-1	14.4678319720722	2.55314681860097	0.851048939533658	5.10629363720195
ACTTACTGTGTAAGTA-1	1.63095444719693	0.815477223598466	6.52381778878773	8.15477223598466
ACTTACTTCACGACTA-1	4.49647642248129	5.62059552810162	0	10.1170719505829
ACTTGTTCAAAGTGCG-1	5.18970076315437	0	0	15.5691022894631
ACTTGTTTCGGCGCTA-1	0	3.06393763338866	0	9.191812900166
ACTTTCAAGAGCTATA-1	6.34733002554529	8.88626203576341	0	3.80839801532718
ACTTTCACAGTTCCCT-1	10.4996952635245	1.49995646621779	0	8.99973879730671
ACTTTCACATTAGCCA-1	5.2504190582618	3.93781429369635	0	7.8756285873927
ACTTTCAGTATTAGCC-1	2.68581673617336	2.68581673617336	0	6.71454184043341
ACTTTCAGTGTTGAGG-1	5.19278591344101	3.89458943508076	0	3.89458943508076
ACTTTCAGTTGGTGGA-1	3.61896925985575	7.2379385197115	0	3.61896925985575
ACTTTCATCGGGAGTA-1	2.62674392010368	3.94011588015552	2.62674392010368	5.25348784020736
AGAATAGAGCGTTCCG-1	1.34530286071271	2.69060572142541	0	13.4530286071271
AGAATAGAGTGGACGT-1	3.02042545730816	0	0	10.5714891005786
AGAATAGGTATGCTTG-1	6.43569596294175	2.5742783851767	0	7.7228351555301
AGACGTTCAAAGTGCG-1	0	2.17628852956038	0	0
AGACGTTCACGGCCAT-1	0	3.65725506846407	0	23.7721579450165
AGACGTTGTACATGTC-1	4.57620365246265	0	0	4.57620365246265
AGACGTTGTGTGACGA-1	0	0	0	11.729266632084
AGACGTTGTTTGCATG-1	1.01509408021369	0	0	7.10565856149586
AGACGTTTCGTTGCCT-1	1.2485806778924	4.99432271156959	1.2485806778924	11.2372261010316
AGAGCGAAGTTCGCAT-1	1.1934258532305	2.386851706461	2.386851706461	4.773703412922
AGAGCGACAGCTTCGG-1	0	3.28654096849067	1.64327048424533	8.21635242122667
AGAGCGACATACGCCG-1	2.40644885922707	2.40644885922707	0	2.40644885922707
AGAGCGACATGGGAAC-1	3.44045400079883	0	0	13.7618160031953
AGAGCGAGTTCCGTCT-1	10.2280823273303	2.04561646546606	2.04561646546606	6.13684939639818
AGAGCGATCGATAGAA-1	14.0490660556872	0	2.00700943652674	6.02102830958021
AGAGCTTAGTGGGTTG-1	2.68787705429582	4.03181558144373	0	8.06363116288746
AGAGCTTCAATCGGTT-1	0.832032004636487	0	0	6.65625603709189
AGAGCTTCACCTGGTG-1	0	1.48023772017757	0	10.361664041243
AGAGCTTCATCCGGGT-1	3.0571411670758	1.5285705835379	0	6.11428233415161
AGAGCTTGTATCACCA-1	6.42497513674789	1.28499502734958	3.85498508204873	3.85498508204873
AGAGCTTTCTGTCCGT-1	0	4.44236719958742	11.1059179989685	13.3271015987622
AGAGTGGAGCCTTGAT-1	16.400894897182	0	0	6.56035795887281
AGAGTGGGTTCAGCGC-1	5.80832771409305	1.45208192852326	1.45208192852326	7.26040964261632
AGAGTGGTCAAACCGT-1	1.96466585569832	2.94699878354748	0.98233292784916	4.9116646392458
AGAGTGGTCCAATGGT-1	7.23540529189416	0	0	2.41180176396472
AGAGTGGTCGACCAGC-1	0	1.69528636095257	0	16.9528636095257
AGATCTGAGAAGATTC-1	7.3948347403062	0	0	14.7896694806124
AGATCTGAGTAGTGCG-1	0.959125916303238	1.91825183260648	12.4686369119421	9.59125916303238
AGATCTGAGTGTACCT-1	6.9975493514582	1.39950987029164	0	2.79901974058328
AGATCTGCAGATGAGC-1	1.09177616291352	4.36710465165406	0	10.9177616291352
AGATCTGCATTCTCAT-1	12.2397868561279	3.05994671403197	0	9.17984014209591
AGATTGCAGGTGCTTT-1	3.60533658876875	1.80266829438437	0	7.2106731775375
AGATTGCCAAAGCAAT-1	7.6859872848273	0	0	11.528980927241
AGATTGCCACGTGAGA-1	1.63474616479519	0	0	11.4432231535663
AGATTGCTCTACTCAT-1	13.6788696133394	1.24353360121268	0	12.4353360121268
AGCAGCCGTTACGACT-1	2.94817554334392	0.982725181114639	0	10.809976992261
AGCAGCCGTTGATTCG-1	0	0.96595581638756	0	8.69360234748804
AGCAGCCTCTGCTGCT-1	2.2517972551013	1.50119817006753	0	9.75778810543897
AGCATACCAAATACAG-1	5.08974074894749	2.54487037447374	1.27243518723687	8.9070463106581
AGCATACGTGACGCCT-1	1.65045985821039	4.95137957463116	0	1.65045985821039
AGCATACGTTAAAGAC-1	2.34053393111881	1.1702669655594	0	10.5324026900346
AGCATACTCCAGAGGA-1	0	0	0	3.65402290723982
AGCATACTCCATGAGT-1	4.11812749003984	0	1.02953187250996	5.1476593625498
AGCATACTCGGATGTT-1	0	1.47774060730829	1.47774060730829	7.38870303654143
AGCCTAAAGATGCGAC-1	4.53593996840442	1.13398499210111	1.13398499210111	10.20586492891
AGCCTAAAGCCGATTT-1	1.28996630475477	2.57993260950955	0	10.3197304380382
AGCCTAAAGTGATCGG-1	1.18709373636217	5.93546868181087	0	3.56128120908652
AGCCTAACATCATCCC-1	3.44167591564928	0	0	8.03057713651498
AGCCTAAGTCCTGCTT-1	3.48405689631927	5.2260853444789	0	17.4202844815963
AGCCTAAGTTTGTGTG-1	2.01601263847714	6.04803791543142	2.01601263847714	10.0800631923857
AGCCTAATCCCGGATG-1	2.29033258735681	3.43549888103521	1.1451662936784	9.16133034942722
AGCGGTCAGCGTGAGT-1	0	2.38332949043117	0	4.76665898086235
AGCGGTCAGGTGCTTT-1	2.69025558273906	0	0	5.38051116547811
AGCGGTCCAATTGCTG-1	1.19552394170715	2.3910478834143	1.19552394170715	4.78209576682859
AGCGGTCCACCGCTAG-1	0	1.32938498340921	0	5.31753993363685
AGCGGTCCAGATCGGA-1	1.25397306805775	1.25397306805775	1.25397306805775	1.25397306805775
AGCGGTCGTCAGTGGA-1	0	3.25159646418572	0	4.87739469627859
AGCGGTCGTCGCGTGT-1	2.2738571868538	2.2738571868538	10.2323573408421	7.9585001539883
AGCGTATTCACTATTC-1	6.17953010103426	0	1.54488252525856	4.63464757577569
AGCGTCGAGGCACATG-1	0.951462655792632	1.90292531158526	0	6.66023859054843
AGCGTCGAGGTGTTAA-1	3.00584506223101	0	1.50292253111551	13.5263027800395
AGCGTCGAGTCAAGGC-1	0	1.1004002810484	0	3.30120084314519
AGCGTCGGTGACGGTA-1	1.23400267417984	2.46800534835968	0	1.23400267417984
AGCGTCGTCTGCGACG-1	1.70490532427261	0	0	10.2294319456357
AGCTCCTTCTTAACCT-1	0	6.53505721691851	0	6.53505721691851
AGCTCCTTCTTGTTTG-1	3.35935130216233	2.23956753477488	0	12.3176214412619
AGCTCTCGTGATGCCC-1	0	3.23298511197298	0	9.69895533591893
AGCTCTCGTTCACGGC-1	1.65172579098754	3.30345158197507	3.30345158197507	11.5620805369128
AGCTCTCGTTGGACCC-1	2.30262864780575	0	0	6.90788594341724
AGCTCTCTCGTTACAG-1	3.42608551541266	0	0	10.278256546238
AGCTTGACACCAGTTA-1	1.21163990153558	3.63491970460673	1.21163990153558	7.26983940921346
AGCTTGACAGCCTGTG-1	1.2169178243466	3.65075347303979	0	6.08458912173299
AGCTTGAGTCAACTGT-1	2.664595792947	1.3322978964735	0	2.664595792947
AGCTTGATCCTTGCCA-1	1.66685480229633	5.00056440688899	0	8.33427401148165
AGCTTGATCTAACTGG-1	3.81158119868233	2.54105413245489	1.27052706622744	7.62316239736467
AGGCCACGTACTCTCC-1	1.87224908982231	0	0	5.61674726946694
AGGCCACGTGGAAAGA-1	1.07923696959572	4.31694787838289	1.07923696959572	2.15847393919145
AGGCCACTCGGTCCGA-1	7.96545080914462	0	0	10.6206010788595
AGGCCGTAGCGTGTCC-1	6.07207895200611	9.10811842800916	0	10.6261381660107
AGGCCGTCACTTAAGC-1	0.833239286750717	0.833239286750717	4.16619643375359	7.49915358075646
AGGCCGTGTATGAAAC-1	5.99391127863149	2.99695563931574	0	2.99695563931574
AGGCCGTGTTTGCATG-1	1.41529972341649	7.07649861708245	2.83059944683298	7.07649861708245
AGGCCGTTCAAACAAG-1	1.80213400282442	0.901067001412208	0	1.80213400282442
AGGCCGTTCACCACCT-1	1.05752900493135	2.1150580098627	0	8.4602320394508
AGGCCGTTCATCTGTT-1	4.1649206221291	1.04123015553227	1.04123015553227	5.20615077766137
AGGGAGTAGCGATTCT-1	0	1.96803244354747	3.93606488709493	19.6803244354747
AGGGAGTTCTGCCAGG-1	1.01689162600346	1.01689162600346	0	6.10134975602078
AGGGATGAGATGTAAC-1	1.36715340052377	2.73430680104754	0	1.36715340052377
AGGGATGCAACACCTA-1	2.84219643642763	4.73699406071271	0	7.57919049714034
AGGGATGCAACGATCT-1	4.35098919601515	0	0	4.35098919601515
AGGGATGGTATAGTAG-1	4.59849630750067	0	0	3.4488722306255
AGGGATGGTGCAACTT-1	3.18241995073892	2.12161330049261	0	6.36483990147783
AGGGATGGTTGCGCAC-1	1.30630118289354	0	0.65315059144677	8.49095768880801
AGGGATGTCCTTTCGG-1	1.60400049657056	1.60400049657056	0	4.81200148971168
AGGGTGAAGCCAGGAT-1	0	1.89278520417506	0	5.67835561252518
AGGGTGACAGCCAGAA-1	3.68528950370793	3.68528950370793	0	12.2842983456931
AGGGTGACAGTGGAGT-1	0	1.51922455098621	1.51922455098621	9.11534730591728
AGGTCATAGAAAGTGG-1	13.5282003510609	5.57043543867213	0	6.366211929911
AGGTCATAGCGCTCCA-1	1.62969444707218	2.44454167060827	0	5.70393056475262
AGGTCATCAAACTGTC-1	1.38651911468813	0	1.38651911468813	12.4786720321932
AGGTCATCAATCGAAA-1	4.77286579734772	2.86371947840863	0	4.77286579734772
AGGTCATCACGAAACG-1	1.37911941294196	2.75823882588392	0	8.27471647765177
AGGTCATCAGTTCATG-1	5.33029084158416	2.66514542079208	0	3.99771813118812
AGGTCATTCAAACCAC-1	2.42914551607445	4.8582910321489	0	9.7165820642978
AGGTCCGAGATGTGGC-1	4.66764506660646	2.33382253330323	0	4.66764506660646
AGGTCCGAGCACGCCT-1	8.41357698099385	0	0	6.31018273574539
AGGTCCGTCCACGCAG-1	0.745424256847389	4.47254554108433	5.96339405477911	6.7088183116265
AGGTCCGTCGCGCCAA-1	0	0	0	7.49311328049488
AGTAGTCCAAGCCTAT-1	1.17039947461389	0	0	8.19279632229721
AGTAGTCCAAGGCTCC-1	1.38059302791505	2.76118605583011	2.76118605583011	6.90296513957526
AGTAGTCCATTGGGCC-1	6.2879187282018	2.0959729094006	0	8.3838916376024
AGTAGTCGTCATATCG-1	3.22360829564946	6.44721659129892	0	12.8944331825978
AGTAGTCTCGTGGACC-1	3.21148946747033	9.63446840241099	0	19.268936804822
AGTAGTCTCTTGCATT-1	8.24495981813468	2.06123995453367	0	6.18371986360101
AGTCTTTTCACAGGCC-1	0.741446094254358	0.741446094254358	0	3.70723047127179
AGTCTTTTCTATCCCG-1	0	0	0	9.40659126365055
AGTCTTTTCTCAACTT-1	1.7386587273553	2.60798809103295	0	2.60798809103295
AGTGAGGCAAGACGTG-1	0.999642173265507	2.99892651979652	0	5.99785303959304
AGTGAGGCACCATGTA-1	4.07125132931585	3.05343849698688	0	6.10687699397377
AGTGAGGCAGTAAGCG-1	1.48970973971695	1.48970973971695	0	2.97941947943389
AGTGAGGGTCCATGAT-1	5.99402713882553	2.99701356941277	3.99601809255035	12.9870588007886
AGTGAGGGTGGGTATG-1	4.55111835153223	3.41333876364917	0	5.68889793941529
AGTGAGGGTTCGGCAC-1	1.77447597466138	1.77447597466138	2.66171396199207	7.98514188597621
AGTGAGGTCAAGAAGT-1	2.09338355914697	2.09338355914697	0	5.23345889786743
AGTGAGGTCTGTGCAA-1	1.98870632599661	1.98870632599661	0	6.96047214098815
AGTGGGAAGACTACAA-1	4.0068094893529	2.67120632623527	0	9.34922214182344
AGTGTCACAGTATGCT-1	6.01256434866068	0	0	15.0314108716517
AGTGTCAGTAAGTTCC-1	8.57800829875519	2.85933609958506	0	5.71867219917012
AGTGTCAGTGCTGTAT-1	3.82941124168284	0.765882248336569	3.06352899334628	3.06352899334628
AGTGTCATCCCGGATG-1	0	4.34440583933425	0	11.5850822382247
AGTGTCATCTGAAAGA-1	6.98034846029173	1.74508711507293	5.2352613452188	17.4508711507293
AGTTGGTAGAACAATC-1	5.84709808801901	1.29935513067089	1.29935513067089	3.24838782667723
AGTTGGTCAATAGCAA-1	4.99283506150576	3.32855670767051	1.66427835383525	4.99283506150576
AGTTGGTGTACAGTTC-1	13.8983182325928	2.13820280501427	1.06910140250714	7.48370981754996
AGTTGGTTCATCATTC-1	9.42644414914406	5.38653951379661	4.03990463534746	6.73317439224576
ATAACGCTCAAACAAG-1	1.51882273421888	7.59411367109439	0	7.59411367109439
ATAACGCTCGCGATCG-1	1.04679778011829	2.09359556023657	0	5.23398890059143
ATAAGAGAGACGCAAC-1	1.51721759041804	3.03443518083607	0	13.6549583137623
ATAAGAGAGATCCTGT-1	4.20961534545603	2.10480767272801	0	2.10480767272801
ATAAGAGCACCCATTC-1	0	2.30746048754353	0	16.1522234128047
ATAAGAGGTGATAAGT-1	4.39302714342381	0	0	14.6434238114127
ATAAGAGTCGGATGTT-1	11.0948317501208	5.54741587506038	0	16.6422476251811
ATAAGAGTCGGCATCG-1	2.52794150015897	1.26397075007948	0	2.52794150015897
ATAAGAGTCTCCCTGA-1	8.4251209042004	0	2.80837363473347	5.61674726946694
ATAGACCAGAGACTAT-1	8.22034764826176	3.52300613496933	2.34867075664622	7.04601226993865
ATAGACCAGATGTCGG-1	2.94470400546977	0	0	2.94470400546977
ATAGACCCAGGACCCT-1	2.19523849976638	0	0	2.19523849976638
ATAGACCGTGCAGTAG-1	9.29495773588608	1.68999231561565	0	0.844996157807825
ATCACGAAGAAGGTTT-1	12.8923334903961	1.4324814989329	0	12.8923334903961
ATCACGAGTATGAAAC-1	2.39326232924288	1.19663116462144	0	3.58989349386432
ATCACGAGTCCCTACT-1	0.636241090224176	1.90872327067253	0.636241090224176	5.0899287217934
ATCACGATCTCTGCTG-1	0.978594285497889	4.89297142748944	1.95718857099578	10.7645371404768
ATCATCTAGCAATCTC-1	11.6765824453063	3.89219414843544	0	5.83829122265316
ATCATCTAGTGGCACA-1	1.17819039803037	5.89095199015183	0	12.960094378334
ATCATCTGTCCTCCAT-1	8.58370702541106	4.29185351270553	0	11.4449427005481
ATCATCTGTGAGGGTT-1	11.5345558696623	2.56323463770272	0	16.6610251450677
ATCATGGAGCTCTCGG-1	8.96331945889698	2.98777315296566	0	8.96331945889698
ATCATGGAGGGTATCG-1	3.10965703971119	3.10965703971119	2.07310469314079	6.21931407942238
ATCCACCAGATCACGG-1	3.25524879277766	2.17016586185177	0	6.51049758555532
ATCCACCGTTACGTCA-1	6.56730484137405	0	0	6.56730484137405
ATCCACCTCCCAAGTA-1	1.47788850602651	1.47788850602651	0	9.6062752891723
ATCCGAACAAAGTCAA-1	7.69588718803979	0	7.69588718803979	10.7742420632557
ATCCGAAGTACTCGCG-1	1.65898950341861	4.97696851025583	0	9.95393702051167
ATCCGAAGTCTAACGT-1	2.31973338719451	2.31973338719451	0	4.63946677438901
ATCGAGTCACAGGAGT-1	7.15427740863787	2.86171096345515	0	2.86171096345515
ATCGAGTCATGATCCA-1	4.4174964742083	2.20874823710415	0	6.62624471131245
ATCGAGTGTGGTGTAG-1	4.97607402129749	2.98564441277849	0	2.98564441277849
ATCGAGTGTTAAAGTG-1	4.15253896834324	0	0	29.0677727784027
ATCTACTCAATAAGCA-1	6.67611801482936	8.01134161779523	0	6.67611801482936
ATCTACTGTACCGGCT-1	8.7186645973211	0	0	8.7186645973211
ATCTACTTCTTCAACT-1	1.2569924117132	2.5139848234264	0	1.2569924117132
ATCTGCCAGACTTGAA-1	4.06628638867034	2.71085759244689	0	2.71085759244689
ATCTGCCCATACTACG-1	4.64826418035736	4.64826418035736	3.0988427869049	4.64826418035736
ATCTGCCTCAGCACAT-1	1.95194032669247	4.87985081673119	0	7.8077613067699
ATGAGGGAGACGCACA-1	0	2.95835718374356	0	7.88895248998283
ATGAGGGAGCGCTCCA-1	3.71959264945783	2.47972843297188	0	9.91891373188754
ATGAGGGCAGTCAGAG-1	0	1.20570395427505	0	8.43992767992535
ATGAGGGGTAGCTCCG-1	2.5234363556467	0	0	5.04687271129339
ATGAGGGGTCAACTGT-1	0	1.21947334890635	0	7.3168400934381
ATGCGATCACCATGTA-1	1.27835217294516	2.55670434589033	0	11.5051695565065
ATGCGATCAGCGAACA-1	0	3.05896871337761	0	1.22358748535104
ATGGGAGTCTCACATT-1	5.3862120475231	5.3862120475231	0	8.97702007920517
ATGTGTGCAACTGCGC-1	1.50497947060365	0	0	6.01991788241461
ATGTGTGCAGCTGTGC-1	0	3.95534381816095	0	4.94417977270118
ATGTGTGGTAGTAGTA-1	3.61239253512267	2.40826169008178	0	8.42891591528622
ATGTGTGGTTCGCTAA-1	1.40858793709629	1.40858793709629	1.40858793709629	16.9030552451555
ATTACTCGTTACTGAC-1	1.17042598002582	3.51127794007745	0	15.2155377403356
ATTACTCGTTGAGTTC-1	4.05215220970651	2.701434806471	5.40286961294201	9.45502182264851
ATTACTCTCAGGCCCA-1	2.04594038240766	1.02297019120383	1.02297019120383	3.0689105736115
ATTACTCTCCTGTACC-1	6.0264109141791	2.41056436567164	0	3.61584654850746
ATTATCCAGATAGCAT-1	4.28829239960173	2.14414619980086	0	10.7207309990043
ATTATCCAGGGAAACA-1	3.23285029190993	0	1.07761676396997	7.54331734778982
ATTATCCCACTCAGGC-1	3.83657486452379	3.06925989161903	0.767314972904758	9.97509464776186
ATTATCCTCAGGTTCA-1	6.79956207946472	0	0	3.88546404540841
ATTATCCTCCATTCTA-1	7.40728797162206	3.70364398581103	0	9.25910996452757
ATTATCCTCTTTCCTC-1	1.04097848855946	3.12293546567838	0	7.28684941991621
ATTCTACCATAGAAAC-1	1.77697742783957	4.44244356959893	0	11.5503532809572
ATTCTACCATCGATTG-1	2.69826145974731	8.09478437924193	0	0
ATTCTACCATCTATGG-1	2.87804538493666	5.75609076987331	1.43902269246833	14.3902269246833
ATTCTACTCACTATTC-1	7.04313164349959	3.5215658217498	0	8.80391455437449
ATTCTACTCCAGTATG-1	11.1765717768254	2.0321039594228	0	2.0321039594228
ATTCTACTCTGAGTGT-1	6.01192322605661	6.01192322605661	0	14.0278208607988
ATTCTACTCTGGGCCA-1	0	1.01869554933575	0	6.11217329601451
ATTGGACAGTGACTCT-1	7.751323034731	5.53665931052214	0	5.53665931052214
ATTGGACCAGGACCCT-1	0	0	0	8.42123129565761
ATTGGACGTATTCGTG-1	0	2.73821823094652	0	9.5837638083128
ATTGGTGAGTACGATA-1	9.52438724737392	1.58739787456232	0	17.4613766201855
ATTGGTGGTAGAAGGA-1	3.91494546005454	1.30498182001818	0	5.21992728007272
ATTGGTGTCACTCTTA-1	0	3.25174990169092	0.812937475422729	9.75524970507275
ATTTCTGCAAGAAAGG-1	6.126967191251	1.53174179781275	1.53174179781275	7.65870898906375
ATTTCTGCACATGACT-1	7.15378226866911	5.36533670150183	0	8.94222783583639
ATTTCTGGTGACTCAT-1	1.47365344586696	5.89461378346782	0	8.84192067520173
ATTTCTGGTTAGAACA-1	2.51484112695246	5.02968225390492	5.02968225390492	2.51484112695246
ATTTCTGTCCAAACTG-1	7.04927982977795	0	0	7.04927982977795
ATTTCTGTCCCTCAGT-1	1.54520584805812	1.54520584805812	3.09041169611624	12.361646784465
ATTTCTGTCCTCCTAG-1	1.63005424840724	8.15027124203621	0	9.78032549044345
CAACCAAAGAAACCAT-1	0	4.73890518980378	0	11.0574454428755
CAACCAAAGCATGGCA-1	0	2.32589275668864	0.581473189172161	12.2109369726154
CAACCAAAGTATTGGA-1	11.0615870298036	0	2.76539675745091	8.29619027235272
CAACCAAGTAGCACGA-1	1.67273521701136	1.67273521701136	0	6.69094086804544
CAACCTCCAGCGAACA-1	1.28823001570328	2.57646003140657	0	2.57646003140657
CAACCTCTCGGAATCT-1	2.91141676837856	1.94094451225237	0	11.6456670735142
CAACTAGAGGCCCTCA-1	6.33079498591319	2.1102649953044	0	14.7718549671308
CAACTAGCATACTCTT-1	3.16320181165334	4.21760241553778	0	8.43520483107557
CAACTAGGTCTAGCCG-1	4.4054468738013	0	0	2.20272343690065
CAACTAGGTTGTACAC-1	1.55876764386536	3.11753528773073	3.11753528773073	9.35260586319218
CAAGAAACAACTTGAC-1	4.12382307569552	1.37460769189851	0	6.87303845949253
CAAGAAACATGCCTAA-1	2.58632337486864	5.17264674973728	0	5.17264674973728
CAAGAAACATGGGACA-1	4.506081346179	1.12652033654475	0	3.37956100963425
CAAGATCAGCCATCGC-1	0	1.01058837332082	0	2.02117674664164
CAAGATCAGTATCTCG-1	4.90893548310498	2.45446774155249	0	13.4995725785387
CAAGATCGTGCGATAG-1	3.08524609736441	1.54262304868221	1.54262304868221	4.62786914604662
CAAGATCGTTGGACCC-1	0	1.31681869139829	2.63363738279658	10.5345495311863
CAAGGCCAGAGACTTA-1	5.00617508172902	0	0	1.25154377043226
CAAGGCCAGCACGCCT-1	1.35831427895608	0	0	8.1498856737365
CAAGGCCAGGTAGCTG-1	1.69376775180249	1.12917850120166	0	5.6458925060083
CAAGGCCCAAACGTGG-1	3.74551581693662	0	0	14.9820632677465
CAAGGCCCAAGCCGCT-1	3.58981037716191	3.58981037716191	1.79490518858095	3.58981037716191
CAAGGCCTCGAGAGCA-1	1.84185673556664	5.52557020669993	1.84185673556664	14.7348538845331
CAAGTTGCAACGATGG-1	1.12558803031623	4.50235212126492	0	5.62794015158115
CAAGTTGCAGCTTAAC-1	0	6.75698643569211	0	5.06773982676908
CAAGTTGGTCTCTTAT-1	3.50193959310894	0.875484898277235	1.75096979655447	2.6264546948317
CACAAACAGCACGCCT-1	1.78838368109623	0	0	16.0954531298661
CACAAACGTGTAACGG-1	4.56831591275717	0	0	3.42623693456787
CACAAACGTTCCACTC-1	1.38492148561016	4.15476445683048	0	6.92460742805081
CACAAACTCAACACTG-1	8.07066172164747	0	0	10.0883271520593
CACAAACTCGAACGGA-1	3.35361105703718	1.67680552851859	0	5.03041658555577
CACAAACTCTTGTATC-1	7.18321310928574	0.718321310928574	7.90153442021432	2.15496393278572
CACACAATCCGAACGC-1	5.68626911651447	5.68626911651447	0	21.3235091869293
CACACCTAGCTACCGC-1	0	1.52226738534947	0	9.13360431209685
CACACCTGTGCCTGGT-1	1.52577273934992	0	0	12.2061819147994
CACACCTTCATCACCC-1	1.86236532016864	1.86236532016864	0	5.58709596050593
CACACCTTCCAGATCA-1	7.12109034124834	0	0	2.37369678041611
CACACCTTCCTCAATT-1	10.467260235558	1.61034772854739	0	1.61034772854739
CACACTCAGACTCGGA-1	1.42493796526055	1.42493796526055	9.97456575682382	2.84987593052109
CACACTCCACTGAAGG-1	1.27914315414315	2.55828630828631	0	11.5122883872884
CACACTCGTTCCATGA-1	2.29512989416031	1.53008659610688	0	0.765043298053438
CACACTCTCCTAAGTG-1	4.79807826208049	5.99759782760061	0	7.19711739312074
CACAGGCGTGGCAAAC-1	0	2.96101254702748	0	4.93502091171247
CACAGGCTCAAGATCC-1	0	1.00237587276959	0	6.01425523661753
CACAGTAAGGACGAAA-1	6.18396649715824	4.63797487286868	0	9.27594974573736
CACAGTACACAACGTT-1	2.00716532680881	0	0	4.01433065361762
CACAGTAGTTACCGAT-1	11.3224216380182	1.74191102123357	0	3.48382204246714
CACAGTATCATACGGT-1	10.4222227823851	3.90833354339442	0	7.81666708678884
CACAGTATCGGTTCGG-1	7.11214014421754	0	17.0691363461221	14.2242802884351
CACATAGCAGAGTGTG-1	0	0	0	3.31829855537721
CACATAGCAGCCTGTG-1	1.90142010963541	0	0	9.50710054817704
CACATAGCATGCTGGC-1	1.59435155478776	0	0	4.78305466436328
CACATAGGTAAACCTC-1	2.03018816042739	2.03018816042739	2.03018816042739	8.12075264170955
CACATAGGTTGAGGTG-1	1.36794949842513	4.1038484952754	0	2.73589899685027
CACATAGTCGGCGCTA-1	1.47134601150145	1.47134601150145	0	10.2994220805102
CACATTTAGGCTAGGT-1	2.11943817920853	2.11943817920853	0	12.7166290752512
CACATTTCAAGAGTCG-1	5.40103459086634	1.08020691817327	0	1.08020691817327
CACATTTGTCTAGCGC-1	2.29904359430605	1.14952179715302	2.29904359430605	2.29904359430605
CACATTTGTGACGGTA-1	0	3.10610613618607	1.03536871206202	4.14147484824809
CACCACTAGCCAGAAC-1	1.58331290974818	0	1.58331290974818	1.58331290974818
CACCACTCAAGCGTAG-1	1.70462416306606	0	1.70462416306606	6.81849665226426
CACCACTCATTGCGGC-1	2.03150488394489	2.03150488394489	1.01575244197245	4.06300976788978
CACCACTTCCCATTAT-1	0.894129960901007	3.57651984360403	0.894129960901007	6.25890972630705
CACCAGGAGAACTCGG-1	8.52002967359051	5.68001978239367	0	5.68001978239367
CACCAGGAGACAAGCC-1	1.3428560293086	9.39999220516018	0	10.7428482344688
CACCAGGAGGTTACCT-1	0	1.40820413612708	0	8.44922481676249
CACCAGGCAGACGCCT-1	0	2.94386534518113	0	0
CACCAGGGTTATCGGT-1	4.05559697100483	2.02779848550241	0	6.08339545650724
CACCTTGCAACTGGCC-1	2.20363132461626	3.67271887436043	0	3.67271887436043
CACCTTGCAGACGTAG-1	0	1.41895231035335	0	1.41895231035335
CACCTTGTCAGGCGAA-1	4.81047120418848	1.20261780104712	0	9.62094240837696
CACTCCAGTTGGGACA-1	0	5.8845464120008	0	14.711366030002
CACTCCATCACGACTA-1	1.48049213669827	7.40246068349136	0	8.88295282018964
CACTCCATCTAACTTC-1	1.24209906510611	2.48419813021221	0	3.72629719531832
CAGAATCGTAGAAAGG-1	3.83600534402138	0	0	0
CAGAATCGTCCAACTA-1	2.08246031106455	2.08246031106455	0	7.28861108872592
CAGAGAGAGGGCTTGA-1	4.0257438853404	3.0193079140053	0	3.0193079140053
CAGAGAGCACGGACAA-1	0	4.07783651570144	0	12.2335095471043
CAGAGAGGTATTAGCC-1	6.38173735877014	1.59543433969254	0	14.3589090572328
CAGAGAGGTCCGAATT-1	3.83195239948841	1.9159761997442	0	9.57988099872101
CAGATCAAGACCCACC-1	4.68329482125867	0	7.024942231888	11.7082370531467
CAGATCACAGCCTTTC-1	0.844168041422341	2.53250412426702	0.844168041422341	10.9741845384904
CAGATCACAGCTGCAC-1	7.86683748541276	0	2.62227916180425	10.489116647217
CAGATCAGTAAGAGAG-1	8.65467942143052	1.08183492767881	0	5.40917463839407
CAGCAGCCATTGGTAC-1	2.00063871791894	0	0	8.00255487167576
CAGCAGCTCACGACTA-1	2.89960166068223	1.93306777378815	0	2.89960166068223
CAGCAGCTCATGCTCC-1	0	0	1.3052125160997	10.4417001287976
CAGCATAAGAAGATTC-1	5.2303605313093	2.61518026565465	0	6.53795066413662
CAGCATAAGCGATTCT-1	7.50715901309373	6.43470772550891	2.14490257516964	11.796964163433
CAGCATAAGTGCGTGA-1	2.7162002364998	5.43240047299961	0	2.7162002364998
CAGCATAGTGGACGAT-1	2.96083160511933	0.592166321023867	0.592166321023867	7.1059958522864
CAGCATATCCTAAGTG-1	4.37851232667815	0	0	11.6760328711417
CAGCCGAAGTACTTGC-1	1.32996654657746	2.65993309315491	0	3.98989963973237
CAGCCGAGTCATCGGC-1	5.55713855616008	2.22285542246403	0	8.89142168985613
CAGCGACCAAGTCTAC-1	4.12744576068149	2.75163050712099	9.63070677492347	8.25489152136297
CAGCGACCAGTGGGAT-1	0	3.52709342796697	0	7.05418685593394
CAGCGACCATCCCATC-1	2.05028265397203	0	0	1.02514132698602
CAGCTAAAGAAGGACA-1	2.53175976878235	3.3756796917098	5.90743946049215	11.8148789209843
CAGCTAAGTTATGCGT-1	0	1.44947554408795	0	8.69685326452771
CAGCTAAGTTTGTGTG-1	0	0	5.52183126179707	7.3624416823961
CAGCTGGTCCAAGCCG-1	1.74238082394983	1.74238082394983	0	6.96952329579934
CAGCTGGTCGCTTAGA-1	1.2586761160225	3.77602834806751	0	1.2586761160225
CAGGTGCAGAAAGTGG-1	1.24398257353295	2.4879651470659	0	1.24398257353295
CAGGTGCAGCTAAACA-1	0	6.31866900317874	0	6.31866900317874
CAGGTGCCAACACCTA-1	9.52005968169761	2.85601790450928	0	2.85601790450928
CAGGTGCCAGATTGCT-1	1.0230916937208	0	0	6.13855016232481
CAGGTGCGTACGCACC-1	1.15636327023762	8.09454289166331	0	6.93817962142569
CAGGTGCTCGGCGCTA-1	0	1.37959799263253	0	5.51839197053014
CAGTAACGTACCAGTT-1	9.47563826373929	2.36890956593482	0	13.0290026126415
CAGTAACTCTGTACGA-1	3.07524098536237	2.05016065690825	0	5.12540164227062
CAGTAACTCTTACCGC-1	1.48312623755273	8.89875742531638	1.48312623755273	17.7975148506328
CAGTCCTAGGCTATCT-1	4.79091734954948	4.79091734954948	0	10.5400181690089
CAGTCCTCAAGGACAC-1	6.73036853757	2.24345617919	0	4.48691235838
CAGTCCTCAGTATGCT-1	1.14369647480582	0	2.28739294961163	6.86217884883489
CAGTCCTTCAACGCTA-1	1.25006046826625	0	0	8.75042327786378
CAGTCCTTCCCGGATG-1	1.82443165772381	1.82443165772381	0	6.38551080203332
CATATGGCAACTTGAC-1	0	2.740686729418	1.370343364709	12.333090282381
CATATGGGTAAAGGAG-1	14.9693901732582	5.44341460845753	0	10.8868292169151
CATATGGGTAGAGCTG-1	7.43820386428237	5.57865289821178	0	13.0168567624942
CATATGGGTAGTACCT-1	2.0595150331746	1.0297575165873	0	4.1190300663492
CATATGGGTGCAGTAG-1	1.32210739044793	1.32210739044793	0	9.2547517331355
CATATGGTCTTGCATT-1	0	7.82428013443546	0	6.25942410754837
CATATTCCAAGCGAGT-1	9.06750296065617	6.80062722049213	0	2.26687574016404
CATATTCCACAACTGT-1	1.11056793519135	11.1056793519135	0	6.66340761114812
CATATTCGTAGTGAAT-1	9.63866094740768	6.42577396493846	0	12.8515479298769
CATATTCTCACATGCA-1	3.07222469906375	0	0	10.7527864467231
CATATTCTCCAATGGT-1	10.3125233831342	3.86719626867533	0	3.86719626867533
CATCAGAAGAAGATTC-1	6.59770980672505	3.95862588403503	0	7.91725176807006
CATCAGAGTTAGATGA-1	0	1.51842112994682	3.03684225989365	10.6289479096278
CATCAGAGTTGTGGAG-1	0	1.53010924593658	1.53010924593658	7.65054622968292
CATCAGAGTTGTTTGG-1	0.925927584785997	0.925927584785997	1.85185516957199	7.40742067828798
CATCAGATCCACTGGG-1	1.12206904038211	3.36620712114633	0	5.61034520191055
CATCCACCAAGGGTCA-1	2.97478919043371	1.48739459521685	0	14.8739459521685
CATCCACGTAACGACG-1	0	4.82698234799664	0	11.2629588119922
CATCCACGTCCCGACA-1	0	0	0	10.1295674086518
CATCCACGTGAGTATA-1	2.86289987536352	7.15724968840881	0	15.7459493144994
CATCCACGTTTAGGAA-1	0	4.25557171872427	1.41852390624142	9.92966734368996
CATCGAAAGCAATCTC-1	9.93766824766056	1.65627804127676	0	11.5939462889373
CATCGAAAGCATGGCA-1	1.23426790533279	2.46853581066558	0	12.3426790533279
CATCGAACAATGGAGC-1	3.00296330728334	0	1.50148165364167	1.50148165364167
CATCGAATCTCCGGTT-1	3.54487465276587	1.77243732638293	0	14.1794986110635
CATCGAATCTGTGCAA-1	6.76543355325165	2.70617342130066	0	8.11852026390198
CATCGGGAGCTAACAA-1	3.3822518896633	6.76450377932659	0	16.9112594483165
CATCGGGAGTACGTAA-1	3.78515453347005	3.78515453347005	0	11.3554636004101
CATCGGGAGTTAGGTA-1	0	3.09226074730009	0	6.18452149460017
CATCGGGGTGAAATCA-1	5.9880950656799	0.748511883209987	0	5.9880950656799
CATCGGGTCCCACTTG-1	0.990674538519044	0	0.990674538519044	4.95337269259522
CATGACAAGGTAGCTG-1	2.25407244259328	2.25407244259328	2.25407244259328	12.397398434263
CATGACACAGGTCCAC-1	1.39573037349105	1.39573037349105	2.7914607469821	6.97865186745524
CATGACAGTAGAAGGA-1	0	0	3.78950262739826	3.78950262739826
CATGACATCCACGCAG-1	1.31755723244787	3.9526716973436	1.31755723244787	3.9526716973436
CATGACATCGTACCGG-1	2.97042933501925	0.742607333754813	0	11.1391100063222
CATGCCTCACAGGTTT-1	1.26376985242875	1.26376985242875	1.26376985242875	4.42319448350063
CATGCCTGTAGCTGCC-1	5.70226733601809	1.42556683400452	0	0
CATGCCTTCACCAGGC-1	0.869256256727664	0.869256256727664	0	11.3003313374596
CATGCCTTCCGCGCAA-1	0.594489049415662	1.78346714824699	2.37795619766265	11.2952919388976
CATGCCTTCCTCATTA-1	0.955773569552835	2.86732070865851	0	6.69041498686985
CATGCCTTCTGTCTAT-1	4.0746215704825	0	1.35820719016083	5.43282876064333
CATGGCGAGCAGATCG-1	5.07462320192449	12.6865580048112	0	15.2238696057735
CATGGCGAGCTGAACG-1	0	0.930545552754771	0	0
CATGGCGAGTGGTCCC-1	2.72285443338075	0	5.4457088667615	2.72285443338075
CATGGCGCAAAGGAAG-1	0	2.06333839029064	2.06333839029064	5.15834597572661
CATGGCGCACTCAGGC-1	0	2.64410204812497	0	2.64410204812497
CATGGCGCATTACGAC-1	0.961212989138521	4.80606494569261	0.961212989138521	12.4957688588008
CATGGCGGTGTGACGA-1	1.29316168743432	1.29316168743432	0	6.4658084371716
CATGGCGTCGTGGGAA-1	2.03787311225898	4.07574622451796	0	8.15149244903592
CATTATCCACAGGAGT-1	2.94823160296634	1.47411580148317	0	5.89646320593269
CATTATCGTCGGCTCA-1	5.61827372540494	1.87275790846831	0	7.49103163387325
CATTATCGTGCAACTT-1	4.66311776780277	3.49733832585207	0	5.82889720975346
CATTATCGTTTAAGCC-1	4.75299653597376	1.58433217865792	0	11.0903252506054
CATTATCTCGAGAACG-1	5.12387722324668	3.07432633394801	0	9.22297900184403
CATTCGCAGCATGGCA-1	2.00771113355606	3.01156670033408	0	3.01156670033408
CATTCGCAGGATGGAA-1	4.52719866853539	4.52719866853539	0	6.03626489138052
CATTCGCCAGGGCATA-1	2.86496299786579	0	1.4324814989329	8.59488899359738
CATTCGCGTATAGGGC-1	1.56126332960759	3.12252665921518	1.56126332960759	10.9288433072531
CCAATCCAGGTGACCA-1	6.46637472630591	0	0	6.46637472630591
CCAATCCCAAGCCTAT-1	1.25012094238305	0	0	6.25060471191524
CCAATCCCAGTAGAGC-1	3.37956100963425	6.75912201926849	1.12652033654475	4.506081346179
CCAATCCGTACTCAAC-1	1.31839748985995	1.31839748985995	0	9.22878242901967
CCAATCCGTCGAACAG-1	1.18649418030717	1.18649418030717	0	10.6784476227645
CCACCTAAGAACAATC-1	10.8560390097524	7.7543135783946	7.7543135783946	10.8560390097524
CCACCTAAGAGACGAA-1	6.59838367847203	2.63935347138881	0	5.27870694277762
CCACCTAAGATCCTGT-1	3.12180364837112	2.08120243224741	2.08120243224741	10.4060121612371
CCACCTATCAGTGTTG-1	5.92621259029928	1.18524251805986	1.18524251805986	2.37048503611971
CCACGGAGTACTTCTT-1	3.15470619353789	5.25784365589648	0	4.20627492471718
CCACGGAGTCCAACTA-1	0.479941496030088	3.35959047221061	0.479941496030088	7.6790639364814
CCACGGAGTCCAGTGC-1	0	5.47339158061954	0	9.57843526608419
CCACGGAGTGATGTGG-1	0	3.07823264309397	0	10.2607754769799
CCACGGATCGGCTACG-1	1.77097967995066	1.77097967995066	3.54195935990131	10.6258780797039
CCACTACAGAATAGGG-1	0	0	1.79036616205356	3.58073232410711
CCACTACAGGACGAAA-1	7.35338057025781	1.47067611405156	1.47067611405156	16.1774372545672
CCACTACCAGCGTCCA-1	3.8266326077299	0.956658151932474	0.956658151932474	8.60992336739227
CCACTACTCTTGGGTA-1	2.71522511952087	4.52537519920144	0	3.62030015936115
CCAGCGACACGCATCG-1	0	1.24764629200463	0	16.2194017960603
CCAGCGACACTTCGAA-1	12.9473288657857	0	0	6.47366443289284
CCAGCGACAGTTCATG-1	3.83562575761324	3.83562575761324	1.27854191920441	12.7854191920441
CCAGCGAGTCTTCTCG-1	0	5.1206281581294	0	3.84047111859705
CCAGCGAGTGGGTCAA-1	0	5.52340493747996	0	13.2561718499519
CCATTCGCAGGACCCT-1	1.53019985196151	3.06039970392302	0.765099925980755	7.65099925980755
CCATTCGCAGGGTATG-1	3.1479808336548	0	0	12.5919233346192
CCATTCGCATGCAATC-1	2.98690978443045	1.49345489221522	1.49345489221522	5.97381956886089
CCCAATCCAGATGGGT-1	0	0	0	0
CCCAATCGTATAGGTA-1	4.25347031712938	4.25347031712938	1.41782343904313	2.83564687808625
CCCAATCTCACGCGGT-1	1.8496790895209	3.6993581790418	0	7.3987163580836
CCCAATCTCATGTAGC-1	1.3605670510188	2.72113410203759	0	6.80283525509398
CCCAGTTAGCGCCTTG-1	0	3.7621017640065	0	11.2863052920195
CCCAGTTAGGATATAC-1	1.63733565658166	1.63733565658166	1.63733565658166	3.27467131316331
CCCAGTTCATCGGTTA-1	0	1.63428092587908	0	11.4399664811536
CCCAGTTCATGCAATC-1	0	1.45273498988082	0	13.0746149089274
CCCAGTTGTCGCTTCT-1	0	0	0	4.31010758068551
CCCATACAGATATGGT-1	8.8746270578892	0	4.4373135289446	8.8746270578892
CCCATACAGGGTATCG-1	0	0	0	4.85008445945946
CCCATACCACCACCAG-1	0	7.21973877208912	0	0
CCCATACCATCCTTGC-1	1.80942127927739	0	0	0
CCCATACGTCAGGACA-1	0	0	0	6.16466542085802
CCCATACGTCTAGTGT-1	2.06461599920104	2.06461599920104	0	8.25846399680415
CCCATACTCTGGAGCC-1	0.880226517925573	2.64067955377672	0	6.16158562547901
CCCTCCTGTAACGCGA-1	8.20148851085439	1.64029770217088	0	3.28059540434175
CCCTCCTGTACAAGTA-1	9.00463292943692	3.2744119743407	0.818602993585175	1.63720598717035
CCCTCCTTCGTCCAGG-1	8.17459271366057	6.81216059471714	0	10.8994569515474
CCGGGATAGATCGGGT-1	1.32774566473988	2.65549132947977	2.65549132947977	2.65549132947977
CCGGGATTCATTATCC-1	1.0331127813537	4.13245112541478	0	3.09933834406109
CCGGTAGCATAAAGGT-1	3.28059540434175	1.09353180144725	0	3.28059540434175
CCGGTAGTCGGTCCGA-1	2.12392380874104	4.24784761748207	4.24784761748207	3.18588571311155
CCGTACTAGATCCCGC-1	0	3.08496985614517	0	1.54248492807258
CCGTACTCACTTAAGC-1	1.454493006501	2.908986013002	1.454493006501	13.090437058509
CCGTACTCATCATCCC-1	3.76985078048475	1.07710022299564	0.538550111497822	9.15535189546298
CCGTACTGTGTGAATA-1	0	0	0	0
CCGTACTTCGTATCAG-1	5.047119140625	1.26177978515625	0	8.83245849609375
CCGTGGAAGGCCATAG-1	7.11488160792952	0	2.37162720264317	9.48650881057269
CCGTGGAAGTGACTCT-1	0	4.84871939206305	0	3.2324795947087
CCGTGGACACCAGTTA-1	3.21148946747033	0	0	6.42297893494066
CCGTGGACACGGTTTA-1	1.81987041797246	2.7298056269587	0	7.27948167188986
CCGTGGAGTCTCCATC-1	0	3.69834341121328	1.84917170560664	7.39668682242656
CCGTGGATCCACGAAT-1	1.44340334022231	1.44340334022231	1.44340334022231	7.21701670111155
CCGTTCAAGTGTTAGA-1	13.5085273681688	2.25142122802814	2.25142122802814	13.5085273681688
CCGTTCACAAAGAATC-1	8.62621008122844	3.83387114721264	0	6.70927450762212
CCGTTCATCCTAAGTG-1	3.59705595768374	2.39803730512249	1.19901865256125	1.19901865256125
CCTAAAGAGCAATATG-1	6.41129282361941	2.13709760787314	0	5.34274401968284
CCTAAAGAGCTCCCAG-1	1.06790850483511	2.13581700967022	6.40745102901066	12.8149020580213
CCTAAAGAGCTGCGAA-1	3.28985338114537	2.19323558743024	0	1.09661779371512
CCTAAAGCAAAGGAAG-1	4.92401867378049	0	0	4.92401867378049
CCTAAAGGTTGCGCAC-1	3.89784490072968	1.94892245036484	2.92338367554726	14.6169183777363
CCTACACAGTCTCGGC-1	1.98595527205656	3.97191054411313	0	4.96488818014141
CCTACACCATCGATTG-1	4.51474120987115	2.25737060493558	0	3.38605590740336
CCTACACTCCCTCAGT-1	0	3.087181171973	0	8.23248312526133
CCTACACTCCTACAGA-1	4.61636371756509	1.15409092939127	0	6.92454557634764
CCTACACTCTGTACGA-1	7.17855229477945	7.17855229477945	1.02550747068278	9.22956723614501
CCTACCAAGCTGAACG-1	1.89292385452148	4.41682232721679	0	4.41682232721679
CCTACCACACCCATGG-1	3.11068644858407	3.11068644858407	0	12.4427457943363
CCTACCACAGTGGGAT-1	0	4.60300142500891	0	6.13733523334521
CCTACCAGTGGTAACG-1	0	6.67387654958678	0	20.0216296487603
CCTAGCTGTTTCCACC-1	0	0	0	10.1348171389352
CCTATTAAGAGACTAT-1	8.36015852474927	1.04501981559366	1.04501981559366	9.40517834034293
CCTATTAAGGAGTAGA-1	12.6602976299835	4.7476116112438	0	6.33014881499173
CCTATTAAGTACGTAA-1	1.94617035698147	1.94617035698147	0	7.78468142792589
CCTATTACAGTCGTGC-1	2.95615741005548	1.47807870502774	0	10.3465509351942
CCTCAGTAGCAGATCG-1	1.55025796388506	7.75128981942528	3.10051592777011	6.20103185554022
CCTCAGTAGCTATGCT-1	3.96726093381182	0	0.991815233452954	3.96726093381182
CCTCAGTCAGTCAGAG-1	1.01903700928683	3.05711102786048	0	4.07614803714731
CCTCAGTGTCACACGC-1	0.812911902102962	3.25164760841185	0.812911902102962	6.50329521682369
CCTCAGTTCGGCGGTT-1	2.42747213176353	3.23662950901804	0	6.47325901803607
CCTCTGAAGATCCTGT-1	14.3950939041859	4.11288397262454	0	12.3386519178736
CCTCTGAGTCTAGTGT-1	2.97941947943389	2.23456460957542	0	7.44854869858473
CCTCTGATCGTCCGTT-1	1.10011920219673	6.60071521318036	0	4.4004768087869
CCTCTGATCTATCGCC-1	0	1.32018238479616	2.64036476959232	6.60091192398079
CCTTACGAGAGGTTAT-1	0	3.43847023862326	0	11.4615674620775
CCTTACGAGCTCAACT-1	3.21401919529031	2.14267946352688	0	11.7847370493978
CCTTACGGTCAAACTC-1	0	1.29543061961099	0	9.06801433727692
CCTTACGGTTGGTGGA-1	0	2.04699382129278	0	14.3289567490494
CCTTACGTCTGAGTGT-1	0	4.41567225813801	0	4.41567225813801
CCTTCCCAGATACACA-1	1.35578436516264	5.42313746065058	0	8.13470619097587
CCTTCCCTCCAACCAA-1	4.13217579020308	1.37739193006769	0	8.26435158040616
CCTTCCCTCGGTGTTA-1	1.53251393666232	1.53251393666232	0	3.06502787332464
CCTTCGAAGACGCTTT-1	0	0	0	8.01172601647622
CCTTCGAAGACTTTCG-1	0	0	0	1.47302342814798
CCTTCGAGTAAGAGGA-1	6.47604002577689	0	0	8.32633717599886
CCTTCGAGTGTTGAGG-1	0	0	0	6.60859280097181
CCTTCGAGTGTTGGGA-1	1.17484258143711	3.52452774431134	0	7.04905548862267
CCTTCGATCCTATTCA-1	5.4676011637133	2.73380058185665	0	2.73380058185665
CCTTTCTTCTGCAGTA-1	4.83296317942724	1.20824079485681	0	7.24944476914085
CGAACATAGGGAGTAA-1	2.37092001743239	0	0	3.55638002614859
CGAACATGTTCCATGA-1	2.70837154460893	1.35418577230447	1.35418577230447	4.0625573169134
CGAATGTCATGATCCA-1	2.80114360044443	2.80114360044443	5.60228720088887	7.00285900111108
CGAATGTTCACTTATC-1	12.9473288657857	0	3.23683221644642	9.71049664933926
CGACCTTCACGGTAAG-1	3.67620210546282	6.1270035091047	0	4.90160280728376
CGACCTTCATCCTTGC-1	1.48125591126652	2.96251182253303	0	20.7375827577312
CGACCTTTCGACAGCC-1	0	1.83662046908316	0	16.5295842217484
CGACCTTTCTCGCATC-1	0.980878724615677	0.980878724615677	1.96175744923135	18.6366957676979
CGACTTCAGTACGACG-1	1.78603517987352	0	0	3.57207035974704
CGACTTCGTGAGTGAC-1	0	2.97037242806238	2.97037242806238	8.91111728418713
CGACTTCTCTGGTTCC-1	3.55989116958259	0	0	2.37326077972172
CGAGAAGAGAAACCGC-1	1.21462984723854	4.85851938895417	0	12.1462984723854
CGAGAAGAGATCCCGC-1	1.0163117220223	2.0326234440446	0	6.0978703321338
CGAGAAGAGGCACATG-1	0	1.19012803389674	0	5.95064016948372
CGAGAAGCAAGCCGCT-1	3.0065445026178	1.5032722513089	0	12.0261780104712
CGAGAAGTCGTTTATC-1	5.95729352775056	4.46797014581292	4.46797014581292	13.4039104374388
CGAGCACGTAACGCGA-1	0	1.65569437770303	0	8.27847188851514
CGAGCACGTCGAAAGC-1	0	3.44286047363688	1.72143023681844	1.72143023681844
CGAGCACGTTCAGGCC-1	0	2.51300690459983	1.25650345229991	13.821537975299
CGAGCCAGTAACGCGA-1	2.95286387658906	0	0	17.7171832595344
CGAGCCAGTGAGTATA-1	1.42804840982565	4.28414522947694	0	7.14024204912824
CGAGCCAGTGTGTGCC-1	1.4636373934468	1.4636373934468	0	5.8545495737872
CGAGCCAGTTCAGACT-1	3.63910012674271	3.63910012674271	0	1.81955006337136
CGATCGGCACAGCGTC-1	0	0	0	11.0615870298036
CGATCGGCATCGGTTA-1	1.03027071206443	3.09081213619329	0	5.15135356032214
CGATCGGGTAGAGCTG-1	1.95043022114877	1.95043022114877	1.95043022114877	9.75215110574383
CGATCGGGTATAATGG-1	5.24056986412492	4.19245589129994	4.19245589129994	6.28868383694991
CGATCGGGTTACGTCA-1	4.64937927311983	1.54979309103994	0	12.3983447283195
CGATGGCAGCGTGAGT-1	1.0302501744244	2.0605003488488	5.151250872122	7.2117512209708
CGATGGCGTGCCTGTG-1	2.07672834669399	2.07672834669399	0	5.19182086673498
CGATGTAGTTGGTGGA-1	1.19139004149378	0	0	4.7655601659751
CGATGTATCGAGAACG-1	5.19578767467578	1.29894691866895	0	6.49473459334473
CGATGTATCGATGAGG-1	5.18619423204287	4.14895538563429	0	4.14895538563429
CGATTGAAGGTGTTAA-1	5.34591249181119	1.78197083060373	8.90985415301865	5.34591249181119
CGATTGAGTTACCGAT-1	6.41132596256726	1.60283149064181	1.60283149064181	2.40424723596272
CGATTGATCGCACTCT-1	14.5625528317836	2.4270921386306	0	7.2812764158918
CGCCAAGCAGTATCTG-1	5.79790217635181	5.79790217635181	0	5.79790217635181
CGCCAAGCATTATCTC-1	2.36039855679206	2.36039855679206	0	2.36039855679206
CGCCAAGTCGTACGGC-1	0	4.41403803450436	1.47134601150145	10.2994220805102
CGCGTTTAGCTTTGGT-1	4.46443225499935	2.23221612749968	0	4.46443225499935
CGCGTTTTCTATCCCG-1	3.88458792137998	1.94229396068999	1.94229396068999	9.71146980344996
CGCTATCTCGCCTGTT-1	3.59855869656037	0	1.79927934828018	10.7956760896811
CGCTGGAAGGCCCGTT-1	1.19408761147821	2.38817522295643	0	13.1349637262603
CGCTGGACAAACCTAC-1	0	3.98794979294735	0	2.65863319529823
CGCTGGACACAGGTTT-1	1.65773014006201	1.10515342670801	0	5.52576713354004
CGCTTCAAGATGTGTA-1	4.46089996259746	4.46089996259746	1.48696665419915	0
CGCTTCAAGTCTCAAC-1	5.77561351750033	3.4653681105002	0	5.77561351750033
CGCTTCAGTGGACGAT-1	0	2.34728404033064	0	0
CGCTTCAGTTGTTTGG-1	0	1.23618685419059	2.47237370838117	11.1256816877153
CGCTTCATCAGGCGAA-1	2.73560936879714	0	0	4.10341405319571
CGGACGTAGCAGCGTA-1	0	2.23295552739213	8.18750360043781	5.21022956391497
CGGACGTAGGCTAGAC-1	0	3.04014705882353	0	6.08029411764706
CGGACGTCAATTCCTT-1	1.71380962644869	3.42761925289739	0	6.85523850579477
CGGACGTCAGCCAGAA-1	1.19411520066542	1.19411520066542	0	4.77646080266168
CGGACGTGTAATCGTC-1	0	0	1.75778858581049	7.03115434324196
CGGACGTGTCCAAGTT-1	1.71015188114225	1.71015188114225	1.71015188114225	8.55075940571126
CGGACGTGTCGGATCC-1	0	0	0	17.9834023452451
CGGACGTGTTGTCGCG-1	3.11481090854302	0	0	3.11481090854302
CGGACTGAGCTACCGC-1	0	1.6739813435253	0	8.36990671762648
CGGACTGAGTCATCCA-1	2.15581788224498	2.15581788224498	2.15581788224498	5.38954470561245
CGGACTGCAGCTGGCT-1	1.17778765297053	2.35557530594107	0	7.0667259178232
CGGACTGGTTCCACTC-1	3.98016942626107	1.32672314208702	1.32672314208702	3.98016942626107
CGGAGTCAGCCAGGAT-1	2.15195802885516	1.07597901442758	0	7.53185310099307
CGGAGTCAGCCGCCTA-1	8.16039473684211	5.44026315789474	0	0
CGGAGTCCATTCGACA-1	0.974920772655248	1.9498415453105	0	8.77428695389723
CGGAGTCGTAAGTTCC-1	2.55600890207715	2.55600890207715	10.2240356083086	15.3360534124629
CGGAGTCTCCGTAGTA-1	2.72256756044882	5.44513512089765	0	4.08385134067323
CGGCTAGAGACCACGA-1	0	2.29336459242386	0	3.82227432070644
CGGCTAGAGAGTCTGG-1	0	2.40641150998743	0	3.60961726498114
CGGCTAGAGTCGTTTG-1	0	0	23.4010414046385	26.001157116265
CGGCTAGTCGCCAGCA-1	0	3.16120252003181	0	3.16120252003181
CGGGTCAAGACAAGCC-1	1.68974367357615	3.37948734715229	0	6.75897469430458
CGGGTCAAGAGCTGCA-1	0	6.02231457924686	2.00743819308229	5.01859548270572
CGGGTCAAGAGTCGGT-1	0	1.23232552039867	0	7.39395312239205
CGGGTCAAGTTAAGTG-1	2.70058785107773	2.70058785107773	0	17.5538210320052
CGGGTCACACGACGAA-1	0.775780546382468	1.55156109276494	0	18.6187331131792
CGGGTCACAGTTAACC-1	1.2061260210035	2.412252042007	0	1.2061260210035
CGGTTAAAGTCAAGCG-1	0	2.31929963650506	0	6.95789890951519
CGGTTAACACACATGT-1	10.0286213253129	1.43266018933041	4.29798056799124	5.01431066265645
CGGTTAACAGAGCCAA-1	1.83245284356829	0	0.916226421784144	7.32981137427315
CGGTTAAGTACGCACC-1	3.30260719534795	3.30260719534795	1.10086906511598	7.70608345581187
CGTAGCGAGCCCAACC-1	0	4.14709658437425	1.38236552812475	9.67655869687325
CGTAGGCAGGACCACA-1	0	2.87372459618004	1.43686229809002	12.9317606828102
CGTAGGCCACGAAACG-1	2.19621799638797	6.58865398916392	0	6.58865398916392
CGTAGGCGTAGGCTGA-1	2.27776553547818	2.27776553547818	18.2221242838255	6.83329660643455
CGTAGGCTCGTTGCCT-1	1.01797321252708	5.08986606263541	1.01797321252708	7.12581248768958
CGTAGGCTCTATCCCG-1	2.14515481889372	1.43010321259581	1.43010321259581	6.43546445668115
CGTCACTAGTGCGATG-1	2.46682735907594	2.46682735907594	0	6.16706839768985
CGTCACTAGTGGGTTG-1	4.43921922308832	0	1.10980480577208	14.427462475037
CGTCACTGTCTAGTGT-1	0	1.32709788414133	9.28968518898932	7.96258730484799
CGTCACTTCTGCGTAA-1	3.3186181654734	1.6593090827367	1.6593090827367	9.9558544964202
CGTCACTTCTGTCAAG-1	0	0	1.54216274281622	10.7951391997135
CGTCAGGGTCATCGGC-1	2.74439783347494	0	0	8.23319350042481
CGTCAGGTCTTAGCCC-1	3.42688061532341	1.7134403076617	0	1.7134403076617
CGTCCATAGGACATTA-1	7.79807170016295	1.55961434003259	9.35768604019555	15.5961434003259
CGTCCATCAAGCCGTC-1	1.31273812547625	0	1.31273812547625	0
CGTCCATCATTACGAC-1	0	3.32356219588005	0	7.75497845705344
CGTCCATGTACCAGTT-1	7.346829984837	0	0	2.448943328279
CGTCCATGTAGCTAAA-1	7.9939934520894	2.6646644840298	0	7.9939934520894
CGTCCATGTCATATCG-1	12.3575826409229	9.26818698069221	0	9.26818698069221
CGTCTACAGGGTGTTG-1	0	5.11518000742299	0	14.0667450204132
CGTCTACCAAGCCGTC-1	1.52631345796049	3.05262691592097	6.10525383184194	7.63156728980243
CGTCTACGTGATGATA-1	1.26554924335178	1.26554924335178	0	7.59329546011068
CGTGAGCAGATGCCTT-1	0	2.52066720316044	0	1.26033360158022
CGTGAGCAGGAGCGAG-1	1.07559833506764	1.07559833506764	1.07559833506764	13.9827783558793
CGTGAGCGTATTACCG-1	0	6.5070821529745	0	3.25354107648725
CGTGAGCGTCTAACGT-1	0	1.17529676627098	1.17529676627098	0
CGTGAGCTCACTCTTA-1	2.79304474708171	4.18956712062257	0	8.37913424124514
CGTGAGCTCCAAGCCG-1	0	3.0877344963556	0	0
CGTGTAAAGACCGGAT-1	4.18041737442368	4.18041737442368	0	4.18041737442368
CGTGTAAAGTGTACCT-1	0	7.14389384200705	0	1.78597346050176
CGTGTAACACAGCCCA-1	3.34352256186317	3.34352256186317	0	8.35880640465793
CGTGTAACACTCGACG-1	2.18461375885026	0	0	4.36922751770052
CGTGTAAGTCCGTGAC-1	0	1.24045938940092	0	6.20229694700461
CGTGTAATCAGTCCCT-1	1.64988028731045	1.64988028731045	0	14.8489225857941
CGTGTAATCTATGTGG-1	5.77974726012078	1.15594945202416	1.15594945202416	8.09164616416909
CGTGTCTAGAAAGTGG-1	0	0	0	8.70984866358826
CGTGTCTAGAATTCCC-1	0	2.76665506811916	4.14998260217874	6.9166376702979
CGTGTCTAGAGCAATT-1	4.16710340657126	0	0	2.08355170328563
CGTGTCTAGCTGGAAC-1	0	3.91237698713096	3.91237698713096	5.86856548069644
CGTGTCTCAACGATCT-1	0	2.36127926898915	1.18063963449457	3.54191890348372
CGTGTCTCACAAGCCC-1	1.59913673071568	1.59913673071568	0	11.1939571150097
CGTGTCTGTCCGAATT-1	1.48270074877356	0.74135037438678	0	6.67215336948102
CGTGTCTGTTAAAGTG-1	0	3.59342951503563	1.79671475751782	1.79671475751782
CGTGTCTTCTTTACAC-1	7.6613486019234	0.957668575240425	0	0.957668575240425
CGTTAGAAGGAGCGAG-1	5.05267016986435	0	1.26316754246609	7.57900525479653
CGTTAGACAGCTGCAC-1	2.22199531374277	7.7769835980997	0	13.3319718824566
CGTTAGAGTAGCGCAA-1	4.57954897877808	1.14488724469452	0	9.15909795755616
CGTTCTGAGACCCACC-1	0.726796512445507	1.45359302489101	0.726796512445507	5.81437209956406
CGTTCTGCATAAAGGT-1	1.1242169146437	4.49686765857478	0	4.49686765857478
CGTTCTGCATGGTCTA-1	3.45033046264771	3.45033046264771	1.72516523132385	15.5264870819147
CGTTGGGGTACAGTGG-1	1.09717652053922	3.29152956161766	0	20.8463538902452
CGTTGGGTCGGTCCGA-1	3.42744876981232	3.42744876981232	0	5.14117315471848
CTAACTTGTACAGTGG-1	4.89633992294575	3.26422661529716	0	14.6890197688372
CTAACTTGTAGAAAGG-1	3.56398262228761	0	0	8.31595945200441
CTAACTTGTTCAGGCC-1	0	1.60776780575819	1.60776780575819	3.21553561151639
CTAACTTTCACCGGGT-1	4.38259652891628	4.38259652891628	7.30432754819379	13.1477895867488
CTAAGACAGGCAATTA-1	12.2740079450753	1.11581890409776	0	5.57909452048879
CTAAGACAGTGAAGAG-1	7.77614779468661	2.2217565127676	0	9.99790430745422
CTAAGACTCAACACCA-1	0	2.87140952275126	0	8.61422856825379
CTAAGACTCACTTATC-1	6.31063219267987	3.15531609633994	0	14.1989224335297
CTAAGACTCCGATATG-1	3.0501947592068	3.0501947592068	0	9.1505842776204
CTAAGACTCCTTCAAT-1	2.10138445587428	1.05069222793714	0	5.2534611396857
CTAATGGAGGACATTA-1	5.06624950986799	1.68874983662266	5.06624950986799	13.5099986929813
CTACACCAGGTAGCTG-1	2.526149860697	0.842049953565668	0.842049953565668	4.21024976782834
CTACACCAGTGATCGG-1	7.39695148132246	3.69847574066123	0	0
CTACACCCAGTTTACG-1	22.3138087356984	1.8594840613082	0	5.57845218392459
CTACACCGTTCAACCA-1	2.08107672793896	0	1.04053836396948	3.12161509190843
CTACATTGTAGCTCCG-1	7.90111346090147	1.31685224348358	0	2.63370448696716
CTACATTTCGAATCCA-1	5.79842256428668	4.63873805142934	0	1.15968451285734
CTACCCACAGTTAACC-1	1.6236530426314	4.87095912789419	0	3.24730608526279
CTACCCATCGAATGCT-1	0	4.39029051987768	0	14.9269877675841
CTACGTCAGTCATCCA-1	2.70622065522839	0.902073551742796	0	9.92280906917075
CTACGTCTCGGCATCG-1	2.69769808957094	1.34884904478547	1.34884904478547	16.1861885374256
CTAGAGTAGCTTCGCG-1	2.44292399319342	3.66438598979013	0	7.32877197958026
CTAGCCTAGAGCTATA-1	6.10146980697716	3.05073490348858	0	6.10146980697716
CTAGCCTAGCCACTAT-1	1.83557678647535	2.75336517971303	14.6846142918028	6.42451875266373
CTAGCCTGTACCGCTG-1	0	1.0885338781356	1.0885338781356	3.26560163440679
CTAGCCTGTCACACGC-1	0	1.07750443031377	0	6.46502658188262
CTAGCCTGTGTAATGA-1	7.23861434674012	1.20643572445669	0	6.03217862228343
CTAGCCTTCCGAATGT-1	4.99074580744842	1.66358193581614	1.66358193581614	6.65432774326456
CTAGTGAAGACAAAGG-1	1.25787962129141	0	0	6.28939810645703
CTAGTGAAGCCGTCGT-1	0.891538726927721	4.45769363463861	0	4.45769363463861
CTCACACAGACTGTAA-1	8.13044048243314	6.77536706869428	0	8.13044048243314
CTCAGAATCAGCGACC-1	13.2408890027541	3.31022225068853	0	23.1715557548197
CTCAGAATCTCTAGGA-1	3.08644371454165	4.11525828605554	0	9.25933114362496
CTCATTACATCTACGA-1	2.19995743322337	3.29993614983505	0	7.69985101628179
CTCATTAGTACATCCA-1	2.52282046275505	1.26141023137753	0	3.78423069413258
CTCATTAGTACCGCTG-1	3.20107977537369	1.06702659179123	0	12.8043191014948
CTCATTATCCGATATG-1	4.85031204542255	2.42515602271128	0	4.85031204542255
CTCCTAGAGATGCGAC-1	1.23885373220193	2.47770746440385	0	9.91082985761542
CTCCTAGAGCCGGTAA-1	0	8.21247914404513	0	4.10623957202256
CTCCTAGCAGCAGTTT-1	0	3.26732203818435	0	9.80196611455304
CTCCTAGGTCTCTCTG-1	0	7.56587615283267	0	2.52195871761089
CTCCTAGTCCAAGCCG-1	1.38894114485353	2.77788228970707	1.38894114485353	4.1668234345606
CTCCTAGTCGAGAGCA-1	1.20824079485681	2.41648158971362	0	2.41648158971362
CTCCTAGTCGTGGTCG-1	1.20319174940926	1.80478762411389	0	7.82074637116018
CTCCTAGTCTGCTTGC-1	1.41093366093366	0	0	16.9312039312039
CTCGAAAGTTGTGGCC-1	0	0.716876577801204	2.86750631120482	5.01813604460843
CTCGAAATCGTACGGC-1	2.41602973143538	0	0	6.04007432858846
CTCGAGGCAGCCTTGG-1	0.981922331572748	5.89153398943649	0.981922331572748	2.94576699471824
CTCGAGGCATTAGCCA-1	1.37431526884008	9.62020688188055	0	8.24589161304047
CTCGAGGGTACACCGC-1	3.50318579272012	2.33545719514675	0	9.341828780587
CTCGAGGTCACCTTAT-1	0	3.29041191825301	3.29041191825301	13.161647673012
CTCGAGGTCGGTCTAA-1	1.15267524589067	4.61070098356268	1.15267524589067	12.6794277047974
CTCGGAGAGCTCCCAG-1	3.92545192161628	3.92545192161628	0	7.85090384323257
CTCGGAGAGTGGAGAA-1	4.76896814228702	2.38448407114351	0	3.57672610671526
CTCGGAGCAATGAAAC-1	3.64628897982221	0	1.21542965994074	8.50800761958516
CTCGGGAAGAGGTACC-1	1.35160050211831	4.05480150635494	0	6.75800251059156
CTCGGGAAGGCTAGCA-1	0	1.5878855843677	0	14.2909702593093
CTCGGGAAGTGTGGCA-1	0	7.84875774510995	0	3.13950309804398
CTCGGGAGTACATGTC-1	2.6374004898959	1.31870024494795	0	1.31870024494795
CTCGGGAGTCGGATCC-1	0	2.69910695634009	0	4.04866043451013
CTCGGGAGTTGTGGAG-1	3.01883761682243	4.52825642523364	1.50941880841122	15.0941880841121
CTCGGGATCCTTTCGG-1	0	2.08111862768785	0	4.16223725537569
CTCGTACAGAGCCCAA-1	5.01528384279476	5.01528384279476	0	3.34352256186317
CTCGTACAGGTGTTAA-1	1.70321974690219	0	0	11.9225382283153
CTCTAATGTCGACTGC-1	3.04623953789933	6.09247907579866	3.04623953789933	0
CTCTAATTCCACGCAG-1	0	2.27575957727873	0	3.4136393659181
CTCTAATTCTCTAGGA-1	4.66395939086294	1.16598984771574	11.6598984771574	4.66395939086294
CTCTACGAGTACATGA-1	4.64311382625101	1.8572455305004	0.928622765250202	7.42898212200162
CTCTACGCATTAACCG-1	8.51862535025548	1.41977089170925	0	11.358167133674
CTCTACGGTTAAAGAC-1	2.17959261133603	2.17959261133603	0	4.35918522267206
CTCTGGTCATGCCCGA-1	0	5.74569205113952	0	8.61853807670928
CTCTGGTGTACAAGTA-1	6.73650938477581	0	0	12.1257168925965
CTGAAACAGCAGGTCA-1	1.29257953181273	2.58515906362545	0	7.75547719087635
CTGAAACAGGCCCTTG-1	0	0	0	16.7945732235702
CTGAAACCAAGACGTG-1	0.801477885987222	0	0	5.61034520191055
CTGAAACCAAGCCGCT-1	3.15053949159775	3.15053949159775	0	6.3010789831955
CTGAAACCACCAGGCT-1	0.862870642446908	3.45148256978763	0	8.62870642446908
CTGAAACGTAAGAGAG-1	11.2806940958201	2.82017352395504	0	3.76023136527338
CTGAAACGTCCTCCAT-1	4.9862518089725	0	0	6.23281476121563
CTGAAACGTCGTGGCT-1	0	4.53686905632772	0	12.0983174835406
CTGAAACGTGCGAAAC-1	0	3.49623424357905	0	10.4887027307371
CTGATAGAGATGCCTT-1	12.3307125040668	3.36292159201822	0	5.60486932003037
CTGATAGAGTTGCAGG-1	4.39277821849501	4.39277821849501	0	5.85703762466002
CTGATAGGTTGGTTTG-1	6.16780437740172	2.46712175096069	1.23356087548034	4.93424350192138
CTGATAGTCGTTGCCT-1	1.34579329739864	1.34579329739864	0	8.07475978439184
CTGATCCAGCGATTCT-1	0	1.7057493646655	1.7057493646655	5.1172480939965
CTGATCCAGTCTCGGC-1	1.57307218189289	9.43843309135735	0	5.50575263662512
CTGATCCCACAGGTTT-1	2.45510902094912	4.91021804189825	0	9.00206641014679
CTGATCCGTTGAGTTC-1	1.7372268907563	0	0	10.4233613445378
CTGCCTAAGAGTACCG-1	3.90410182807071	7.80820365614141	0	3.90410182807071
CTGCCTAGTATCGCAT-1	0	1.67186944004141	0	11.7030860802898
CTGCCTAGTTCTGAAC-1	2.1936544991511	1.09682724957555	1.09682724957555	7.67779074702886
CTGCGGAAGAGGACGG-1	0	0	0	6.79556013323983
CTGCGGAAGGCAATTA-1	0	2.09435911982818	0	11.518975159055
CTGCGGAAGGGTCGAT-1	1.95171918959234	1.95171918959234	1.95171918959234	6.8310171635732
CTGCGGACAGATCCAT-1	2.62168057422578	2.62168057422578	2.62168057422578	5.24336114845157
CTGCGGAGTAGAAGGA-1	4.40281978106232	1.10070494526558	8.80563956212463	5.5035247263279
CTGCTGTAGCTGAAAT-1	0	3.00771096023278	0	6.01542192046557
CTGCTGTCAGGATCGA-1	5.24243039001877	2.62121519500938	0	6.55303798752346
CTGCTGTCATCGGGTC-1	0	0	0	8.68759455370651
CTGCTGTCATCTCCCA-1	0	1.66814602026983	13.3451681621587	5.0044380608095
CTGCTGTGTGACCAAG-1	2.71391813479665	2.71391813479665	1.35695906739832	12.2126316065849
CTGGTCTCACCGTTGG-1	0	1.32295346336968	1.32295346336968	18.5213484871755
CTGGTCTCATTACCTT-1	5.05790340733008	3.37193560488672	0.84298390122168	9.27282291343848
CTGGTCTGTAGCCTAT-1	6.89406402845709	2.29802134281903	0	0
CTGGTCTGTGATGTCT-1	0	0	0	5.62653094551195
CTGGTCTGTTTAAGCC-1	1.8336881319851	1.8336881319851	0.916844065992549	1.8336881319851
CTGGTCTTCGCGGATC-1	1.23668971788184	1.23668971788184	0	8.65682802517288
CTGTGCTAGAGCTGCA-1	3.59764020697496	1.19921340232499	0	4.79685360929995
CTGTGCTAGGGTATCG-1	2.6574256577256	0.885808552575199	0	9.74389407832719
CTGTGCTGTCTAACGT-1	1.90777209722966	0	0	4.76943024307414
CTGTGCTTCAAGGCTT-1	1.3344306738962	0	0	16.0131680867545
CTGTTTAAGACACGAC-1	4.89241560801984	0.978483121603968	0	7.82786497283175
CTGTTTAAGTGTCCCG-1	1.52146074361918	1.52146074361918	0	7.60730371809591
CTGTTTACAAGCCGCT-1	0	5.15958190240396	0	12.3829965657695
CTGTTTACAAGCGTAG-1	4.23167461568379	4.23167461568379	0	11.6371051931304
CTTAACTTCATTATCC-1	1.84593542395885	5.53780627187656	0	0
CTTACCGAGTCGAGTG-1	3.96315395970324	0	0	12.8802503690355
CTTACCGCAACTGGCC-1	2.67334798913746	1.33667399456873	2.67334798913746	5.34669597827493
CTTACCGGTACCGTAT-1	2.25181360695379	2.25181360695379	0	5.62953401738448
CTTACCGGTTATGCGT-1	4.86400639969884	0	3.64800479977413	7.29600959954826
CTTACCGTCCTTGGTC-1	0	3.07076438608479	4.60614657912718	9.21229315825436
CTTAGGAGTAATTGGA-1	13.4464367018624	0	4.48214556728747	8.96429113457494
CTTAGGAGTTCAGTAC-1	7.91826260150146	3.16730504060058	9.50191512180175	6.33461008120116
CTTCTCTGTCAGGACA-1	3.82937341006199	7.65874682012398	0	2.55291560670799
CTTGGCTAGCGTCTAT-1	1.94976798581507	3.89953597163014	0	17.5479118723356
CTTGGCTCAGGATCGA-1	1.10054087434254	0	2.20108174868508	11.0054087434254
CTTGGCTGTGATAAAC-1	2.37883181441591	2.37883181441591	4.75766362883181	21.4094863297432
CTTGGCTGTTGGTAAA-1	0	0	0	0
CTTGGCTTCACAGTAC-1	2.72436150865818	4.08654226298727	0	8.17308452597454
CTTTGCGGTCGCATAT-1	0	1.51149358055742	0	7.55746790278712
CTTTGCGTCTACCAGA-1	0	1.10681015097976	0	3.32043045293929
GAAACTCAGTGATCGG-1	3.48915318315818	3.48915318315818	0	4.65220424421091
GAAACTCCACAGACAG-1	7.28230238128787	7.28230238128787	0	7.28230238128787
GAAACTCGTCATATCG-1	3.32192441187813	9.9657732356344	0	9.9657732356344
GAAACTCTCCCTTGTG-1	1.18036998972251	5.90184994861254	0	8.26258992805755
GAAATGAGTATAGGTA-1	3.9039052271125	2.60260348474167	1.30130174237083	6.50650871185416
GAAATGAGTCCGCTGA-1	0	1.17599208155092	1.17599208155092	8.23194457085647
GAAATGAGTTCTGGTA-1	1.2017229753296	1.2017229753296	0	7.21033785197759
GAAATGATCCGCGTTT-1	1.22033718212085	0	0	9.76269745696678
GAACATCAGGTGGGTT-1	0	1.3181284909077	1.3181284909077	9.2268994363539
GAACATCCAAGGGTCA-1	1.6404018282232	3.28080365644639	0	6.56160731289278
GAACATCCAGGAACGT-1	7.90381203866074	2.63460401288691	0.526920802577383	11.065336854125
GAACATCCAGTGAGTG-1	2.12882298424467	3.19323447636701	0	10.6441149212234
GAACATCGTTCCTCCA-1	3.61761823654308	2.41174549102872	0	6.02936372757181
GAACATCTCACAATGC-1	2.37833920066266	3.56750880099399	0	5.94584800165666
GAACATCTCAGCATGT-1	6.63077877090194	0	0	6.63077877090194
GAACATCTCGAACGGA-1	0	5.3784114264901	0	1.34460285662253
GAACATCTCTTCCTTC-1	4.52392936078955	2.26196468039477	1.13098234019739	2.26196468039477
GAACCTAAGGGTTTCT-1	4.43939081585322	1.77575632634129	0	7.10302530536515
GAACCTAAGTACGTTC-1	2.25446574625401	0	0	4.50893149250802
GAACCTACAGCTTAAC-1	3.03895531164249	3.03895531164249	0	8.10388083104665
GAACCTACATCGGTTA-1	1.72695225047616	5.18085675142848	0	24.1773315066662
GAACGGACAATCAGAA-1	6.14000871218121	4.09333914145414	0	6.14000871218121
GAACGGACACAAGACG-1	5.61141119947884	2.80570559973942	7.01426399934855	7.01426399934855
GAACGGACAGCGTAAG-1	2.66948167660959	0	0	6.67370419152398
GAACGGATCCGCGTTT-1	2.03170453652017	0	0	10.1585226826008
GAAGCAGGTTACGTCA-1	0	2.26896566862762	1.51264377908508	1.51264377908508
GAAGCAGTCCAAGTAC-1	8.51956151436892	2.83985383812297	2.83985383812297	2.83985383812297
GAATAAGAGGCGATAC-1	6.355056870581	3.1775284352905	0	4.76629265293575
GAATGAAAGTGGAGAA-1	6.9163599866176	3.4581799933088	0	3.4581799933088
GAATGAATCCTGCTTG-1	8.2668852721238	4.1334426360619	0	18.6004918622786
GACACGCCAAGCCGTC-1	1.2109018064244	0	2.42180361284881	2.42180361284881
GACACGCGTCCGAAGA-1	0.95339334796805	3.8135733918722	0	5.7203600878083
GACACGCGTTCAGACT-1	2.29945274959957	4.59890549919915	11.4972637479979	16.096169247197
GACACGCGTTTACTCT-1	1.41089514345773	1.41089514345773	0	2.82179028691545
GACAGAGAGCCTCGTG-1	1.62738522576988	0	21.1560079350085	8.13692612884942
GACAGAGCATGAACCT-1	0	3.06230372696569	0	9.18691118089708
GACAGAGGTAAATGAC-1	9.82183580387685	3.27394526795895	0	4.3652603572786
GACAGAGTCCGCATCT-1	0	2.48913344490867	0.622283361227168	5.60055025104451
GACCAATAGGTGTTAA-1	5.28310469609306	3.16986281765584	0	5.28310469609306
GACCAATCAATGAAAC-1	6.02598931977707	3.61559359186624	0	3.61559359186624
GACCAATCACGCGAAA-1	0	1.99731411346421	0	7.98925645385686
GACCAATGTCATGCAT-1	2.464827355971	2.464827355971	1.2324136779855	6.16206838992751
GACCAATGTTCCCGAG-1	2.6936206806692	0.897873560223068	0	5.38724136133841
GACCAATTCCAAGCCG-1	2.67293320576142	5.34586641152285	0	6.68233301440356
GACCAATTCGGAAACG-1	0	7.07543295228968	1.17923882538161	8.2546717776713
GACCAATTCTGTCTAT-1	6.16118687711602	1.2322373754232	4.92894950169281	11.0901363788088
GACCTGGCAGATGGCA-1	1.54451317912856	0	1.54451317912856	4.63353953738569
GACCTGGGTTTGCATG-1	3.85906290834422	1.92953145417211	0	8.6828915437745
GACGCGTAGAATTCCC-1	1.62329606131038	0	0	11.3630724291727
GACGCGTAGCGTGTCC-1	0	3.44618923784757	0	3.44618923784757
GACGCGTCAAATACAG-1	3.43367290444026	6.86734580888052	0	6.86734580888052
GACGCGTCAAGGACAC-1	0	1.3481805138907	0	9.4372635972349
GACGCGTCAATCCAAC-1	0	4.89881516587678	1.63293838862559	8.16469194312796
GACGCGTCAGACAAGC-1	0	3.11904043452022	0	12.4761617380809
GACGCGTCATGTAAGA-1	2.67355542910351	0.891185143034504	0	8.02066628731054
GACGCGTGTCTGATCA-1	0	1.25303059690637	3.7590917907191	8.77121417834457
GACGCGTGTGATGTGG-1	1.66712364117287	5.0013709235186	0	5.0013709235186
GACGCGTGTGGTACAG-1	2.22299883865973	0	0	4.44599767731945
GACGCGTTCTTTAGTC-1	0	0	0	6.90425617184995
GACGGCTAGGCAGGTT-1	1.43192585819965	2.8638517163993	1.43192585819965	20.0469620147951
GACGGCTGTTAAGTAG-1	5.24503734675652	1.0490074693513	0	5.24503734675652
GACGTGCAGCTTTGGT-1	4.06644635902278	3.04983476926708	0	7.11628112828986
GACGTGCCATACGCTA-1	0.895446748791517	3.58178699516607	0	4.47723374395759
GACGTGCCATACTCTT-1	1.42820626191726	1.42820626191726	0	4.28461878575179
GACGTGCCATCATCCC-1	2.17546407374669	2.17546407374669	8.70185629498674	2.17546407374669
GACGTGCTCTTGGGTA-1	3.86517176048262	3.86517176048262	2.57678117365508	9.01873410779279
GACGTTAAGCTAGCCC-1	2.26488890836584	3.39733336254875	4.52977781673167	10.1920000876463
GACGTTAAGGCTAGCA-1	1.90310048974482	0	0	1.90310048974482
GACGTTACACGAAACG-1	7.1300958819066	2.3766986273022	0	4.7533972546044
GACGTTAGTAGCGTGA-1	2.71598612643859	2.71598612643859	1.3579930632193	8.14795837931578
GACGTTATCCACGACG-1	1.29448966812774	2.58897933625548	0	6.4724483406387
GACGTTATCTCTTGAT-1	3.16720799117539	3.16720799117539	0	3.16720799117539
GACTAACAGCCGCCTA-1	0.571525727366221	0.571525727366221	0	1.14305145473244
GACTAACAGCGATATA-1	5.20311084264573	3.90233313198429	0	6.50388855330716
GACTAACCAAGGTGTG-1	8.01030688158711	1.14432955451244	0	8.01030688158711
GACTAACCAATAAGCA-1	3.28533969010727	5.74934445768772	0	13.9626936829559
GACTAACCAGGATCGA-1	3.34352256186317	1.67176128093159	0	8.35880640465793
GACTAACGTACTTAGC-1	8.60829807788401	0	0	13.7732769246144
GACTAACGTTGATTCG-1	11.1351973362061	0	0	5.06145333463911
GACTAACGTTGGGACA-1	1.34226314149179	5.36905256596717	0	6.71131570745897
GACTACACAATGTAAG-1	10.2045215216533	0	0	6.80301434776886
GACTGCGCAATCTACG-1	1.40441576086957	2.80883152173913	4.2132472826087	12.6397418478261
GACTGCGCATTCTTAC-1	3.94965100876299	1.31655033625433	0	15.798604035052
GACTGCGGTACATCCA-1	3.21668637580133	1.60834318790067	0	0
GACTGCGGTATCTGCA-1	0	4.41504356740133	1.47168118913378	8.83008713480267
GACTGCGGTCGATTGT-1	1.623347049031	0	0	8.11673524515501
GACTGCGGTTCGTTGA-1	1.0933467315422	4.37338692616882	0	14.2135075100487
GACTGCGTCTAACGGT-1	2.80068821632753	0	0	2.80068821632753
GACTGCGTCTTGTCAT-1	0.92639229955726	1.85278459911452	0	1.85278459911452
GAGCAGACAATAGCGG-1	3.40621498714822	4.5416199828643	1.13540499571607	5.67702497858037
GAGCAGATCACTTATC-1	1.59622274383841	1.59622274383841	0	9.57733646303045
GAGCAGATCGCGCCAA-1	1.95293606408706	5.85880819226119	0	7.81174425634825
GAGGTGAAGCATCATC-1	0	1.29904486615559	1.29904486615559	2.59808973231117
GAGGTGACACAACGCC-1	2.72256756044882	6.80641890112206	0	19.0579729231418
GAGGTGAGTACACCGC-1	1.10310125501579	3.30930376504738	0	5.51550627507897
GAGGTGATCAGTTAGC-1	2.28153625427657	2.28153625427657	0	7.98537688996799
GAGTCCGCAATACGCT-1	4.19478112656242	2.79652075104161	0	2.79652075104161
GAGTCCGTCCAGTATG-1	1.85142396560989	3.70284793121977	0	7.40569586243955
GAGTCCGTCTCTGAGA-1	1.42027810602105	4.26083431806315	0	5.6811124240842
GATCAGTAGCTGAACG-1	1.28006191950464	2.56012383900929	0	7.68037151702786
GATCAGTCAGTCGTGC-1	0	2.24272603007225	0	1.12136301503613
GATCAGTGTGTTTGTG-1	1.31034176765884	0	3.93102530297652	7.86205060595305
GATCGATAGATGCCTT-1	1.40713060524381	0	1.40713060524381	15.4784366576819
GATCGATAGTTGTAGA-1	1.53355983501973	1.53355983501973	0	7.66779917509866
GATCGATCAATGGATA-1	5.34296495399566	4.00722371549674	1.33574123849891	4.00722371549674
GATCGATGTCTGGTCG-1	2.54938956714761	0	0	7.64816870144284
GATCGATGTGAAAGAG-1	2.64306535747162	2.64306535747162	0	2.64306535747162
GATCGATGTGAAGGCT-1	0	2.6857120586172	0	6.71428014654299
GATCGATTCAGGCAAG-1	3.95842375347852	7.91684750695703	0	6.59737292246419
GATCGATTCATCGGAT-1	3.98185600369814	0.995464000924535	0	6.96824800647174
GATCGCGAGTGGGTTG-1	3.041936433196	3.041936433196	0	7.60484108298999
GATCGCGCAGGGTACA-1	1.47807870502774	1.47807870502774	0	10.3465509351942
GATCGCGTCAATAAGG-1	2.49577457987251	1.24788728993626	1.24788728993626	3.74366186980877
GATCGCGTCATTTGGG-1	1.44619022301816	0	0	8.67714133810896
GATCGTAAGGTGCTTT-1	1.21383108647658	4.85532434590634	0	3.64149325942975
GATCGTACATCGGAAG-1	0	3.59880927512012	0	17.9940463756006
GATCGTAGTGACTACT-1	6.26853452196853	7.83566815246066	0	7.83566815246066
GATCGTAGTGCGAAAC-1	6.39793265659817	1.27958653131963	0	5.11834612527853
GATCGTATCGGAATCT-1	3.11415401301518	3.11415401301518	0	9.34246203904555
GATCGTATCTGATACG-1	2.78117096270785	1.39058548135393	0	9.73409836947748
GATCTAGCACATGTGT-1	2.25924549746459	0	0	5.64811374366148
GATCTAGCACCTGGTG-1	0	0	0	7.58475198121515
GATCTAGTCAGTTTGG-1	3.23642682697727	0	0	9.70928048093181
GATCTAGTCCGCATAA-1	11.0464163579367	3.68213878597891	0	7.36427757195782
GATGAAAAGTAGATGT-1	8.66235543885133	0	0	8.66235543885133
GATGAAAGTCGTGGCT-1	1.20342988869743	3.6102896660923	1.20342988869743	4.81371955478974
GATGAGGAGGCAGTCA-1	3.40195497630332	0	0	20.4117298578199
GATGAGGCAGCATGAG-1	11.2361403000217	1.87269005000362	0	1.87269005000362
GATGAGGCATTGTGCA-1	0	4.71627376425856	0	7.86045627376426
GATGAGGGTGCGCTTG-1	0	0	0	2.05558317589739
GATGAGGGTGTGAATA-1	4.20311070448307	3.15233302836231	2.10155535224154	11.5585544373285
GATGAGGTCAGTTCGA-1	0	11.6937551851573	0	9.09514292178897
GATGCTAAGCTTCGCG-1	0	4.15576670508456	0	5.54102227344609
GATGCTACATGTTCCC-1	0	2.02688393434908	0	6.08065180304724
GATTCAGAGGGTATCG-1	4.69243689849283	0	0	7.50789903758852
GATTCAGCATGACATC-1	4.44822985999541	2.96548657333027	0	13.3446895799862
GCAATCAAGACCTAGG-1	1.07369897164226	6.44219382985354	3.22109691492677	7.51589280149579
GCAATCAAGTAGGCCA-1	0	1.27133966348519	3.81401899045557	6.35669831742596
GCAATCAGTCAGTGGA-1	1.97563073394495	1.97563073394495	5.92689220183486	11.8537844036697
GCAATCATCGAATCCA-1	2.85055706721577	1.90037137814384	0	4.75092844535961
GCAATCATCGCTTAGA-1	0	1.40167335647646	0	8.41004013885875
GCAATCATCTTTACAC-1	6.18371986360101	1.03061997726684	0	4.12247990906734
GCACATAAGATATACG-1	9.41221999635768	2.68920571324505	0	9.41221999635768
GCACATACAGGCTGAA-1	0	0	0	2.79546192124621
GCACATACATTCCTGC-1	3.42421281036225	0.856053202590562	2.56815960777169	3.42421281036225
GCACATAGTAAGTGTA-1	1.4608242177563	5.84329687102518	1.4608242177563	11.6865937420504
GCACATAGTTCTGTTT-1	3.28365242068703	5.47275403447838	1.09455080689568	5.47275403447838
GCACATATCTGTCAAG-1	0	3.65436739888753	0	10.9631021966626
GCACATATCTTGTTTG-1	6.10933141046858	2.44373256418743	0	2.44373256418743
GCACTCTAGCTGAACG-1	1.07085137683111	4.28340550732445	0	7.49595963781779
GCACTCTGTCTAGTCA-1	8.1333726763057	0	4.06668633815285	10.1667158453821
GCACTCTGTCTCTTAT-1	5.25121926437716	3.93841444828287	18.3792674253201	10.5024385287543
GCAGCCAGTTCGCGAC-1	1.77658038568629	1.77658038568629	10.6594823141178	8.88290192843147
GCAGCCATCCTGTACC-1	1.55267980532356	4.65803941597068	0	15.5267980532356
GCAGCCATCGGCGGTT-1	2.72457694132532	9.08192313775107	0	1.81638462755021
GCAGTTAAGTTGTAGA-1	2.15910515102143	4.31821030204286	0	6.47731545306429
GCAGTTACAATGGAAT-1	3.53287989609679	2.35525326406453	1.17762663203226	7.06575979219359
GCAGTTACACAGGTTT-1	3.39502726138081	1.6975136306904	0	10.1850817841424
GCATACAGTAGAGGAA-1	13.9392634854772	2.1445020746888	0	5.36125518672199
GCATGATAGATGTCGG-1	1.47676943738035	0	2.95353887476069	11.8141554990428
GCATGATAGCACAGGT-1	1.15275237542936	3.45825712628809	0	16.1385332560111
GCATGATAGTTGAGTA-1	8.54639625806147	0	0	10.9882237603647
GCATGATCAAGACGTG-1	1.78147943883355	0	0	8.90739719416773
GCATGATTCGTAGGAG-1	3.04157838983051	0	1.52078919491525	6.08315677966102
GCATGCGAGAAGGCCT-1	0	10.8770914448069	0	5.43854572240345
GCATGCGCAGCATGAG-1	2.99721634238989	4.49582451358483	0	7.49304085597471
GCATGCGGTGTTTGTG-1	0.8075390625	0.8075390625	0.8075390625	1.615078125
GCATGCGTCAGCTTAG-1	0	3.12911200807265	0	8.34429868819374
GCATGCGTCCCAACGG-1	1.14957293473909	0	1.14957293473909	4.59829173895636
GCATGTAAGTGTACTC-1	3.23744049110499	11.3310417188675	6.47488098220997	11.3310417188675
GCATGTACATGCCACG-1	1.21491537376587	6.07457686882934	0	6.07457686882934
GCCAAATCAAGTTGTC-1	6.57370897990333	0	0	6.57370897990333
GCCAAATCACACATGT-1	0	2.77788228970707	0	16.6672937382424
GCCAAATCAGCGTCCA-1	0	1.70975585549821	10.2585351329893	13.6780468439857
GCCAAATCATCTGGTA-1	3.20720469142698	8.01801172856744	1.60360234571349	4.81080703714046
GCCAAATGTAGTAGTA-1	5.33194057567317	7.99791086350975	2.66597028783658	13.3298514391829
GCCAAATTCACCATAG-1	4.51194280027238	3.6095542402179	0	9.02388560054476
GCCTCTAGTCGCCATG-1	0	3.96034482758621	0	15.8413793103448
GCCTCTATCACCGGGT-1	3.08083216595631	9.24249649786892	0	7.70208041489076
GCGACCACAATGTAAG-1	10.6627811017124	0	0	7.10852073447493
GCGACCACACCATCCT-1	2.22697403856512	0	4.45394807713024	6.68092211569536
GCGACCACAGTTCCCT-1	0	1.15264953833802	1.15264953833802	6.9158972300281
GCGACCAGTTAAAGTG-1	1.39490162208847	2.78980324417695	1.39490162208847	6.97450811044236
GCGACCATCACGAAGG-1	0	4.66122522603774	0	5.82653153254718
GCGACCATCTGCTGTC-1	1.66529724504592	3.33059449009183	0	1.66529724504592
GCGAGAAAGGACATTA-1	3.01373257915913	0	3.01373257915913	0
GCGAGAATCGCATGAT-1	3.35878730767356	1.67939365383678	0	6.71757461534712
GCGCAACAGTAGCCGA-1	0	9.60135616311113	0	8.00113013592594
GCGCAACGTAAGAGGA-1	0	1.31833022982935	0	5.2733209193174
GCGCAGTAGCCTTGAT-1	3.40135793260793	2.26757195507196	1.13378597753598	1.13378597753598
GCGCAGTGTCTTCGTC-1	0	0	0	2.54637499076195
GCGCAGTGTGTATGGG-1	4.87007938938491	2.43503969469245	0	9.74015877876982
GCGCAGTTCTTCGAGA-1	1.69467488605437	3.38934977210873	0	18.641423746598
GCGCCAAAGCTGCCCA-1	0	1.50002176783874	12.0001741427099	12.0001741427099
GCGCCAAAGTGGCACA-1	0	5.03074302401038	0	13.4153147306944
GCGCGATAGATGCCAG-1	2.01753415744958	2.6900455432661	0	11.4326935588809
GCGCGATCATCACGAT-1	0	4.37903789531657	0	3.28427842148743
GCGCGATTCGGCTACG-1	0	4.48068836967359	0	0
GCGCGATTCTTGCATT-1	2.28724110462029	3.43086165693043	0	4.57448220924057
GCGGGTTAGACTTGAA-1	2.62247875174426	0	1.31123937587213	6.55619687936065
GCGGGTTAGCGCCTTG-1	0.869958591435497	0	0	12.179420280097
GCGGGTTCATTGTGCA-1	0.641484726997406	1.92445418099222	2.56593890798962	10.2637556319585
GCGGGTTGTATGGTTC-1	2.10643761080883	4.21287522161766	0	10.5321880540441
GCGGGTTTCGCCTGAG-1	0	2.71341943613167	0	8.14025830839502
GCTCCTAAGCTAGGCA-1	1.33343223509378	1.33343223509378	0	5.33372894037514
GCTCCTAGTATGGTTC-1	0	2.13572874912186	0	0
GCTCCTAGTGTCCTCT-1	3.85843868206251	3.85843868206251	1.28614622735417	7.71687736412502
GCTCTGTAGCCCAGCT-1	0	7.87698896543315	0	9.45238675851978
GCTCTGTCAGATGGGT-1	1.7964961676834	0.898248083841702	0.898248083841702	12.5754731737838
GCTCTGTCATGCATGT-1	4.54271776390964	1.51423925463655	0	9.08543552781928
GCTCTGTTCAGCATGT-1	2.02577168054875	1.01288584027438	0	5.06442920137188
GCTCTGTTCGCGTAGC-1	10.6578336856215	2.66445842140537	2.66445842140537	7.99337526421612
GCTGCAGAGAGTACCG-1	0	1.42407417612697	0	11.3925934090158
GCTGCAGCAGAGCCAA-1	1.46600385771827	5.86401543087309	0	4.39801157315482
GCTGCAGCAGCTCCGA-1	0	0	2.56139264031719	10.2455705612687
GCTGCAGGTAAATGAC-1	3.36277571735311	3.36277571735311	0	5.04416357602967
GCTGCAGGTCTAGCGC-1	1.12634847989539	0	0	6.75809087937234
GCTGCGATCCTATGTT-1	5.16695826043489	3.87521869532617	0	6.45869782554361
GCTGCGATCGACGGAA-1	1.82875694419872	0	0	7.31502777679488
GCTGCTTAGGGTATCG-1	2.76362226618897	0	0	5.52724453237795
GCTGCTTCACAACTGT-1	2.11207601144258	7.39226604004904	0	4.22415202288517
GCTGCTTCACATTTCT-1	4.9963747099768	3.33091647331787	0	8.32729118329466
GCTGCTTGTCAAGCGA-1	0	1.35518000891523	0	2.71036001783045
GCTGCTTGTGTATGGG-1	0.796647398843931	3.18658959537572	0.796647398843931	3.18658959537572
GCTGGGTAGTACATGA-1	3.38968321637043	1.69484160818522	3.38968321637043	11.8638912572965
GCTGGGTCACAACTGT-1	0	3.06784792093313	0	13.8053156441991
GCTGGGTCATTCCTGC-1	1.05478795052859	2.10957590105719	1.05478795052859	1.05478795052859
GCTGGGTGTTTCCACC-1	3.81462892571133	1.90731446285567	1.90731446285567	7.62925785142267
GCTGGGTTCATGCAAC-1	0.763799600975393	2.29139880292618	16.0397916204833	8.40179561072933
GCTTCCACAATGTTGC-1	1.55459467589111	3.10918935178222	0	7.77297337945556
GCTTCCATCACAAACC-1	2.12702691579554	2.12702691579554	0	7.44459420528439
GCTTGAACAAATTGCC-1	2.65801789755194	0	0.886005965850648	6.20204176095454
GCTTGAACACCAGGTC-1	3.38044520995945	4.50726027994593	0	4.50726027994593
GCTTGAACACTGTTAG-1	2.89805702750442	2.89805702750442	0	8.69417108251325
GCTTGAAGTGAGTGAC-1	1.41817358614823	2.83634717229646	0	4.96360755151881
GCTTGAATCGTACCGG-1	1.63275783088758	0.81637891544379	4.89827349266274	9.79654698532548
GCTTGAATCTCTAGGA-1	4.46231220859955	4.46231220859955	0	4.46231220859955
GCTTGAATCTTCAACT-1	8.10705882352941	2.3163025210084	0	1.1581512605042
GGAAAGCAGTGCGTGA-1	1.0303734125481	4.12149365019239	0	10.303734125481
GGAAAGCCAGATGGCA-1	0	1.76084290143436	0	8.80421450717182
GGAAAGCGTCGAGTTT-1	0	3.72338892691185	1.86169446345593	1.86169446345593
GGAAAGCGTCTCAACA-1	8.21748463006148	5.47832308670765	0	8.21748463006148
GGAAAGCGTTACGACT-1	1.29419792657886	0	1.29419792657886	7.76518755947313
GGAACTTAGCAATATG-1	3.87337930000749	3.87337930000749	1.93668965000375	11.6201379000225
GGAACTTTCAGCCTAA-1	5.93744614854386	5.93744614854386	0	4.45308461140789
GGAATAAAGTAGGTGC-1	0.851848494338316	1.70369698867663	0	2.55554548301495
GGAATAAAGTCGAGTG-1	6.8386614444121	1.36773228888242	0	8.20639373329452
GGAATAACATCGATGT-1	7.55040175310446	3.77520087655223	0	0
GGAATAATCCACGAAT-1	11.5963825384558	1.28848694871731	0	14.1733564358904
GGACAAGAGAACAATC-1	8.10705882352941	3.4744537815126	1.1581512605042	10.4233613445378
GGACAAGAGTGTTGAA-1	6.6027672023916	5.28221376191328	0	9.24387408334824
GGACAAGCATCACAAC-1	2.10134173612523	0	0	4.20268347225046
GGACAAGGTCACTGGC-1	0	1.89233473079106	0	2.83850209618659
GGACAAGTCTGACCTC-1	0	3.95451154427377	0.988627886068443	11.8635346328213
GGACAGAAGTAGATGT-1	4.33432572962093	5.41790716202617	0	10.8358143240523
GGACAGAAGTGAAGTT-1	6.54490540232505	2.61796216093002	0	3.92694324139503
GGACAGACATGGTAGG-1	0	1.86930338541667	0	9.34651692708333
GGACAGAGTATTCTCT-1	6.76462675062899	1.50325038902866	3.00650077805733	13.529253501258
GGACAGAGTCTTGTCC-1	0	3.01346899507303	0	3.01346899507303
GGACAGATCATCTGTT-1	5.55695930326327	0	0	5.55695930326327
GGACATTAGAGATGAG-1	5.71266718249143	2.85633359124572	0.952111197081906	6.66477837957334
GGACATTAGCCAGGAT-1	12.9478694753544	3.2369673688386	0	7.5529238606234
GGACATTAGTTAGCGG-1	3.47153652392947	5.20730478589421	0	10.4146095717884
GGACATTCAATAACGA-1	5.75952258898522	0	0	3.45571355339113
GGACATTGTAGCACGA-1	2.85712311349439	6.66662059815357	0	7.61899496931837
GGACATTGTCTAGTGT-1	2.75331628575995	0	0	12.3899232859198
GGACATTTCAACACAC-1	6.63811926605505	2.84490825688073	0	5.68981651376147
GGACGTCAGTTGAGTA-1	2.58567640584351	0	0	0
GGACGTCCAGACACTT-1	0	6.93631727284928	1.15605287880821	6.93631727284928
GGACGTCGTTGAACTC-1	1.76096289481754	5.28288868445262	3.52192578963508	22.892517632628
GGACGTCTCTCTGAGA-1	2.01067927170868	2.01067927170868	0	7.03737745098039
GGAGCAAAGCAGATCG-1	1.06531104423465	3.19593313270396	0	3.19593313270396
GGAGCAACACGGTAGA-1	1.33449958686222	0	0	5.33799834744887
GGAGCAACATGGTTGT-1	6.07832759989415	7.59790949986769	0	10.6370732998148
GGAGCAAGTGCCTTGG-1	1.77411049894444	3.54822099788888	0	13.3058287420833
GGAGCAATCACTTCAT-1	3.0431902490726	1.5215951245363	0	6.0863804981452
GGATGTTCACTTAAGC-1	10.207592686643	0	0	7.2911376333164
GGATGTTCAGATCGGA-1	3.09642921334851	3.09642921334851	0	4.64464382002277
GGATGTTGTTACCGAT-1	1.56623128674465	1.56623128674465	1.56623128674465	6.26492514697861
GGATGTTTCAGAGCTT-1	2.72766855785724	2.72766855785724	1.36383427892862	5.45533711571447
GGATTACAGAAACGCC-1	5.46182298546896	4.09636723910172	0	9.55819022457067
GGATTACTCTTGACGA-1	5.05848096310071	0.843080160516786	0.843080160516786	5.05848096310071
GGCAATTCAAGTCTGT-1	7.02733020599633	3.51366510299816	0	10.5409953089945
GGCAATTCAGCGTAAG-1	2.33762268759329	2.33762268759329	2.33762268759329	18.7009815007463
GGCCGATCAAGAAGAG-1	0	5.14804392758423	0	5.14804392758423
GGCCGATCACTGTCGG-1	0	0	1.52848017034868	9.17088102209209
GGCCGATGTCTCATCC-1	1.23344311591609	1.23344311591609	1.23344311591609	3.70032934774826
GGCCGATGTCTCCCTA-1	4.03801078209235	5.38401437612313	0	5.38401437612313
GGCGACTAGATACACA-1	2.91453626076168	0.971512086920561	0	11.6581450430467
GGCGACTAGGCAGTCA-1	0.952269084074954	0.952269084074954	0.952269084074954	5.71361450444973
GGCGACTCAGATCGGA-1	1.1952474560592	1.1952474560592	0.597623728029602	1.1952474560592
GGCGACTGTCTCTTTA-1	1.36239620403321	2.72479240806643	0	2.72479240806643
GGCGACTGTGGTGTAG-1	3.12871736662883	0	2.34653802497162	7.03961407491487
GGCGTGTAGGTTCCTA-1	1.80405263892767	1.80405263892767	1.80405263892767	7.2162105557107
GGCGTGTGTACCTACA-1	3.94598205764459	0.986495514411147	0.986495514411147	15.7839282305784
GGCGTGTGTGTCTGAT-1	0	1.61932886326607	0	4.85798658979822
GGCGTGTTCTCTAAGG-1	1.57886295594794	3.15772591189589	0	11.0520406916356
GGCTCGAGTATAATGG-1	7.12960408332184	3.56480204166092	0	8.31787143054214
GGCTCGAGTATGAATG-1	0	1.79045919869741	0.895229599348703	2.68568879804611
GGCTCGAGTTCGGCAC-1	0	2.58917388908371	1.29458694454186	3.88376083362557
GGCTCGATCTAACTCT-1	2.38316464159731	1.19158232079865	7.14949392479192	5.95791160399327
GGCTGGTAGTATCGAA-1	4.19909814754631	0	1.39969938251544	16.7963925901852
GGCTGGTTCCAGAAGG-1	0	1.57458184809432	0	7.87290924047162
GGGAATGCATCCGGGT-1	2.41461876284807	4.82923752569613	0	8.45116566996823
GGGAATGCATTGGCGC-1	0	2.2794231150903	3.41913467263546	18.2353849207224
GGGAATGGTACAGCAG-1	0.881562787841572	1.76312557568314	0	4.40781393920786
GGGAATGTCACAGGCC-1	0	1.19199455694451	2.38398911388902	13.1119401263896
GGGAATGTCTTGCATT-1	0	3.80928689883914	1.90464344941957	1.90464344941957
GGGAATGTCTTGGGTA-1	2.44251990831541	2.44251990831541	0	7.32755972494624
GGGACCTAGGCTATCT-1	3.23071152854397	2.42303364640798	4.03838941067996	5.65374517495195
GGGACCTCAGGGATTG-1	0.884928856394363	0.884928856394363	0	9.734217420338
GGGACCTGTACGCACC-1	4.23997757602275	1.41332585867425	0	11.306606869394
GGGACCTGTCTAGGTT-1	2.56871272365805	1.28435636182903	0	10.2748508946322
GGGACCTGTTGGTAAA-1	5.21150549561359	1.73716849853786	0	6.94867399415146
GGGAGATAGGGCATGT-1	5.2352613452188	2.6176306726094	1.3088153363047	10.4705226904376
GGGAGATCAGGAATGC-1	2.510931351115	13.8101224311325	0	15.06558810669
GGGAGATTCAACGCTA-1	2.01703547593959	0	0	16.1362838075167
GGGAGATTCCACGCAG-1	0	3.34644522144522	0	5.01966783216783
GGGATGAAGGAATGGA-1	1.21976115739539	0	0	12.1976115739539
GGGATGAGTATTAGCC-1	4.09063926338285	0	0	8.18127852676569
GGGATGAGTGTTCGAT-1	1.56386165577342	0.78193082788671	0.78193082788671	9.38316993464052
GGGATGATCGTTTATC-1	4.03359868883166	0	0	4.03359868883166
GGGATGATCTGGTGTA-1	2.61405594051894	1.30702797025947	0	11.7632517323352
GGGCACTAGCTGGAAC-1	0.63875740010629	5.11005920085032	3.83254440063774	10.2201184017006
GGGCACTAGGAATCGC-1	3.53432948095466	0	0	17.6716474047733
GGGCACTAGTCCATAC-1	1.43502707205331	2.87005414410662	0	2.87005414410662
GGGCACTTCATGTCCC-1	2.88471198928332	0	1.44235599464166	11.5388479571333
GGGCATCAGCGATGAC-1	0.880991749624983	0.880991749624983	0	7.92892574662485
GGGCATCAGGAGTTGC-1	0	0	0	14.9809172598151
GGGCATCAGTACGATA-1	6.24725507182142	1.0412091786369	0	4.16483671454762
GGGCATCAGTCAAGCG-1	0	4.03433336802664	0	6.72388894671107
GGGCATCCAGCATACT-1	1.50519862534949	6.02079450139795	3.01039725069897	21.0727807548928
GGGTCTGAGACATAAC-1	2.18111033740584	1.09055516870292	0	10.9055516870292
GGGTCTGAGGTGATAT-1	2.97533150390513	0.991777167968375	0.991777167968375	0.991777167968375
GGGTCTGAGTAAGTAC-1	0.990731510945827	0.990731510945827	0	5.94438906567496
GGGTCTGTCCCGACTT-1	0	0	0	12.98147566719
GGGTTGCCACTAAGTC-1	1.34814534641068	2.69629069282137	0	9.43701742487479
GGTATTGAGCGCCTCA-1	2.37877706947737	4.75755413895473	0	5.94694267369342
GGTATTGAGTGTACTC-1	0	4.99046469523235	0	3.74284852142426
GGTATTGCAAACTGCT-1	2.76234210479431	4.60390350799052	0	18.4156140319621
GGTATTGCATCTATGG-1	4.96533337603279	3.31022225068853	1.65511112534426	1.65511112534426
GGTATTGGTTACCAGT-1	3.02051371964583	3.02051371964583	3.02051371964583	9.06154115893749
GGTATTGGTTCCACAA-1	2.31573169638857	8.10506093735998	0	6.9471950891657
GGTGAAGCAATAGAGT-1	7.87980266596968	0	0	6.75411657083116
GGTGAAGTCATCACCC-1	0.992177001343828	0.992177001343828	0	8.92959301209445
GGTGCGTGTACCCAAT-1	14.2859540356974	0	0	2.04085057652819
GGTGTTAAGAGGTTAT-1	3.67840429885589	0.919601074713973	0.919601074713973	8.27640967242576
GGTGTTACACCGAATT-1	1.11379897418215	5.56899487091074	0	10.0241907676393
GGTGTTAGTCACAAGG-1	1.34418320372441	2.68836640744883	1.34418320372441	0
GGTGTTAGTTGAGGTG-1	4.93357622426576	3.28905081617717	0	9.86715244853152
GTAACGTGTCGTTGTA-1	2.51221290557783	1.25610645278892	0	11.3049580751003
GTAACGTGTCTGCAAT-1	2.91226439016144	7.2806609754036	0	4.36839658524216
GTAACTGAGTGTTGAA-1	0	1.42423115079365	11.3938492063492	17.0907738095238
GTAACTGGTAAGGGCT-1	0	3.21328649589654	0	4.81992974384481
GTAACTGGTATCACCA-1	0	1.32173546110173	0	1.32173546110173
GTAACTGGTCCAACTA-1	2.65806346539576	1.77204231026384	1.77204231026384	19.4924654129022
GTAACTGGTCGAGATG-1	1.26316754246609	5.05267016986435	0	7.57900525479653
GTAACTGGTCTAGCCG-1	3.3218176559437	4.98272648391554	0	9.96545296783109
GTAACTGTCACTTCAT-1	10.8888362171131	4.0833135814174	0	5.44441810855653
GTACGTAAGTTCGCAT-1	5.70888103391141	3.42532862034685	0	6.85065724069369
GTACGTACAGCCAGAA-1	3.23507626181484	1.07835875393828	0	8.62687003150625
GTACGTAGTAGTAGTA-1	3.72755138838803	1.24251712946268	0	8.69761990623873
GTACGTAGTGACGGTA-1	2.36701092308045	1.18350546154022	0	5.91752730770112
GTACGTATCAGAGGTG-1	7.94830061003742	3.97415030501871	1.32471676833957	13.2471676833957
GTACGTATCTGTCCGT-1	3.5070685365302	3.5070685365302	0	3.5070685365302
GTACTCCAGTCACGCC-1	0.883854362622704	6.18698053835893	0	3.53541745049082
GTACTCCCATACTACG-1	0.93823182354543	2.81469547063629	0.93823182354543	11.2587818825452
GTACTCCTCCTATGTT-1	12.0609474666805	5.36042109630244	0	9.38073691852927
GTACTTTAGTTCCACA-1	4.02864659456299	3.02148494592225	0	8.05729318912599
GTACTTTCAGGTTTCA-1	6.27306161091421	1.25461232218284	1.25461232218284	2.50922464436568
GTACTTTGTCGGATCC-1	6.90596291965926	5.17947218974445	6.90596291965926	8.63245364957408
GTACTTTGTCTGCCAG-1	1.63988133011804	1.63988133011804	0	11.4791693108262
GTACTTTGTGTGTGCC-1	0	1.20841029717786	4.83364118871145	8.45887208024504
GTACTTTTCTTAGCCC-1	5.28162896852432	0.880271494754054	2.64081448426216	8.80271494754054
GTAGGCCAGTCTCCTC-1	1.26002633054587	1.26002633054587	3.78007899163761	7.56015798327523
GTAGGCCCACTTAAGC-1	1.83505538985939	0	1.83505538985939	1.83505538985939
GTAGGCCTCTGAGGGA-1	2.0312520470058	0	0	2.0312520470058
GTAGTCACACCTCGTT-1	0	6.9854701679861	0	13.9709403359722
GTAGTCACATCCGCGA-1	1.15403938906752	2.30807877813505	1.15403938906752	16.1565514469453
GTATCTTTCCGAGCCA-1	2.32082715883066	2.32082715883066	0	6.96248147649198
GTATTCTCAGGGTACA-1	9.33507936149556	3.50065476056084	0	7.00130952112167
GTATTCTCAGTCGATT-1	8.69124695198856	2.17281173799714	0	4.34562347599428
GTATTCTTCTGACCTC-1	6.09894972858154	1.21978994571631	0	8.53852962001416
GTATTCTTCTGTTGAG-1	4.27976979132163	0	0	2.13988489566081
GTCAAGTAGCTTCGCG-1	0.984700536338608	0.984700536338608	5.41585294986234	4.92350268169304
GTCAAGTAGGGCTCTC-1	1.34505777638976	8.07034665833854	2.69011555277951	6.72528888194878
GTCAAGTAGTACTTGC-1	6.37548315469174	1.41677403437594	1.41677403437594	4.25032210312783
GTCAAGTCATATGGTC-1	5.03703523220116	0	2.51851761610058	1.25925880805029
GTCAAGTGTCAGGACA-1	0	5.08452482455565	0	8.47420804092608
GTCAAGTTCCGAGCCA-1	2.59320120421475	3.88980180632213	0	7.77960361264426
GTCACAAAGCTCCTTC-1	1.70036190162856	6.80144760651423	0	18.7039809179141
GTCACAAAGTGCCAGA-1	1.05071358868017	2.10142717736033	0	8.40570870944133
GTCACAACAGTGACAG-1	3.69090411350219	2.46060274233479	0	14.7636164540088
GTCACAAGTCACCCAG-1	0	2.99435110081112	0	5.98870220162225
GTCACGGAGATCCGAG-1	0	2.39243143154727	0	9.5697257261891
GTCACGGCATACGCTA-1	0	1.80241682360326	1.80241682360326	7.20966729441306
GTCACGGTCCGCAGTG-1	2.23869444685091	0.746231482283635	0	5.96985185826908
GTCATTTAGAGACTAT-1	10.4858653260894	3.4952884420298	0	8.15567303140287
GTCATTTCACAACGCC-1	10.9098927941376	6.23422445379292	0	7.01350251051703
GTCATTTGTACCGGCT-1	1.78190939180803	0.890954695904013	2.67286408771204	6.23668287132809
GTCCTCAAGAATGTTG-1	0	2.21049592609226	0	3.31574388913838
GTCCTCAAGCCGATTT-1	1.91809758270035	1.27873172180023	0.639365860900116	6.39365860900116
GTCCTCACAAGCCCAC-1	2.32646860229575	4.65293720459149	1.16323430114787	6.97940580688724
GTCCTCACACGGTGTC-1	0	1.68179821350124	0	6.72719285400498
GTCCTCAGTCTAAACC-1	2.82310045337849	0	4.23465068006773	5.64620090675698
GTCCTCATCCGTCAAA-1	2.52618072951671	5.05236145903342	1.26309036475836	0.631545182379178
GTCCTCATCCTTGACC-1	2.4711915463326	3.7067873194989	0	6.1779788658315
GTCGGGTCACGTCTCT-1	1.26800215903236	1.26800215903236	1.26800215903236	8.87601511322653
GTCGGGTGTACGCTGC-1	1.03740540757542	0	3.11221622272627	7.26183785302796
GTCGGGTGTAGAAAGG-1	3.6151720761052	1.20505735870173	1.20505735870173	9.64045886961388
GTCGTAAAGACCTAGG-1	14.7246586214616	1.0517613301044	0	1.0517613301044
GTCGTAAAGGGATACC-1	3.9092204124855	0	0	2.606146941657
GTCGTAACATCAGTAC-1	5.29438881348119	6.61798601685149	0	6.61798601685149
GTCGTAAGTCAAGCGA-1	5.99523235041644	2.39809294016658	0	1.19904647008329
GTCGTAAGTTACGGAG-1	4.73521462274955	0	2.36760731137478	7.10282193412433
GTCGTAAGTTGAGGTG-1	5.19193821812017	1.29798455453004	0.648992277265022	8.43689960444528
GTCGTAATCAACCATG-1	4.69830231131111	2.34915115565555	4.69830231131111	1.17457557782778
GTCGTAATCTTCAACT-1	7.98062075355157	0	0	3.19224830142063
GTCTCGTCAATCCAAC-1	1.30686272030748	6.53431360153741	0	10.4549017624599
GTCTCGTGTACACCGC-1	0	3.18585298196949	0	7.96463245492372
GTCTCGTGTGGCTCCA-1	0.825414444054045	0.825414444054045	0	7.42872999648641
GTCTCGTTCGTTGCCT-1	0	0	0	11.6197024768614
GTCTTCGAGACAGAGA-1	7.15880758271331	1.02268679753047	0	5.11343398765237
GTCTTCGAGTCACGCC-1	3.71033550301522	1.23677850100507	0	4.94711400402029
GTCTTCGCACAAGTAA-1	5.14236675400484	0	0	8.57061125667474
GTCTTCGGTAAACGCG-1	0	4.60895349355687	1.15223837338922	4.60895349355687
GTCTTCGGTAGTACCT-1	0.747472629188783	2.24241788756635	0	0
GTCTTCGTCAAAGACA-1	2.41253355117283	7.2376006535185	0	3.61880032675925
GTGAAGGCATTCGACA-1	0.950657592200865	0.950657592200865	0.950657592200865	8.55591832980778
GTGCAGCGTCCGTGAC-1	0	2.9553967119371	0	7.38849177984275
GTGCAGCTCCTGTACC-1	0	0	0	6.09978952337864
GTGCATAAGCTAACAA-1	13.8695321585115	4.6231773861705	4.6231773861705	2.31158869308525
GTGCATAAGTCTCCTC-1	3.91571171512454	1.95785585756227	0.978927928781135	0.978927928781135
GTGCATAGTCAAAGAT-1	10.7500173334258	3.58333911114193	0	7.16667822228385
GTGCATATCTGCTGCT-1	0	1.41128041287786	0	12.7015237159007
GTGCGGTAGACTACAA-1	5.82863426186985	0	1.94287808728995	15.5430246983196
GTGCGGTAGCAGCCTC-1	0	1.57132650269071	0	0
GTGCGGTAGCTAACTC-1	1.48312623755273	4.44937871265819	5.93250495021092	14.8312623755273
GTGCGGTCACATTTCT-1	0.948059214146825	1.89611842829365	0	8.53253292732142
GTGCGGTCACTGTTAG-1	2.42806135632238	2.42806135632238	2.42806135632238	12.1403067816119
GTGCGGTCATTCACTT-1	0	2.1417915086716	0	6.42537452601479
GTGCGGTGTAGCGTCC-1	0	1.29293523128111	0	5.17174092512446
GTGCTTCCAACTTGAC-1	2.52466904401348	5.04933808802696	0	10.0986761760539
GTGCTTCGTAGGCTGA-1	1.59958217270195	0	0	1.59958217270195
GTGCTTCGTCTAAACC-1	1.51601595729078	0	0	10.6121117010355
GTGCTTCTCGCAGGCT-1	0	1.93857839459865	0	3.8771567891973
GTGGGTCAGACTAAGT-1	0	3.59849605737263	0.899624014343157	8.09661612908841
GTGGGTCAGTCCCACG-1	1.27851029091629	5.11404116366515	1.27851029091629	11.5065926182466
GTGGGTCCAAAGGAAG-1	2.99533450534165	2.99533450534165	2.99533450534165	10.9828931862527
GTGGGTCTCAACGAAA-1	4.41303295952638	5.88404394603518	0	7.35505493254397
GTGGGTCTCTATCGCC-1	1.27513508178925	0	0	5.10054032715699
GTGTGCGCAGGGTATG-1	0	0	0	10.1202165156093
GTGTGCGGTACCATCA-1	0	8.6418359668924	0	15.1232129420617
GTGTGCGGTTTGCATG-1	5.33262826630897	2.66631413315449	1.33315706657724	13.3315706657724
GTGTTAGAGCCCTAAT-1	3.4603796324194	1.7301898162097	0	3.4603796324194
GTGTTAGGTATCAGTC-1	4.89417613636364	4.89417613636364	0	1.63139204545455
GTGTTAGGTTCCACAA-1	4.1029797030882	9.5736193072058	0	10.9412792082352
GTGTTAGTCGTTTATC-1	1.87269005000362	3.74538010000725	0	7.49076020001449
GTTAAGCTCAACCATG-1	12.1447416205593	2.20813484010169	0	4.41626968020337
GTTAAGCTCCTCCTAG-1	4.76687880464859	8.34203790813503	0	5.95859850581074
GTTACAGCAAGCGCTC-1	1.22394969923744	9.79159759389949	1.22394969923744	4.89579879694975
GTTACAGGTGACCAAG-1	4.85129849812265	3.23419899874844	0	11.3196964956195
GTTACAGGTGCACTTA-1	1.20886253596239	4.83545014384955	0	8.46203775173672
GTTCATTGTAAATGTG-1	17.3629308607136	0	0	3.47258617214271
GTTCATTGTCGCTTTC-1	0	3.84580563547971	0	7.69161127095942
GTTCGGGAGCCTATGT-1	3.64526026237833	3.64526026237833	0	10.935780787135
GTTCGGGCAAGACGTG-1	2.01609128145114	2.01609128145114	7.39233469865418	8.06436512580456
GTTCGGGGTACTCAAC-1	4.63929324815607	2.31964662407804	2.31964662407804	5.41250878951542
GTTCGGGGTCGAGATG-1	1.87804331500279	6.26014438334262	0.626014438334262	8.76420213667967
GTTCTCGCAGGCTGAA-1	2.34504741594446	5.86261853986116	0	5.86261853986116
GTTCTCGCATCGATGT-1	2.50314815711726	2.50314815711726	2.50314815711726	8.7610185499104
GTTCTCGGTATTACCG-1	4.85304474388469	3.63978355791352	0	8.49282830179821
GTTTCTACACTAGTAC-1	8.93851608439986	2.55386173839996	0	6.3846543459999
GTTTCTAGTGACTCAT-1	7.987404373696	1.33123406228267	0	18.6372768719573
GTTTCTATCGTCCAGG-1	2.88447048974466	0	1.44223524487233	8.65341146923399
TAAACCGCACTTAAGC-1	0.921601669073985	0.921601669073985	0	3.68640667629594
TAAACCGTCCTCATTA-1	2.27741423755701	2.27741423755701	0	10.2483640690065
TAAGAGACACATGGGA-1	6.1731331992913	0	1.02885553321522	9.25969979893695
TAAGAGACACGGTAAG-1	5.54726701907854	1.38681675476964	0	18.0286178120053
TAAGAGACAGACAGGT-1	7.75245252452525	1.55049050490505	1.55049050490505	3.1009810098101
TAAGCGTCATGACATC-1	1.49488039799844	1.49488039799844	1.49488039799844	2.98976079599688
TAAGCGTGTGTGCGTC-1	4.34005836289967	0	1.08501459072492	4.34005836289967
TAAGCGTGTTCGGGCT-1	1.50300994590822	0	0	7.51504972954109
TAAGTGCAGAGCAATT-1	5.12916575693218	5.12916575693218	1.02583315138644	5.12916575693218
TAAGTGCAGCCACTAT-1	3.84342232468209	0	0	1.92171116234104
TAAGTGCAGGATGGAA-1	1.43216393715188	1.43216393715188	0	7.16081968575941
TAAGTGCCATCCCACT-1	2.32492493167939	2.32492493167939	3.48738739751909	11.0433934254771
TAAGTGCGTGCGCTTG-1	0	4.09301496792587	0	14.3255523877406
TAAGTGCGTTCAACCA-1	0	4.90509182366061	0	12.2627295591515
TACACGAGTATCTGCA-1	5.09257434522988	4.07405947618391	0	3.05554460713793
TACACGAGTCTGCAAT-1	2.20615542227819	3.30923313341728	0	2.20615542227819
TACACGAGTTGAGTTC-1	0	3.64397518155538	0	3.64397518155538
TACAGTGAGACCTTTG-1	2.69692383959089	0	1.34846191979544	5.39384767918178
TACAGTGAGGACAGCT-1	2.7148447759626	0	0	2.7148447759626
TACAGTGCACTCTGTC-1	1.18742102240092	9.49936817920735	0	9.49936817920735
TACAGTGCAGGGTACA-1	1.16388920166648	1.16388920166648	1.16388920166648	6.98333520999887
TACAGTGGTGACGGTA-1	1.22711731604815	1.22711731604815	0	14.7254077925778
TACAGTGTCCGTACAA-1	9.60938952587543	0	0	6.40625968391695
TACCTATCACGAAGCA-1	4.7624861776631	3.17499078510874	0	6.34998157021747
TACCTTAAGCCCTAAT-1	3.32862816659511	0	4.43817088879347	7.76679905538858
TACCTTAAGCTACCTA-1	7.85826512252604	3.92913256126302	0	9.16797597628038
TACCTTACAGATCTGT-1	8.08397985359444	8.08397985359444	0	16.1679597071889
TACCTTACATGGAATA-1	8.57829305537113	1.71565861107423	0	5.14697583322268
TACCTTAGTCGGGTCT-1	2.54343011811024	0	0	5.08686023622047
TACCTTATCAACTCTT-1	10.2580261003325	3.84675978762467	1.28225326254156	8.9757728377909
TACCTTATCGATAGAA-1	3.18320399113082	9.54961197339246	3.18320399113082	9.54961197339246
TACCTTATCGCACTCT-1	4.76538440260387	2.85923064156232	6.67153816364542	3.8123075220831
TACGGATAGAATCTCC-1	8.64454619582262	2.16113654895565	0	4.32227309791131
TACGGATGTAAGTAGT-1	18.6113578527872	0	0	9.92605752148653
TACGGATGTCGATTGT-1	3.13426726098426	2.61188938415355	0	2.61188938415355
TACGGATGTGGGTATG-1	4.05936640921587	5.41248854562115	0	12.1780992276476
TACGGATTCCGTACAA-1	3.71429084767688	3.71429084767688	0	3.71429084767688
TACGGGCAGCGATGAC-1	1.20790193283007	2.41580386566013	0	7.24741159698039
TACGGGCAGGGTCGAT-1	3.81130011553305	1.27043337184435	0	8.89303360291045
TACGGGCCACGAGGTA-1	3.25210797885729	5.42017996476214	4.33614397180972	3.25210797885729
TACGGTAAGCCCAACC-1	3.39424687222934	5.09137030834401	1.69712343611467	13.5769874889173
TACGGTAAGTTATCGC-1	11.7703659841946	1.17703659841946	0	9.41629278735567
TACGGTACACGGACAA-1	0	0	0	3.1119039017341
TACGGTACACTAGTAC-1	4.45487587633605	1.48495862544535	2.9699172508907	5.9398345017814
TACGGTACATTACGAC-1	3.94382408302386	2.62921605534924	0	9.20225619372234
TACGGTAGTCATTAGC-1	3.23602153903951	3.23602153903951	0	6.47204307807902
TACGGTAGTGACGCCT-1	2.29710209342637	0	0	5.74275523356594
TACGGTATCGATGAGG-1	4.7804001973238	1.59346673244127	0	7.96733366220633
TACGGTATCTGCTGTC-1	4.71641722942143	1.57213907647381	0	4.71641722942143
TACTCATCACGGTGTC-1	1.96444182599111	1.96444182599111	0	3.92888365198221
TACTCATTCGTATCAG-1	7.71092875792615	5.14061917195076	0	7.71092875792615
TACTCGCAGTCCTCCT-1	4.79264366902472	1.36932676257849	0.684663381289246	10.2699507193387
TACTCGCCACGCATCG-1	0	5.2401713518035	1.31004283795088	6.55021418975438
TACTCGCCATTGGCGC-1	10.7673370463479	6.46040222780872	0.717822469756524	3.58911234878262
TACTCGCGTAACGTTC-1	0	7.19271021794194	0	5.75416817435355
TACTCGCGTGCACTTA-1	0	8.23831807623992	0	15.2997335701599
TACTCGCTCGTCACGG-1	5.10747109398162	0	0	10.2149421879632
TACTCGCTCTTCAACT-1	0	4.5452480065666	0	7.57541334427767
TACTTACTCACCGTAA-1	3.76493370890195	2.50995580593463	0	3.76493370890195
TACTTACTCCAGGGCT-1	4.30735359484387	0	0	10.0504917213024
TACTTACTCGGTTCGG-1	0	5.17342342342342	0	6.46677927927928
TACTTGTAGTGCTGCC-1	2.28815247708859	1.1440762385443	1.1440762385443	11.440762385443
TACTTGTCATTGGTAC-1	9.18126707081474	0	17.2148757577776	12.6242422223703
TAGACCAAGCAATATG-1	3.21069143318631	3.21069143318631	0	6.42138286637262
TAGACCAAGCCACTAT-1	5.61864019829536	3.37118411897721	0	3.37118411897721
TAGACCACAGTGGGAT-1	5.06852673646015	2.53426336823007	0	7.60279010469022
TAGACCACATCTGGTA-1	1.7666814794558	0	0	10.6000888767348
TAGAGCTAGTACGCGA-1	0	2.49951637084683	0	4.99903274169367
TAGAGCTGTAAGAGAG-1	5.93642315644383	3.5618538938663	0	5.93642315644383
TAGCCGGCAATCTACG-1	0	1.27353260066039	1.27353260066039	7.64119560396235
TAGCCGGGTCTAGTGT-1	0	2.61537877637771	0	13.0768938818886
TAGCCGGTCCATTCTA-1	2.15559309309309	3.23338963963964	0	5.38898273273273
TAGGCATAGTGTCTCA-1	4.12722602283919	6.87871003806532	0	0
TAGGCATGTATATCCG-1	3.76859413737786	2.51239609158524	0	6.2809902289631
TAGGCATTCCACGAAT-1	3.64586027700049	3.64586027700049	0	6.07643379500082
TAGTGGTGTGACGGTA-1	0	4.62635018201349	0	7.71058363668914
TAGTTGGAGAGGTAGA-1	6.060922932588	2.020307644196	1.010153822098	8.081230576784
TAGTTGGAGATGAGAG-1	3.60827321387014	3.60827321387014	1.20275773795671	12.0275773795671
TAGTTGGCACGTCTCT-1	6.36902316792639	2.12300772264213	0	8.49203089056852
TAGTTGGCAGACGCCT-1	1.73326514186062	0	6.93306056744248	19.0659165604668
TAGTTGGCAGTGGGAT-1	0	0	0	2.72407431809198
TAGTTGGGTAGCTGCC-1	0	4.02961509473192	0	10.7456402526184
TAGTTGGGTCTAGCGC-1	0	1.1695254689869	8.18667828290828	5.84762734493449
TAGTTGGGTGCAGTAG-1	3.72352305475504	1.86176152737752	0	14.8940922190202
TAGTTGGGTTCCAACA-1	2.32093138135441	2.32093138135441	0	6.96279414406323
TAGTTGGTCCTGCAGG-1	0	4.24496919917864	0	7.07494866529774
TAGTTGGTCTTGAGGT-1	3.25477045153977	9.76431135461931	0	8.13692612884942
TATCAGGAGAAACCAT-1	10.8252605121223	5.41263025606116	2.70631512803058	5.41263025606116
TATCAGGAGGTCGGAT-1	5.53627380091588	0	0	0
TATCAGGGTTATCGGT-1	0	1.55398701064406	0	10.8779090745084
TATCAGGTCTGTTGAG-1	1.63329962392946	1.63329962392946	0	6.53319849571785
TATCTCAAGATTACCC-1	4.75705055042156	0.951410110084312	0	4.75705055042156
TATCTCAAGTGCGATG-1	2.57948193252146	1.28974096626073	0	6.44870483130365
TATCTCACACACAGAG-1	4.35502218976462	7.25837031627437	0	4.35502218976462
TATCTCACAGGAATCG-1	6.08405191441773	4.5630389358133	3.04202595720886	7.60506489302216
TATCTCAGTCGCATAT-1	1.64081846466442	3.28163692932885	0	2.46122769699663
TATGCCCGTACCGAGA-1	4.93412573392525	3.70059430044394	0	8.63472003436918
TATGCCCTCATATCGG-1	4.32806448236156	2.16403224118078	1.08201612059039	6.49209672354234
TATGCCCTCATCGATG-1	0	3.34959007096795	0	6.6991801419359
TATGCCCTCATGGTCA-1	2.52512133155272	0.841707110517573	0	2.52512133155272
TATGCCCTCCATGAAC-1	2.57395786642761	10.2958314657104	0	0
TATGCCCTCTCACATT-1	1.86451531440528	2.79677297160792	0	4.6612882860132
TATTACCAGTGAATTG-1	5.65590185821533	1.13118037164307	1.13118037164307	12.4429840880737
TATTACCCACCCATTC-1	0	1.85228657443911	1.85228657443911	11.1137194466347
TATTACCGTCTCATCC-1	1.26734919077979	2.53469838155959	0	6.33674595389897
TATTACCTCATCGCTC-1	1.50886796584191	0.754433982920955	0	9.05320779505146
TCAACGAAGCGAGAAA-1	2.51080936649825	1.25540468324913	0	8.78783278274388
TCAACGAAGGCTCAGA-1	0	0	0	6.73102594992349
TCAACGACACGTCAGC-1	0	5.03053899501156	1.25763474875289	7.54580849251734
TCAACGACAGTTCCCT-1	0	2.6397578976939	2.6397578976939	5.2795157953878
TCAACGAGTATAGGGC-1	2.19967653380435	6.59902960141304	0	6.59902960141304
TCAACGAGTCCAACTA-1	7.5825264084507	1.51650528169014	0	9.09903169014085
TCAACGAGTGCTAGCC-1	6.96154364224138	0	0	20.8846309267241
TCAACGATCGAATCCA-1	0	5.32512827910236	3.19507696746141	4.26010262328188
TCAACGATCTCTGTCG-1	3.88941149909693	0	0	5.18588199879591
TCAATCTAGCGATTCT-1	4.84039398101898	1.61346466033966	0	17.7481112637363
TCAATCTAGTTTGCGT-1	8.19595160961464	2.3417004598899	0	4.6834009197798
TCACAAGCACAGCGTC-1	0	1.73944870759289	0	3.47889741518578
TCACAAGCAGACGCTC-1	0	2.28997740263193	0	13.7398644157916
TCACAAGCAGCTTCGG-1	3.91994387348781	3.91994387348781	0	7.83988774697562
TCACAAGGTCCCTTGT-1	1.45159251769464	0	0	8.70955510616785
TCACAAGTCCTCAACC-1	1.70389357773968	1.70389357773968	0	8.5194678886984
TCACGAAAGCTCAACT-1	4.10580462357334	1.36860154119111	0	2.73720308238223
TCACGAACAGGGAGAG-1	2.4371640101858	0	2.4371640101858	17.0601480713006
TCAGATGAGAACAATC-1	10.3911276424632	0	0	5.93778722426471
TCAGATGAGACAGACC-1	1.49018222709186	2.23527334063779	0	13.4116400438268
TCAGATGAGAGACTTA-1	2.34329305615379	3.51493958423069	0	5.27240937634604
TCAGATGAGGTTACCT-1	11.7190924894812	3.90636416316041	0	7.81272832632083
TCAGATGCATACTCTT-1	22.6142032029404	0	0	12.0609083749015
TCAGATGGTAGCTCCG-1	0.847879583299155	3.39151833319662	0	3.39151833319662
TCAGATGTCGGTTAAC-1	6.92099096083026	0	1.73024774020757	10.3814864412454
TCAGCAAAGGGTGTGT-1	1.9763862332696	3.9527724665392	0	1.9763862332696
TCAGCAACACCATCCT-1	1.48402055935221	1.48402055935221	0	8.90412335611325
TCAGCAACAGGAATGC-1	0	4.90357930690956	0	9.80715861381911
TCAGCAATCCAGTATG-1	6.74640211467546	3.37320105733773	1.68660052866886	8.43300264334432
TCAGCAATCTCCTATA-1	0	5.19709387098396	0	15.5912816129519
TCAGCTCAGCTGCCCA-1	0	3.08202635816089	1.54101317908045	13.869118611724
TCAGCTCCAGGGATTG-1	0	6.47285365395454	0	17.800347548375
TCAGCTCTCCTCAACC-1	0.952866018916278	0.952866018916278	0	6.67006213241395
TCAGCTCTCTGGTTCC-1	0	13.6192948244967	0	5.44771792979867
TCAGCTCTCTTTACGT-1	5.24881937744376	6.5610242218047	9.18543391052658	7.87322906616564
TCAGGATAGGAGTTGC-1	2.15559309309309	2.15559309309309	0	19.4003378378378
TCAGGATAGGTGCAAC-1	1.32805272895467	2.65610545790934	0	5.31221091581869
TCAGGATGTAGAGCTG-1	1.69361974046402	1.69361974046402	0	8.46809870232009
TCAGGATTCGAATGCT-1	2.33440231260869	3.50160346891303	0	11.6720115630434
TCAGGTAAGATGAGAG-1	6.38975891201319	0	0	4.25983927467546
TCAGGTAAGGACATTA-1	3.37030475610816	1.12343491870272	0	12.3577841057299
TCAGGTACAGTATAAG-1	12.3681796426292	2.74848436502872	6.87121091257179	17.8651483726867
TCAGGTACATCCCATC-1	2.26008527386028	0	2.26008527386028	9.04034109544113
TCAGGTAGTGTAATGA-1	3.57108308861634	8.92770772154085	0	5.35662463292451
TCATTACAGAAGGCCT-1	8.50380791199492	4.85931880685424	0	6.0741485085678
TCATTACCACATGGGA-1	0.967800831429534	5.80680498857721	0	8.71020748286581
TCATTACCATTTCAGG-1	2.92818696883853	0	0	11.7127478753541
TCATTACTCATCTGCC-1	2.42724412160681	0.809081373868938	0	3.23632549547575
TCATTTGCAGCATGAG-1	4.84599156118143	16.1533052039381	1.61533052039381	6.46132208157525
TCATTTGCAGTCAGAG-1	4.58164652344789	4.58164652344789	0	13.7449395703437
TCATTTGCATCGGAAG-1	10.2585351329893	0	0	3.41951171099643
TCATTTGGTCGCTTTC-1	4.71828307111774	3.14552204741183	1.57276102370591	7.86380511852956
TCATTTGTCGAGGTAG-1	5.449536931269	4.5412807760575	0	9.082561552115
TCCACACGTATTAGCC-1	2.73510266723116	5.47020533446232	0	13.6755133361558
TCCACACTCGTCACGG-1	2.37729990800368	0	0	4.75459981600736
TCCCGATCATGCATGT-1	1.27541829129855	1.27541829129855	2.55083658259711	2.55083658259711
TCCCGATCATGCCCGA-1	5.55695930326327	0	0	2.77847965163163
TCCCGATGTTGTTTGG-1	0	5.71561543849301	0	13.3364360231504
TCCCGATTCCATGAAC-1	1.046712977965	0	0	12.56055573558
TCCCGATTCCCTAACC-1	2.79750466859726	2.79750466859726	0	15.3862756772849
TCGAGGCAGACATAAC-1	2.18971994294349	7.29906647647831	1.45981329529566	2.18971994294349
TCGAGGCCAATGAATG-1	1.26520845063527	0	3.7956253519058	2.53041690127053
TCGAGGCCAGTACACT-1	0	3.9613060640513	0	5.28174141873507
TCGCGAGAGGTGCTTT-1	0	5.65206692913386	1.41301673228346	5.65206692913386
TCGCGAGTCAACCAAC-1	4.59005595192279	3.06003730128186	1.53001865064093	1.53001865064093
TCGCGAGTCGGAAACG-1	2.4468563582994	6.11714089574851	0	4.89371271659881
TCGCGTTAGGCAGGTT-1	0	2.8031186440678	0	2.8031186440678
TCGCGTTGTAGCGTCC-1	0	0	0	7.15526789422678
TCGCGTTTCAGTTTGG-1	0	1.65595962832426	0	13.247677026594
TCGCGTTTCCTTTACA-1	1.48805839079798	2.97611678159596	0.744029195398989	3.72014597699495
TCGGGACAGATGCCTT-1	0.969034762065474	0	1.93806952413095	5.81420857239284
TCGGGACGTAGAAGGA-1	1.00307623631706	2.00615247263411	0	4.01230494526822
TCGGTAAAGTCCGGTC-1	4.02605749006777	1.34201916335592	0	9.39413414349147
TCGGTAACATACGCTA-1	2.08970160116448	2.08970160116448	0	1.04485080058224
TCGGTAAGTAGCGTAG-1	2.39614724836571	0	0	4.79229449673142
TCGGTAAGTCAACTGT-1	2.41296532619522	5.63025242778884	0	4.82593065239044
TCGGTAAGTCATTAGC-1	3.48335242973647	6.96670485947294	0	10.4500572892094
TCGGTAAGTTTGACAC-1	6.61211565525182	2.20403855175061	1.1020192758753	8.81615420700243
TCGGTAATCCACGTGG-1	2.92049275280423	0	0	26.284434775238
TCGTACCGTAAAGGAG-1	7.53608923884514	4.52165354330709	0	15.0721784776903
TCGTAGACAGATGGGT-1	2.57075706327099	3.85613559490649	0	6.42689265817748
TCTATTGAGACCGGAT-1	2.84540424477661	2.84540424477661	1.42270212238831	5.69080848955323
TCTATTGTCAACGGCC-1	0	2.24911876060751	0	26.9894251272901
TCTATTGTCTCCGGTT-1	5.03519497284263	1.25879874321066	0	6.29399371605329
TCTATTGTCTTCGAGA-1	3.43827961281309	3.43827961281309	10.3148388384393	15.4722582576589
TCTCATAAGGCATGGT-1	1.1459534368071	1.1459534368071	0	6.87572062084257
TCTCATATCAAGGTAA-1	19.8584427832891	0	0	0
TCTCATATCGTACCGG-1	1.39077258416081	2.08615887624122	0	2.78154516832163
TCTCTAAAGCGATAGC-1	6.90177992292724	4.92984280209089	0	3.94387424167271
TCTCTAACAAGACACG-1	6.40792769112505	2.56317107645002	0	6.40792769112505
TCTCTAACAGCGTAAG-1	3.28789999363827	3.28789999363827	0	0
TCTCTAACAGCTCGCA-1	1.68684824648726	5.06054473946179	0.843424123243631	10.9645136021672
TCTCTAATCAGAGGTG-1	14.7775597203088	2.68682904005615	0	1.34341452002807
TCTCTAATCCCTGACT-1	7.16459188200067	1.43291837640013	0	7.16459188200067
TCTCTAATCGCCGTGA-1	0	0	0	5.8289629504314
TCTCTAATCGCGATCG-1	2.62767877570735	2.62767877570735	0	13.1383938785367
TCTGAGAAGGCATTGG-1	3.57095971809576	3.57095971809576	0	17.8547985904788
TCTGAGACACTGAAGG-1	3.93811434812425	6.56352391354042	0	6.56352391354042
TCTGAGATCAGAGACG-1	2.46195069667738	1.23097534833869	0	12.3097534833869
TCTGAGATCTTAACCT-1	3.10563951566866	4.65845927350299	0	6.21127903133732
TCTGGAAAGGACCACA-1	2.51716832261835	5.0343366452367	8.81008912916423	8.81008912916423
TCTGGAAAGTGTCCAT-1	0	0	0	8.92246737103791
TCTGGAACATCAGTAC-1	7.46281767423951	2.48760589141317	0	8.70662061994609
TCTTCGGAGATAGTCA-1	9.56445702864757	7.65156562291805	0	19.1289140572951
TCTTCGGAGGCCGAAT-1	4.45525990632453	0	0	7.42543317720755
TCTTCGGGTCAGATAA-1	6.19118924261028	3.09559462130514	0	12.3823784852206
TCTTCGGGTCAGCTAT-1	0	6.35720655616716	14.3037147513761	7.94650819520895
TCTTTCCAGATCGATA-1	1.9176468405625	3.835293681125	0	7.67058736225001
TCTTTCCCAACGCACC-1	3.42782764414574	2.28521842943049	0	6.85565528829147
TCTTTCCCAGACGCAA-1	4.88046523340363	1.62682174446788	0	11.3877522112751
TCTTTCCTCGAGCCCA-1	8.71665495432186	2.90555165144062	0	7.26387912860155
TCTTTCCTCGCTTGTC-1	3.58209731078459	3.58209731078459	0	5.97016218464098
TGAAAGACAGTACACT-1	1.79328591256072	1.79328591256072	0	5.37985773768217
TGACGGCCACACTGCG-1	8.77511460750467	0	0	0
TGACGGCTCAAGAAGT-1	0	1.37717171178853	0	6.88585855894266
TGACGGCTCATTTGGG-1	1.73460312132908	0	0	13.8768249706327
TGACGGCTCTCAAACG-1	1.16234481827996	1.16234481827996	0	18.5975170924793
TGACTAGAGAAACGCC-1	2.81051171896242	8.43153515688727	0	15.4578144542933
TGACTAGAGCGATTCT-1	14.6104102618467	5.47890384819252	0	5.47890384819252
TGACTAGAGGTGATTA-1	15.1702460740668	2.5283743456778	0	8.84931020987232
TGACTAGTCAACTCTT-1	0	0	0	16.3036277602524
TGACTTTCACACGCTG-1	1.16046569067721	3.48139707203161	0	4.64186276270882
TGACTTTCACAGCGTC-1	3.76055056997332	2.50703371331555	0	13.7886854232355
TGACTTTGTCCGAGTC-1	4.07312299690012	2.71541533126675	2.71541533126675	2.71541533126675
TGACTTTGTGCAGGTA-1	0	2.606146941657	0	10.424587766628
TGACTTTTCGTAGGTT-1	3.17041376560439	0	6.34082753120878	11.0964481796154
TGACTTTTCTTTACGT-1	2.21167836357412	0	0	6.63503509072236
TGAGAGGGTCAATGTC-1	0	2.89310904612629	0	4.33966356918943
TGAGCATAGCTAGTTC-1	1.9740460639395	3.948092127879	0	13.8183224475765
TGAGCATAGTGGTAAT-1	0	5.09940799210656	2.54970399605328	10.1988159842131
TGAGCATGTACTCGCG-1	0.99105447851349	0.99105447851349	0	8.91949030662141
TGAGCCGCAATGACCT-1	1.10652578842572	1.10652578842572	0	3.31957736527715
TGAGCCGGTGATGTGG-1	1.36769609399809	0.683848046999047	0	1.36769609399809
TGAGCCGGTGTTCGAT-1	2.76539675745091	5.53079351490181	0	1.38269837872545
TGAGCCGTCAAACGGG-1	0	0	0	6.23018504008197
TGAGCCGTCACGATGT-1	0	1.48066179630425	0	8.88397077782553
TGAGCCGTCAGGTTCA-1	1.52289536494092	1.52289536494092	0	6.09158145976368
TGAGGGAAGTGCCATT-1	1.70775026021445	4.26937565053612	0	4.26937565053612
TGAGGGACAAACTGTC-1	0	1.5484001438073	1.5484001438073	9.29040086284379
TGAGGGACACAAGTAA-1	10.2728085867621	0	0	12.8410107334526
TGAGGGATCGCAAGCC-1	2.07127685155499	2.07127685155499	0	1.03563842577749
TGAGGGATCGGAATCT-1	1.36976226445098	1.36976226445098	1.36976226445098	5.47904905780393
TGATTTCCATGACGGA-1	1.62462278385515	11.372359486986	0	14.6216050546963
TGATTTCTCCTCAACC-1	2.7414863144494	2.7414863144494	0	8.22445894334819
TGCACCTAGGCTCATT-1	1.13100709033613	2.26201418067227	1.13100709033613	2.26201418067227
TGCCAAAAGAAAGTGG-1	16.5779459364885	1.50708599422623	3.01417198845245	10.5496019595836
TGCCAAACACACATGT-1	1.22596752576708	2.45193505153416	1.83895128865062	7.35580515460249
TGCCAAACAGTAAGCG-1	3.13379214164443	2.35034410623333	6.26758428328887	10.9682724957555
TGCCAAATCAATACCG-1	2.06226806591916	3.09340209887874	0	4.12453613183831
TGCCCATAGTCTCGGC-1	4.55359109531711	0.758931849219519	5.31252294453663	3.79465924609759
TGCCCATCAACACCTA-1	1.23094602962892	3.69283808888677	0	8.61662220740247
TGCCCATCACCTATCC-1	0.998946595279974	0.998946595279974	1.99789319055995	5.99367957167984
TGCCCTAGTCTCCATC-1	8.3904702635424	0	0	5.5936468423616
TGCCCTATCCGCATAA-1	1.35510894360104	1.35510894360104	0	12.1959804924093
TGCGCAGCATATACGC-1	0.951655373057376	1.90331074611475	0	4.75827686528688
TGCGCAGGTTCCTCCA-1	2.98967432174466	5.97934864348933	0	4.484511482617
TGCGGGTAGGGTGTGT-1	0	2.47243284617409	0	6.18108211543521
TGCGGGTCAGGCTGAA-1	7.8673364539331	5.90050234044982	0	1.96683411348327
TGCGGGTGTAAACACA-1	2.66610781532112	3.99916172298169	0	9.33137735362394
TGCGGGTGTACGCACC-1	3.03479154433353	0	0	6.06958308866706
TGCGGGTTCAAACCAC-1	3.13176658317848	0	0	4.1756887775713
TGCGGGTTCATCATTC-1	2.95227350622644	2.95227350622644	0	5.16647863589626
TGCGTGGAGCGTCTAT-1	3.48687761435704	3.48687761435704	0	6.97375522871407
TGCGTGGCAGTTTACG-1	1.32413978632369	3.97241935897107	0	3.97241935897107
TGCGTGGGTATATGGA-1	1.78104969329382	1.78104969329382	0.890524846646909	6.23367392652836
TGCGTGGGTTTGTGTG-1	0	1.49168759199931	0	5.96675036799723
TGCGTGGTCGGATGGA-1	0	0	0	12.3347255369928
TGCGTGGTCGGCGCTA-1	0.951094957673905	1.90218991534781	0	6.65766470371734
TGCTACCAGGTTCCTA-1	0	1.17642037694619	0	4.70568150778476
TGCTGCTAGAGCTGGT-1	0	1.04677657829178	0	5.23388289145889
TGCTGCTGTCTGGTCG-1	2.68264514287197	5.36529028574395	5.36529028574395	13.4132257143599
TGCTGCTTCACGCATA-1	4.49673723897912	2.99782482598608	0	8.99347447795824
TGGACGCCATGGATGG-1	5.40018807794786	2.70009403897393	0	16.2005642338436
TGGACGCGTATGCTTG-1	2.4649449134354	1.2324724567177	0	17.2546143940478
TGGACGCGTCGAGTTT-1	2.84814835225394	2.84814835225394	5.69629670450788	11.3925934090158
TGGACGCTCGTGGGAA-1	2.5446406591062	4.241067765177	0.848213553035401	5.0892813182124
TGGCCAGCATTAGCCA-1	1.16585833521317	0	0	4.6634333408527
TGGCCAGGTAGCTCCG-1	0.820096794668359	0.820096794668359	0	4.1004839733418
TGGCCAGTCGTCTGCT-1	1.0033683433963	2.0067366867926	0	4.0134733735852
TGGCGCACATCTGGTA-1	1.02050588421136	0	0	10.2050588421136
TGGCGCATCCCAAGAT-1	0	1.20149947692665	0	3.60449843077996
TGGCGCATCGGGAGTA-1	0.936565608973778	0.936565608973778	0	3.74626243589511
TGGCTGGAGCGCTCCA-1	0	0	11.0523783337916	6.31564476216662
TGGCTGGCATGTCTCC-1	0	6.01635559349657	0	4.01090372899771
TGGCTGGGTAAGAGGA-1	0	3.48429178183779	0	12.1950212364323
TGGCTGGGTATTCGTG-1	1.0170116887717	1.0170116887717	0	7.11908182140187
TGGCTGGGTGAGTATA-1	1.23686729687687	1.23686729687687	1.23686729687687	3.71060189063061
TGGGAAGAGCTGTTCA-1	4.86469314759036	1.62156438253012	0	4.86469314759036
TGGGAAGAGTCCATAC-1	9.15112435814201	6.10074957209467	3.05037478604734	10.6763117511657
TGGGAAGCAGAGTGTG-1	4.39178280081577	1.46392760027192	0	10.2474932019035
TGGGAAGGTACAGTGG-1	2.98231356633134	0.994104522110446	0	4.97052261055223
TGGGAAGGTGTAAGTA-1	6.37170596393897	1.59292649098474	0	9.55755894590846
TGGGAAGTCAGCACAT-1	0.986683848797251	1.9733676975945	0.986683848797251	9.86683848797251
TGGGCGTCACGCCAGT-1	1.2868507544445	1.2868507544445	0	6.4342537722225
TGGGCGTCAGACGCTC-1	1.71185121393793	5.13555364181379	0	2.56777682090689
TGGGCGTCATGCAATC-1	0	2.30648220461899	0	9.22592881847596
TGGTTAGAGGTTCCTA-1	0.936039772521462	2.80811931756439	0	6.55227840765023
TGGTTAGAGTAATCCC-1	11.0361947469571	4.41447789878283	2.20723894939142	4.41447789878283
TGGTTAGAGTCAAGCG-1	1.39739083412194	2.79478166824388	1.39739083412194	0
TGGTTAGGTGCACCAC-1	0	3.32406097247234	11.6342134036532	13.2962438898894
TGGTTCCCAGCTTCGG-1	3.20035296303177	1.60017648151588	0	8.00088240757942
TGGTTCCGTTTGGGCC-1	0	3.16255660261902	0	4.21674213682536
TGTATTCGTACTTCTT-1	7.04428361138371	7.04428361138371	0	4.22657016683023
TGTATTCGTCTCCCTA-1	2.16502942839788	1.08251471419894	0	7.57760299939258
TGTATTCTCCAACCAA-1	9.25504767873931	4.62752383936966	0	6.94128575905448
TGTCCCAAGAGACGAA-1	1.67566384592938	5.02699153778815	0	9.21615115261161
TGTCCCACAATGAATG-1	2.49583484244839	0	0	4.99166968489678
TGTCCCAGTACGCTGC-1	0.950412843193144	0	0	9.50412843193144
TGTCCCAGTTATTCTC-1	6.57161930192638	8.21452412740797	0	6.57161930192638
TGTGGTAAGACATAAC-1	4.56488617042418	4.56488617042418	0	4.56488617042418
TGTGGTACACCTCGTT-1	1.00290105369375	4.011604214775	0	5.01450526846875
TGTGGTACATTGAGCT-1	5.17705098667735	0	0	12.9426274666934
TGTGGTAGTACCTACA-1	6.71497804225242	1.34299560845048	0	2.68599121690097
TGTGTTTAGGGTGTGT-1	0	4.34452757229321	0	17.3781102891728
TGTGTTTCAATGGACG-1	3.26103416727135	3.26103416727135	1.63051708363568	4.89155125090703
TGTGTTTCACCCATGG-1	1.88443447823233	1.88443447823233	0	9.42217239116167
TGTGTTTGTAGAAGGA-1	9.85259674827746	2.81502764236499	1.40751382118249	9.85259674827746
TGTGTTTGTAGCGCTC-1	1.88073144104803	3.76146288209607	0	5.64219432314411
TGTGTTTGTGAAAGAG-1	10.1617184427841	5.08085922139206	1.27021480534801	7.62128883208808
TGTGTTTTCACGACTA-1	8.67821675302245	2.47949050086356	0	3.71923575129534
TGTTCCGAGCAGGCTA-1	1.37265447591729	2.05898171387594	0	9.60858133142106
TGTTCCGCAGGATCGA-1	2.64225460122699	2.64225460122699	0	7.92676380368098
TGTTCCGGTAGCCTCG-1	3.91198213654943	5.2159761820659	0	9.12795831861533
TGTTCCGTCAGCCTAA-1	0	3.30866818889908	1.10288939629969	6.61733637779817
TGTTCCGTCATGCTCC-1	1.4906120212275	0	16.3967322335025	7.45306010613752
TGTTCCGTCTCGCATC-1	0	0	1.29819647836025	6.49098239180126
TTAACTCAGTGAACGC-1	0	4.02334120455666	0	4.02334120455666
TTAACTCCATGACGGA-1	2.52134354571178	5.04268709142355	0	7.56403063713533
TTAACTCGTCTTCAAG-1	1.20244991973197	0	0	9.6195993578558
TTAGGACCAATAACGA-1	7.20790767406994	3.60395383703497	1.80197691851749	3.60395383703497
TTAGGACTCGCCAAAT-1	0	10.0894525476197	1.44135036394567	14.4135036394567
TTAGGCACATACTCTT-1	10.7995611845695	1.79992686409491	0.599975621364971	8.3996586991096
TTAGGCAGTTAAGATG-1	3.42623693456787	2.28415795637858	1.14207897818929	9.13663182551433
TTAGGCAGTTGTACAC-1	2.59079630047372	0	2.59079630047372	14.2493796526055
TTAGGCATCCGAATGT-1	1.51052170100833	1.51052170100833	0	12.0841736080666
TTAGTTCAGATCACGG-1	0	0	0	11.0986041517538
TTAGTTCAGCCACCTG-1	1.68941226464435	1.68941226464435	1.68941226464435	5.06823679393305
TTAGTTCAGGATTCGG-1	7.28161837223501	1.21360306203917	0	8.49522143427417
TTAGTTCAGTCCAGGA-1	3.32160416465825	3.32160416465825	1.66080208232912	3.32160416465825
TTAGTTCAGTCCCACG-1	8.59536546830391	2.86512182276797	1.43256091138398	1.43256091138398
TTAGTTCGTCTGGAGA-1	9.41564948077974	3.5308685552924	0	2.35391237019494
TTAGTTCTCTATCGCC-1	2.99860752516608	4.49791128774912	0	8.99582257549825
TTATGCTGTCAGAAGC-1	2.88465831922454	2.88465831922454	0	2.88465831922454
TTATGCTGTGCCTGTG-1	0	0	0	4.39651505699541
TTCCCAGCAAAGTGCG-1	0	1.21183877321328	2.42367754642656	4.84735509285312
TTCCCAGCACAAGTAA-1	4.6248322147651	2.31241610738255	0	2.31241610738255
TTCCCAGCAGGTGGAT-1	1.18982664548657	2.37965329097313	0	1.18982664548657
TTCCCAGGTCAGAATA-1	1.69112594483165	2.53668891724747	1.69112594483165	10.1467556689899
TTCCCAGGTTGAACTC-1	0	3.08570660934981	6.17141321869962	6.17141321869962
TTCCCAGGTTTGACTG-1	0	2.57274062274436	0	7.71822186823307
TTCGAAGAGGAATTAC-1	1.7057775137383	1.7057775137383	0	1.7057775137383
TTCGAAGAGTGTCCAT-1	7.16558522585475	2.8662340903419	0	5.7324681806838
TTCGAAGCAGCGTCCA-1	0	1.48487329770729	1.48487329770729	13.3638596793656
TTCGAAGCAGGCTCAC-1	0	4.9104513064133	0	2.45522565320665
TTCGAAGGTCCATGAT-1	4.66364374661613	1.55454791553871	0	6.21819166215485
TTCGAAGTCAGTTCGA-1	1.67685993316245	1.67685993316245	0	5.03057979948736
TTCGGTCAGCGGATCA-1	0.904204135903985	0.904204135903985	1.80840827180797	12.6588579026558
TTCGGTCCATGTAAGA-1	1.27898487960603	5.11593951842411	0	12.7898487960603
TTCGGTCGTGCAGACA-1	0	1.60385116683217	0	3.20770233366435
TTCTACAAGCTGGAAC-1	3.10188056416925	4.13584075222567	0	6.2037611283385
TTCTACAAGCTTCGCG-1	1.35008228625167	2.70016457250333	0	21.6013165800266
TTCTACAAGGGATGGG-1	13.9967870596056	1.27243518723687	8.9070463106581	7.63461112342123
TTCTACAGTCGTCTTC-1	2.17633435098431	3.26450152647647	0	3.26450152647647
TTCTCAAAGGAGTCTG-1	8.12064631016603	4.06032315508301	1.35344105169434	8.12064631016603
TTCTCAACAGGATCGA-1	3.90272603705195	2.60181735803464	1.30090867901732	15.6109041482078
TTCTCAAGTTAAGTAG-1	8.80276492463167	4.40138246231584	0	7.33563743719306
TTCTCAATCTTGGGTA-1	4.3564293842458	0	0	2.1782146921229
TTCTCCTCATACTACG-1	6.26720426847754	4.70040320135815	0	7.83400533559692
TTCTTAGCAGCCTTTC-1	0	1.36972596204813	1.36972596204813	4.10917788614439
TTCTTAGCATATACGC-1	5.72228127283598	4.57782501826878	0	6.86673752740318
TTCTTAGGTAAATACG-1	10.7925336016402	0	0	6.8679759283165
TTCTTAGGTATATGGA-1	6.32704902980963	4.74528677235723	0	6.32704902980963
TTCTTAGGTTGCTCCT-1	0	0	0	4.20046326397919
TTGAACGAGCGCTTAT-1	2.96642272922944	1.48321136461472	0	14.8321136461472
TTGAACGGTAGCGTAG-1	2.92085036640732	2.92085036640732	4.86808394401221	5.84170073281465
TTGAACGGTTCCACGG-1	0	0	1.19353609533047	5.96768047665235
TTGAACGTCCGTTGCT-1	2.18161671591389	2.18161671591389	0	6.54485014774166
TTGACTTAGTAGTGCG-1	4.27242854485709	1.06810713621427	0	2.13621427242854
TTGACTTCAATCGGTT-1	0	0	5.94017585196253	8.9102637779438
TTGACTTCAATCTACG-1	4.81327124563446	0	4.81327124563446	9.62654249126892
TTGCCGTAGTTCGATC-1	1.05774544114938	2.11549088229877	0	5.28872720574691
TTGCCGTCAGGGAGAG-1	0	1.89230008787346	0	6.62305030755712
TTGCCGTGTAGAAAGG-1	3.91519260634067	1.95759630317033	0	3.91519260634067
TTGCCGTGTGGCTCCA-1	0	1.9958486194246	0	1.9958486194246
TTGCCGTTCAACGGGA-1	3.68371347113329	0	0	14.7348538845331
TTGCCGTTCGTTTATC-1	1.31230480156413	3.93691440469238	0	6.56152400782063
TTGCGTCCAAAGCAAT-1	5.94564279551337	2.97282139775669	0	5.94564279551337
TTGCGTCCAACTTGAC-1	1.21158309304452	2.42316618608904	0	2.42316618608904
TTGCGTCCAAGACGTG-1	3.93254579695258	0.983136449238144	2.94940934771443	7.86509159390515
TTGCGTCCAGCTCGCA-1	1.0351820694628	1.0351820694628	0	5.17591034731402
TTGCGTCTCATCATTC-1	4.52548086745863	1.50849362248621	0	0
TTGGAACAGGACACCA-1	0	3.81064441604404	0	1.27021480534801
TTGGAACAGGCTAGCA-1	1.99623406720742	1.99623406720742	0.998117033603708	8.98305330243337
TTGGAACCAAGCGATG-1	1.88946367857273	0.944731839286367	1.88946367857273	5.6683910357182
TTGGAACTCTGAAAGA-1	11.6358348968105	1.29287054409006	1.29287054409006	3.87861163227017
TTGGCAAAGTGAACGC-1	0	4.33226689765012	0	8.66453379530023
TTGGCAACATGAGCGA-1	2.38096883422016	1.19048441711008	1.19048441711008	9.52387533688066
TTGGCAATCTATCCTA-1	7.0868675194421	2.02481929126917	0	11.1365061019804
TTGTAGGAGTGGAGAA-1	2.13612597904482	2.13612597904482	0	11.7486928847465
TTGTAGGCAGCATGAG-1	7.49601140978534	2.49867046992845	0	4.99734093985689
TTGTAGGGTACTCAAC-1	3.72446222030051	1.86223111015025	0	13.0356177710518
TTGTAGGGTGACTCAT-1	12.8276247207744	2.56552494415488	0	2.56552494415488
TTGTAGGGTTATGCGT-1	2.51447406830787	1.25723703415394	0	6.28618517076968
TTTACTGAGTAGTGCG-1	0.638094944132354	1.27618988826471	0	0
TTTACTGAGTCTCCTC-1	3.59342951503563	0.898357378758908	1.79671475751782	4.49178689379454
TTTACTGCATAGGATA-1	6.36781991572411	0	0	11.4620758483034
TTTACTGTCACATGCA-1	5.99272976044155	2.39709190417662	0	8.38982166461817
TTTATGCGTCAGAGGT-1	1.97487581199847	1.97487581199847	1.97487581199847	7.89950324799389
TTTATGCGTCGTCTTC-1	3.2447576594676	0	1.0815858864892	7.57110120542441
TTTATGCGTGATGATA-1	2.54700243944509	0	0	8.91450853805781
TTTCCTCAGGCAAAGA-1	6.21781761308951	9.32672641963426	3.10890880654475	0
TTTCCTCCACATGGGA-1	3.92953088171934	2.61968725447956	0	7.85906176343868
TTTCCTCGTAAGGATT-1	0	5.37899918819342	0	11.8337982140255
TTTGCGCCAATCACAC-1	0	2.17977646562632	0	4.35955293125264
TTTGCGCCAGATGGGT-1	5.01540551687329	3.76155413765497	0	3.76155413765497
TTTGCGCCATCTATGG-1	6.54236465673657	4.36157643782438	0	6.54236465673657
TTTGCGCGTGCTCTTC-1	0	5.62132912769197	0	3.74755275179465
TTTGCGCTCGAGAACG-1	1.12558803031623	1.68838204547434	1.68838204547434	16.8838204547434
TTTGCGCTCTGCTGCT-1	1.49246296456727	1.49246296456727	0	8.95477778740362
TTTGGTTAGACAGACC-1	4.16615165520206	2.77743443680138	0	2.77743443680138
TTTGGTTAGTTACCCA-1	10.0377757924177	0	0	2.00755515848353
TTTGGTTGTGGACGAT-1	0	3.96748934863547	1.98374467431774	3.96748934863547
TTTGTCAAGCTGTTCA-1	2.93120397765405	1.9541359851027	0.977067992551351	7.32800994413513
TTTGTCACACAAGCCC-1	0	1.25336485994907	0	6.26682429974536
TTTGTCAGTGTGACCC-1	1.00910848172446	3.02732544517338	0	4.03643392689784
