# Supplementary material for: Melanoma subpopulations that rapidly escape MAPK pathway inhibition incur DNA damage and rely on stress signalling
Source: Nat Commun. 2021 Mar 19;12:1747. doi: 10.1038/s41467-021-21549-x (PMC7979728; doi:10.1038/s41467-021-21549-x)
Supplement: Supplementary file 11 — Source Data [file 41467_2021_21549_MOESM11_ESM.zip › SourceData_Supplementary_Fig4/Supplementary_Fig_4a_datafile_T.csv]

	AXL	MITF	NGFR	SOX10
AAACCTGCAGACGCCT-1	3.21475222890317	1.07158407630106	4.28633630520423	7.5010885341074
AAACCTGCAGTCACTA-1	4.39389860288492	2.92926573525661	0	13.1816958086547
AAACCTGCATTGGCGC-1	0.566843248223217	2.83421624111608	0	9.06949197157147
AAACCTGGTAAACGCG-1	2.73158506721164	1.82105671147443	0.910528355737214	5.46317013442328
AAACCTGTCGCATGGC-1	1.37587019313962	1.37587019313962	0	1.37587019313962
AAACCTGTCTACGAGT-1	7.25334487275449	2.4177816242515	0	4.83556324850299
AAACCTGTCTATCCTA-1	3.44871880421727	3.44871880421727	0	3.44871880421727
AAACGGGAGACAATAC-1	9.27796817625459	13.4952264381885	0	1.68690330477356
AAACGGGCACTCGACG-1	2.60943653438352	3.91415480157528	0	9.13302787034232
AAACGGGGTCACCTAA-1	2.85467701400204	4.28201552100307	1.42733850700102	0
AAACGGGTCCCTTGCA-1	0.905455596629233	3.62182238651693	0.905455596629233	0.905455596629233
AAAGATGAGGTGATAT-1	6.18478052749988	1.23695610549998	0	6.18478052749988
AAAGATGCATGCTGGC-1	3.0659369994661	6.13187399893219	0	5.36538974906567
AAAGATGCATTCCTGC-1	5.85372069317023	1.25436871996505	1.25436871996505	4.18122906655017
AAAGATGGTAGTACCT-1	14.4095159456967	2.21684860703026	0	8.86739442812105
AAAGATGGTCTCAACA-1	10.5830859015051	2.64577147537627	0	5.29154295075253
AAAGATGGTCTTCGTC-1	2.90041528705315	1.45020764352657	2.90041528705315	5.80083057410629
AAAGATGTCCACGACG-1	5.243228162727	0	0	0
AAAGATGTCTCGATGA-1	9.90411465177398	0	0	4.24462056504599
AAAGCAAAGCCCGAAA-1	1.36160655478568	1.36160655478568	0	5.44642621914271
AAAGCAAAGGAACTGC-1	4.63852988691438	2.31926494345719	1.15963247172859	10.4366922455574
AAAGCAAAGTGCAAGC-1	3.67050175775008	7.34100351550016	0	5.50575263662512
AAAGCAACATGGTCAT-1	1.17915811088296	3.53747433264887	0	2.35831622176591
AAAGCAAGTGACTCAT-1	5.51564362071112	2.75782181035556	0	5.51564362071112
AAAGCAAGTTGACGTT-1	1.12455938030376	4.49823752121502	0	2.24911876060751
AAAGCAAGTTGGGACA-1	2.22035658026636	3.70059430044394	0.740118860088787	5.9209508807103
AAAGCAATCAGTTTGG-1	3.84764279997767	2.88573209998325	0	7.69528559995533
AAAGCAATCATGGTCA-1	7.22205919342668	4.33323551605601	0	10.1108828707974
AAAGTAGAGAGTCGGT-1	3.56640099368595	3.56640099368595	0	7.13280198737191
AAAGTAGAGTAGTGCG-1	0.890555536409691	0.890555536409691	0	6.23388875486784
AAAGTAGAGTCTTGCA-1	1.60834318790067	4.825029563702	0	6.43337275160266
AAAGTAGCAATCGAAA-1	5.43008888608712	2.17203555443485	0	6.51610666330455
AAAGTAGCAGGGTACA-1	3.11106094808126	1.55553047404063	3.11106094808126	6.22212189616253
AAAGTAGTCAGCATGT-1	6.15982837221775	1.53995709305444	1.53995709305444	7.69978546527219
AAAGTAGTCCGTAGGC-1	9.33908565233105	0	0	10.5064713588724
AAAGTAGTCTAAGCCA-1	0	3.41037315648817	1.70518657824409	13.6414926259527
AAATGCCAGATAGCAT-1	4.91377773552167	1.22844443388042	1.22844443388042	2.45688886776084
AAATGCCAGATCTGCT-1	0	0.932039097581649	0	2.79611729274495
AAATGCCAGCCAGGAT-1	2.2737571491421	3.41063572371315	0	13.6425428948526
AAATGCCAGCCGGTAA-1	0	5.24887268443289	0	13.6470689795255
AAATGCCAGGGTCTCC-1	0.838457170668397	5.03074302401038	0	5.03074302401038
AAATGCCCACATCCGG-1	0	3.98313466577609	0	7.96626933155218
AAATGCCCACCCATTC-1	1.24987908101572	2.49975816203144	0	7.49927448609432
AAATGCCCACCGGAAA-1	1.56580422334656	0	0	9.39482534007938
AAATGCCCACCTATCC-1	1.09855248055095	1.09855248055095	0	4.3942099222038
AAATGCCCATGTCTCC-1	2.47349781042858	7.42049343128575	0	6.18374452607145
AAATGCCGTATATGGA-1	6.79825745617679	1.43121209603722	0.715606048018609	7.5138635041954
AAATGCCTCCGCGTTT-1	0	1.79397063417682	14.3517650734146	7.17588253670728
AAATGCCTCGAATGCT-1	3.74266782533131	8.73289159243971	0	3.74266782533131
AACACGTAGATAGTCA-1	3.90233313198429	2.34139987919058	0	9.36559951676231
AACACGTAGTACGATA-1	1.0204252882641	3.06127586479229	0	4.08170115305639
AACACGTCAGCGAACA-1	3.43177290836653	0	0	4.57569721115538
AACACGTGTTGACGTT-1	4.17310383807935	2.78206922538623	0	11.1282769015449
AACACGTTCAGGTTCA-1	2.18032821464732	2.18032821464732	0	1.09016410732366
AACACGTTCTGCTTGC-1	0	2.0137738900037	0	7.04820861501296
AACCATGAGTGAAGAG-1	4.23913712141407	0	2.11956856070704	3.17935284106055
AACCATGAGTGTACTC-1	4.64666217127444	0	0	2.32333108563722
AACCATGTCAACTCTT-1	12.6249898216758	4.20832994055859	0	14.7291547919551
AACCATGTCCACGACG-1	2.14945205764312	1.07472602882156	0	3.22417808646468
AACCATGTCCTAGGGC-1	5.85173233695652	1.46293308423913	0	17.5551970108696
AACCGCGAGTGGTCCC-1	0	1.32349551856594	0	10.5879641485275
AACCGCGAGTTAGGTA-1	4.44542404954413	0	0	5.55678006193016
AACCGCGCACCGATAT-1	2.06103445525602	2.06103445525602	10.8204308900941	18.0340514834902
AACCGCGCACGGACAA-1	0	0	0	10.9795902883156
AACCGCGGTTACGTCA-1	1.62054747272043	1.62054747272043	0	4.05136868180108
AACGTTGAGCGCTCCA-1	1.3135722455204	1.97035836828059	0.656786122760198	11.1653640869234
AACGTTGAGGGTTTCT-1	7.74008761091767	0	0	0
AACGTTGAGTCACGCC-1	3.38369124001571	0	10.1510737200471	11.842919340055
AACGTTGCACTTAAGC-1	4.83339256322011	0	0	9.66678512644022
AACGTTGCAGCGATCC-1	2.12233933337896	4.24467866675792	0	9.1968037779755
AACGTTGGTCGAAAGC-1	0	3.61896925985575	7.2379385197115	16.2853616693509
AACGTTGTCCTGCCAT-1	2.9012293701583	8.70368811047491	0	7.25307342539576
AACGTTGTCTTTACAC-1	5.21466047825648	1.30366511956412	2.60733023912824	13.0366511956412
AACTCAGAGAAGGCCT-1	4.2522163029393	3.72068926507189	0	11.6935948330831
AACTCAGAGCGATAGC-1	0	3.60508510044643	0	2.40339006696429
AACTCAGAGCGTTGCC-1	4.86240474174428	2.43120237087214	3.64680355630821	4.86240474174428
AACTCAGAGCTGCAAG-1	6.1097647476061	6.1097647476061	0	9.16464712140915
AACTCAGCACCCATTC-1	2.38872712146423	7.16618136439268	0	0.796242373821409
AACTCAGCACGTAAGG-1	2.72783652069882	1.81855768046588	0	7.27423072186351
AACTCAGCAGATTGCT-1	2.27553412805865	1.13776706402932	0	2.27553412805865
AACTCAGCAGGAATCG-1	2.91333145434047	4.36999718151071	0	14.5666572717024
AACTCAGGTATAAACG-1	6.40288661071019	2.40108247901632	0	11.2050515687428
AACTCAGTCCGATATG-1	1.27857354905744	1.27857354905744	0	6.39286774528722
AACTCAGTCGTCCGTT-1	0	0	0	1.25656455142232
AACTCCCAGAGGGCTT-1	1.30742474070326	2.61484948140653	2.61484948140653	6.53712370351632
AACTCCCAGCGATCCC-1	1.40981750729698	5.63927002918792	0	4.22945252189094
AACTCCCAGTAAGTAC-1	10.3599826272885	0	0	10.3599826272885
AACTCCCAGTGAAGAG-1	4.94138550121107	0.549042833467896	0.549042833467896	3.84329983427527
AACTCCCCAGCCTGTG-1	0	1.47651629860298	0	0
AACTCCCCATATGGTC-1	24.9352685751045	0	0	2.77058539723384
AACTCCCTCGCAGGCT-1	2.75309628445865	2.75309628445865	0	2.06482221334399
AACTCTTAGCTTATCG-1	10.0574069569448	3.77152760885429	0	6.28587934809049
AACTCTTAGGCAAAGA-1	11.7408194095798	0.587040970478992	0	1.17408194095798
AACTCTTAGGGTGTGT-1	4.85332324707846	0	0	5.93183952420701
AACTCTTCAAGTCATC-1	3.21528555431131	3.21528555431131	0	8.57409481149683
AACTCTTCACCAGTTA-1	5.51986542774752	2.75993271387376	0	14.4896467478372
AACTCTTCACGGTAGA-1	4.04559686888454	2.69706457925636	0	2.69706457925636
AACTCTTGTCATCCCT-1	3.74364379155982	1.87182189577991	0.374364379155982	4.11800817071581
AACTGGTCACCGAATT-1	3.35764170862433	3.35764170862433	0	8.39410427156083
AACTGGTCATACCATG-1	0.981847714578821	3.92739085831529	0	7.85478171663057
AACTGGTCATCCTAGA-1	0	4.29738494158733	0	2.14869247079366
AACTGGTGTCAGAAGC-1	2.48397923709127	2.48397923709127	0.827993079030423	10.7639100273955
AACTGGTGTGATGTGG-1	0	4.70471768962928	0	11.7617942240732
AACTGGTGTGGGTCAA-1	2.4824083191239	8.68842911693364	0	8.68842911693364
AACTGGTTCACAATGC-1	1.22502311028941	1.22502311028941	0	9.8001848823153
AACTGGTTCATGTAGC-1	2.10536499918527	5.61430666449405	0	10.5268249959263
AACTGGTTCCGCGTTT-1	0	0	1.61437183732117	6.45748734928469
AACTGGTTCTCACATT-1	10.4942130301096	5.99669316006266	0	4.49751987004699
AACTTTCAGTACACCT-1	6.36618392341803	0.909454846202576	0	7.27563876962061
AACTTTCGTCCTAGCG-1	2.11501473236209	2.11501473236209	0	4.23002946472418
AACTTTCGTTTGTTGG-1	0	0	0	11.8783038381981
AACTTTCTCGGCTTGG-1	4.23049113233288	8.46098226466576	1.41016371077763	8.46098226466576
AACTTTCTCGTAGGAG-1	7.71564851307775	0.771564851307775	0	5.40095395915442
AACTTTCTCTGGCGAC-1	1.34177527389792	1.34177527389792	0	9.39242691728542
AAGACCTAGAACAACT-1	4.18922752695145	2.09461376347572	5.23653440868931	10.4730688173786
AAGACCTAGCACCGTC-1	6.30397394613583	6.30397394613583	0	6.30397394613583
AAGACCTAGGTTCCTA-1	4.86249623664007	2.91749774198404	0	3.88999698931206
AAGACCTAGTCGTTTG-1	1.13175009854158	2.26350019708317	1.13175009854158	6.79050059124951
AAGACCTAGTGATCGG-1	10.4252636735635	1.48932338193764	2.97864676387528	13.4039104374388
AAGACCTCAATAACGA-1	6.99168019480519	5.2437601461039	0	3.4958400974026
AAGACCTCAGACGCTC-1	0.869270877133967	1.73854175426793	0.869270877133967	3.47708350853587
AAGACCTGTAAAGTCA-1	6.89529040291737	1.53228675620386	0.383071689050965	5.74607533576448
AAGACCTGTACATCCA-1	3.9527724665392	2.63518164435946	1.31759082217973	4.61156787762906
AAGACCTGTCACACGC-1	1.82333744928559	3.64667489857118	0	10.9400246957135
AAGACCTGTCCATCCT-1	0	1.11071113881069	0	4.44284455524274
AAGACCTTCATGTAGC-1	4.42667180574292	3.32000385430719	2.21333590287146	14.3866833686645
AAGACCTTCCTCAACC-1	0	1.47841695749185	0	10.3489187024429
AAGACCTTCGTCTGAA-1	1.34927161654135	1.34927161654135	0	6.74635808270677
AAGCCGCCAGGCGATA-1	0	4.94522055305712	0	6.1815256913214
AAGCCGCCATGCAACT-1	0	2.8585453539823	0	7.14636338495575
AAGCCGCCATTGAGCT-1	0.589276552077989	5.89276552077989	1.76782965623397	7.07131862493586
AAGCCGCGTCCATCCT-1	1.487737125421	8.92642275252598	1.487737125421	8.92642275252598
AAGCCGCGTCTCGTTC-1	0	1.51083079981291	9.06498479887746	12.0866463985033
AAGCCGCTCACTGGGC-1	3.89212086981079	2.91909065235809	0.973030217452697	8.75727195707427
AAGGAGCAGCGACGTA-1	0	0.75765238807283	0	12.1224382091653
AAGGAGCAGGACCACA-1	0.560681507518063	1.68204452255419	6.72817809021675	7.84954110525288
AAGGAGCGTAGCGTGA-1	2.76221907485102	0.690554768712755	0	1.38110953742551
AAGGAGCGTCTCTTTA-1	3.66733289181134	1.22244429727045	0	4.88977718908179
AAGGAGCTCGGAATCT-1	2.35793964003011	1.17896982001506	0	5.89484910007528
AAGGAGCTCGGATGGA-1	1.18426479686533	3.552794390596	0	2.36852959373067
AAGGCAGAGATATACG-1	3.27653976606333	1.63826988303167	0	9.82961929819
AAGGCAGAGCCAGGAT-1	2.65385504120773	3.9807825618116	0	6.63463760301933
AAGGCAGCAATGGAGC-1	0	1.15620805369128	0	11.5620805369128
AAGGCAGGTAAACACA-1	5.92757196926253	7.40946496157816	0	20.7465018924189
AAGGCAGGTAGGCTGA-1	0	0.676826872708224	0.676826872708224	2.7073074908329
AAGGTTCAGCGTAGTG-1	2.52862175253192	1.01144870101277	0	4.04579480405108
AAGGTTCAGGATTCGG-1	3.26127424172311	6.52254848344622	0	4.34836565563081
AAGGTTCAGTGGACGT-1	1.00266757202444	6.01600543214667	1.00266757202444	6.01600543214667
AAGGTTCCATACAGCT-1	7.79603278358809	10.3947103781175	0	5.19735518905873
AAGGTTCCATGACATC-1	0	4.66248674981393	0	8.15935181217438
AAGGTTCGTTGTCGCG-1	3.36460006076125	1.12153335358708	0	5.60766676793542
AAGTCTGAGCCACGCT-1	1.83073271815944	0.915366359079719	0	2.74609907723916
AAGTCTGAGCCTCGTG-1	0	2.48563183840327	0	3.72844775760491
AAGTCTGAGCGTTTAC-1	0	1.51246671153902	9.07480026923415	12.0997336923122
AAGTCTGGTCATCCCT-1	0	0	1.28627426580388	3.85882279741165
AAGTCTGGTGTCAATC-1	1.36987118320611	5.47948473282443	6.84935591603053	9.58909828244275
AAGTCTGGTTAAGATG-1	6.85392353743559	1.95826386783874	0	1.95826386783874
AAGTCTGGTTGGTTTG-1	3.00462182431254	0	0	9.76502092901575
AATCCAGAGAAGGTGA-1	4.11103009412701	4.11103009412701	1.370343364709	8.22206018825401
AATCCAGAGATATGCA-1	1.38225461353303	2.76450922706606	0	4.14676384059909
AATCCAGAGGACCACA-1	12.1998190258872	0	0	16.2664253678496
AATCCAGAGTAGGTGC-1	1.37457113221096	1.37457113221096	0	6.87285566105482
AATCCAGCAAACTGCT-1	0	0	0	3.30408515535098
AATCCAGCAGTTCCCT-1	1.33556864873246	2.67113729746492	1.33556864873246	10.6845491898597
AATCCAGCATACAGCT-1	4.2339403372851	1.81454585883647	1.81454585883647	1.81454585883647
AATCCAGCATAGGATA-1	6.8377566680779	1.36755133361558	9.57285933530906	4.10265400084674
AATCCAGGTAGCCTCG-1	0	3.90793950850662	1.30264650283554	9.11852551984877
AATCCAGGTTGCTCCT-1	2.31065855948496	1.15532927974248	0	6.93197567845487
AATCCAGTCCGTCAAA-1	6.40538631237141	3.84323178742285	1.28107726247428	2.56215452494857
AATCCAGTCGCTTAGA-1	11.147736726959	0	0	3.185067636274
AATCGGTGTAAAGGAG-1	2.23981018006891	1.11990509003445	0	1.11990509003445
AATCGGTGTACGAAAT-1	1.34744238189592	2.69488476379184	1.34744238189592	5.38976952758369
AATCGGTGTCTCACCT-1	1.29595035105316	1.29595035105316	0	5.18380140421264
AATCGGTGTGTCCTCT-1	12.7114162738266	2.1185693789711	0	6.3557081369133
AATCGGTTCAACCATG-1	8.67350078317297	0	0	5.78233385544865
AATCGGTTCATATCGG-1	1.7664701358626	2.6497052037939	0	5.2994104075878
AATCGGTTCCGTTGCT-1	0.971786097061091	2.91535829118327	1.94357219412218	11.6614331647331
AATCGGTTCTCTGCTG-1	2.52547093747709	2.52547093747709	0	10.1018837499084
ACACCAAAGAGCTGCA-1	5.19369912571601	2.0774796502864	1.0387398251432	10.387398251432
ACACCAAAGAGTAATC-1	10.7455471619655	1.79092452699425	1.79092452699425	1.79092452699425
ACACCAAAGCAGGTCA-1	5.52033710025421	5.52033710025421	0	5.52033710025421
ACACCAAAGCCAACAG-1	0	2.34334618000453	0	5.85836545001133
ACACCAAAGTAGCCGA-1	0	0	8.26093906093906	16.5218781218781
ACACCAACAAAGCGGT-1	0	0	0	7.03641933287951
ACACCAACAGCCAATT-1	2.03380992982226	2.71174657309635	0.677936643274087	1.35587328654817
ACACCAAGTGTGTGCC-1	0.466992256327313	2.33496128163656	1.40097676898194	0.933984512654625
ACACCAATCAAGATCC-1	5.71156237049316	1.42789059262329	0	12.8510153336096
ACACCAATCCAAACTG-1	11.4081009491575	3.11130025886114	0	2.0742001725741
ACACCAATCCACGTGG-1	2.05517447062332	0	0	6.16552341186997
ACACCAATCCTCATTA-1	1.58084299391307	0	0	17.3892729330438
ACACCCTAGTGTGGCA-1	2.60733023912824	1.30366511956412	0	9.12565583694884
ACACCCTCAAGTCATC-1	8.52658930928289	1.89479762428509	0.947398812142543	7.57919049714034
ACACCCTCACGGATAG-1	2.48706720242535	2.48706720242535	0	3.73060080363803
ACACCCTGTCACTGGC-1	1.55768709123241	0.778843545616203	0	4.67306127369722
ACACCCTGTGTGGTTT-1	4.39827668741024	0.549784585926281	0	9.89612254667305
ACACCCTTCGTCCGTT-1	2.31448723690103	1.15724361845052	0	1.15724361845052
ACACCGGAGCTCCTCT-1	0.931585493348715	0.931585493348715	0	8.38426944013843
ACACCGGAGTCAATAG-1	7.26592155208773	2.07597758631078	0	9.34189913839851
ACACCGGCATGTCTCC-1	1.13071016014702	0	0	4.52284064058808
ACACCGGGTCCAGTTA-1	9.01019874476988	0	0	9.01019874476988
ACACCGGGTGGTCCGT-1	13.924962952984	6.96248147649198	0	17.40620369123
ACACCGGTCATTATCC-1	1.20326178059229	0	0	7.21957068355373
ACACCGGTCGGACAAG-1	2.56909578963066	0.513819157926132	0	2.56909578963066
ACACTGAAGTGTCCAT-1	12.4573666767099	0	0	9.34302500753239
ACACTGACACGAAACG-1	4.99074580744842	0.83179096790807	0	5.82253677535649
ACACTGACATGGGACA-1	1.07138414975435	1.07138414975435	0	4.28553659901739
ACACTGAGTAGCTTGT-1	2.03803383414173	2.03803383414173	0	10.1901691707086
ACACTGAGTCATCCCT-1	4.64261331991879	0.928522663983759	0	4.64261331991879
ACACTGAGTCTGATTG-1	11.2791896020757	1.25324328911952	0	11.2791896020757
ACACTGATCCACTCCA-1	0.823953766440813	2.47186129932244	0	7.41558389796732
ACACTGATCTTCAACT-1	11.5431432400238	0.961928603335319	0.961928603335319	2.88578581000596
ACACTGATCTTGCCGT-1	3.9288338739104	3.27402822825867	0	1.30961129130347
ACAGCCGAGCTGTTCA-1	1.11071113881069	1.11071113881069	2.22142227762137	3.33213341643206
ACAGCCGAGGTGACCA-1	2.15680751173709	1.61760563380282	1.07840375586854	10.2448356807512
ACAGCCGCACAGGCCT-1	0	2.91785462244178	0.729463655610445	7.29463655610445
ACAGCCGGTATGCTTG-1	1.10418536085117	3.31255608255352	0	7.72929752595821
ACAGCCGGTATTCTCT-1	3.69493258218111	3.69493258218111	1.47797303287244	4.43391909861733
ACAGCCGGTTAAGTAG-1	1.43458890801088	1.43458890801088	0	5.73835563204352
ACAGCCGTCCTTTACA-1	0	2.9975205533081	0	8.24318152159729
ACAGCTAAGGAACTGC-1	0	3.6628277817151	0	18.3141389085755
ACAGCTACAAACGCGA-1	1.1652537596104	0	5.82626879805199	5.82626879805199
ACAGCTACAACTGCTA-1	3.8261368473654	3.8261368473654	0	7.6522736947308
ACAGCTACATTATCTC-1	9.9995163006675	3.74981861275031	0	2.49987907516688
ACAGCTAGTCCAACTA-1	0	3.66386643981285	0	5.49579965971927
ACAGCTAGTCCGTTAA-1	0	0	0	7.78843545616203
ACAGCTAGTCCTCTTG-1	6.93929751067429	4.16357850640458	0	2.77571900426972
ACAGCTATCGTGACAT-1	6.52361192192998	1.63090298048249	0.815451490241247	8.15451490241247
ACAGCTATCTGGCGAC-1	1.20615416929217	0	0	4.82461667716866
ACATACGAGACTAAGT-1	3.93569021646011	0.983922554115027	0	2.95176766234508
ACATACGGTCTCACCT-1	2.77028837907376	4.61714729845626	4.61714729845626	3.69371783876501
ACATACGGTCTTCAAG-1	4.126923921506	2.063461960753	0	1.0317309803765
ACATACGTCAGTTGAC-1	10.2762128844115	3.42540429480382	0	0
ACATACGTCTGATTCT-1	3.58284228769497	0	0	5.97140381282496
ACATCAGAGAGCTGCA-1	0	1.18702557447835	0	0.593512787239174
ACATCAGCAAGCCATT-1	3.20720469142698	6.41440938285395	0	6.41440938285395
ACATCAGCACATTAGC-1	20.0817920422754	2.67757227230339	0	2.67757227230339
ACATCAGCACGAGAGT-1	5.52879665164543	1.38219916291136	0	4.83769707018975
ACATCAGCAGATGAGC-1	9.33683608334337	3.11227869444779	0	3.11227869444779
ACATCAGGTAATAGCA-1	2.15703255425709	2.15703255425709	0	15.0992278797997
ACATCAGGTCCAAGTT-1	4.05172864347872	1.35057621449291	0	12.1551859304361
ACATCAGGTCTCCATC-1	2.10688127624302	2.80917503499069	0	7.02293758747673
ACATCAGGTGACTCAT-1	5.0412114709325	3.0247268825595	0	4.032969176746
ACATCAGTCCCTTGTG-1	4.21657012319491	2.10828506159745	2.10828506159745	8.43314024638982
ACATCAGTCTACTATC-1	4.15020476993496	7.26285834738617	0	3.11265357745122
ACATCAGTCTTGTATC-1	3.69651823136453	1.47860729254581	0.739303646272905	2.95721458509162
ACATGGTAGAAGGCCT-1	1.53748326639893	0	0	4.61244979919679
ACATGGTAGGATGTAT-1	7.95500021988654	2.27285720568187	0	2.27285720568187
ACATGGTCACCACCAG-1	5.06631572756146	4.05305258204917	0	5.06631572756146
ACATGGTCATCACCCT-1	0	4.24252996223937	0	4.24252996223937
ACATGGTCATCATCCC-1	7.95809166966073	0	0	2.65269722322024
ACATGGTGTCGTCTTC-1	0.866080705164728	1.73216141032946	0.866080705164728	3.46432282065891
ACATGGTGTTCGAATC-1	0.597679017485429	1.79303705245629	0.597679017485429	5.97679017485429
ACCAGTAAGTAACCCT-1	9.55011615015047	1.36430230716435	0	2.72860461432871
ACCAGTACAGACGCAA-1	4.68237550206867	6.24316733609156	1.56079183402289	4.68237550206867
ACCAGTAGTATATGAG-1	4.71857025472473	1.57285675157491	7.86428375787455	0
ACCAGTAGTTAGATGA-1	3.69257424563576	2.46171616375717	0	9.8468646550287
ACCAGTATCGTTGACA-1	17.6282488573573	3.52564977147145	0	7.0512995429429
ACCCACTAGACGCACA-1	0	2.72751021183623	0.545502042367246	7.0915265507742
ACCCACTGTACAGACG-1	0.877879127598859	0.877879127598859	0	7.90091214838973
ACCGTAAAGGAACTGC-1	17.095399188092	4.66238159675237	0	17.095399188092
ACCGTAACACAGACTT-1	3.88463658457144	2.58975772304763	0	11.6539097537143
ACCGTAACAGTCACTA-1	11.2483305798205	3.57901427539745	6.13545304353848	2.04515101451283
ACCGTAAGTAGCGTCC-1	3.82012713430409	0.955031783576022	0	0.955031783576022
ACCGTAATCCAACCAA-1	4.03407095187917	3.02555321390938	0	8.06814190375834
ACCTTTAAGAAACCAT-1	3.31227301858577	0	0	5.52045503097629
ACCTTTAAGTAGATGT-1	3.17362603622966	0	0	3.17362603622966
ACCTTTAAGTGGCACA-1	10.2033463303884	0	0	10.2033463303884
ACCTTTACAATTCCTT-1	8.02951886197019	3.51291450211196	2.50922464436568	5.52029421760451
ACCTTTACACCTGGTG-1	4.7492476280181	1.18731190700453	0	9.49849525603621
ACCTTTACATTGCGGC-1	2.82109716157205	5.64219432314411	0	5.64219432314411
ACCTTTAGTAAATGAC-1	17.9457575832734	1.28183982737667	0	5.12735930950668
ACCTTTAGTTAAGACA-1	1.00718127606501	2.01436255213002	0	8.05745020852009
ACCTTTATCACATAGC-1	4.67283593425074	0.934567186850147	0.934567186850147	3.73826874740059
ACCTTTATCTACGAGT-1	2.4687716448924	0	1.2343858224462	14.8126298693544
ACGAGCCAGACTGTAA-1	6.10231029596977	6.10231029596977	4.06820686397985	8.1364137279597
ACGAGCCAGAGGTACC-1	1.38077745124232	0.690388725621159	0	7.59427598183275
ACGAGCCCAATGGAAT-1	2.85262867393404	1.42631433696702	0	12.8368290327032
ACGAGCCCACGTTGGC-1	1.97363145132034	3.94726290264067	0	11.841788707922
ACGAGCCCAGTCGTGC-1	0	1.27724644128114	0	8.94072508896797
ACGAGCCGTCTTCTCG-1	2.17541828896138	2.17541828896138	0.543854572240345	1.08770914448069
ACGAGCCGTTTGACAC-1	2.95480532845463	2.95480532845463	0	3.93974043793951
ACGAGCCTCATCACCC-1	0	1.2038784067086	1.2038784067086	2.40775681341719
ACGAGCCTCGAGCCCA-1	4.82463919643024	5.78956703571629	0	2.89478351785814
ACGAGCCTCGCCAAAT-1	1.09431904802236	3.28295714406708	0.54715952401118	13.6789881002795
ACGAGGAAGTTGCAGG-1	3.24714578060208	1.85551187462976	0	5.56653562388928
ACGAGGAGTGAAGGCT-1	1.79802741441692	2.51723838018369	0.719210965766769	8.63053158920122
ACGAGGATCGATGAGG-1	0	3.59474169260464	0	3.59474169260464
ACGAGGATCTACCAGA-1	4.47498528036574	3.57998822429259	0	11.6349617289509
ACGAGGATCTTACCTA-1	8.06178636051663	0	0	8.06178636051663
ACGATACAGCTTATCG-1	10.680724492206	5.34036224610298	0	9.91781559990553
ACGATACAGTGCTGCC-1	1.44239624905808	7.21198124529039	0	7.21198124529039
ACGATACCACTTACGA-1	1.06782024793388	1.06782024793388	1.06782024793388	6.40692148760331
ACGATACGTCGACTAT-1	12.7282547856263	1.15711407142058	0	6.94268442852345
ACGATACTCACTCCTG-1	2.67415488099345	0	0	5.34830976198689
ACGATACTCAGAAATG-1	12.4095760935999	2.25628656247271	0	5.64071640618179
ACGATGTAGTGGGCTA-1	6.33661646606862	2.11220548868954	1.05610274434477	8.44882195475816
ACGATGTCAGTAGAGC-1	5.36125518672199	3.06357439241257	0	0.765893598103142
ACGATGTTCCTTGGTC-1	3.93172308862685	0.982930772156714	0.982930772156714	8.84637694941042
ACGATGTTCGACGGAA-1	0	1.97718012968879	1.97718012968879	6.92013045391075
ACGATGTTCTTGACGA-1	0.973616788802442	5.84170073281465	0	0.973616788802442
ACGCAGCCAGGATTGG-1	0.947207814819566	0.947207814819566	0	7.57766251855653
ACGCAGCGTCTGATCA-1	9.19813839253933	1.83962767850787	0	12.8773937495551
ACGCAGCTCAACTCTT-1	0.582738558333051	1.74821567499915	0.582738558333051	11.654771166661
ACGCAGCTCGATAGAA-1	0	0	0	8.46560196560197
ACGCCAGCATTAACCG-1	2.48904353689077	2.48904353689077	2.48904353689077	1.24452176844539
ACGCCAGTCGTACCGG-1	3.78380357093831	2.36487723183644	0.472975446367289	2.83785267820373
ACGCCAGTCTGTTTGT-1	1.76276476005321	3.52552952010642	0	5.28829428015962
ACGCCGAAGCAGATCG-1	1.41665752974069	0	0	9.91660270818486
ACGCCGAAGCCAACAG-1	0.902026319463837	3.60810527785535	0.902026319463837	13.5303947919576
ACGCCGAAGTGGTAAT-1	3.4092858085228	1.13642860284093	1.13642860284093	3.4092858085228
ACGCCGACATCCAACA-1	3.72267374158153	3.72267374158153	0	6.20445623596922
ACGCCGAGTACCCAAT-1	2.39049491211841	3.58574236817761	0	8.36673219241443
ACGCCGAGTTCGTGAT-1	1.17964256368118	2.35928512736237	0	11.7964256368118
ACGCCGATCCCAAGAT-1	1.92751650318875	1.92751650318875	5.78254950956626	13.4926155223213
ACGCCGATCGTGGTCG-1	1.56865571979239	4.70596715937718	0	7.84327859896197
ACGCCGATCTAACTGG-1	0	0.548792142288293	0.548792142288293	7.6830899920361
ACGCCGATCTGTGCAA-1	2.86218640970261	1.4310932048513	1.4310932048513	1.4310932048513
ACGGAGAAGCTAGCCC-1	6.35349437580675	0	3.17674718790337	6.35349437580675
ACGGAGAAGGGATGGG-1	0	0.958716702530237	0	2.87615010759071
ACGGAGAAGTCCTCCT-1	0.959036927073669	2.87711078122101	0.959036927073669	2.87711078122101
ACGGAGAAGTTCGCGC-1	0.995579056865465	0.995579056865465	0	1.99115811373093
ACGGAGACACGAAGCA-1	5.5536750483559	1.38841876208897	0	8.33051257253385
ACGGAGAGTCTTGCGG-1	1.26136405237532	2.52272810475063	0	13.8750045761285
ACGGAGATCCCATTTA-1	4.91371933827724	6.14214917284655	0	6.14214917284655
ACGGCCAAGAAACCAT-1	1.23103398994831	1.23103398994831	0	4.92413595979325
ACGGCCAAGCCACTAT-1	1.09313860276233	2.18627720552465	1.09313860276233	6.55883161657395
ACGGCCACAAGTTGTC-1	2.90068659732096	2.90068659732096	1.93379106488064	7.73516425952256
ACGGGCTAGGGCTTGA-1	4.97329676674365	1.65776558891455	0	6.6310623556582
ACGGGCTCAAGTTCTG-1	2.69586876010641	0.89862292003547	0	6.29036044024829
ACGGGCTCACTAAGTC-1	3.96939382884353	3.96939382884353	0	7.93878765768706
ACGGGCTCATCGTCGG-1	0	1.19846257304517	0	5.99231286522586
ACGGGCTGTACTTGAC-1	1.16472855114597	2.32945710229193	0	11.6472855114597
ACGGGCTGTAGAGCTG-1	1.38440212150434	6.9220106075217	0	12.4596190935391
ACGGGCTGTCACCCAG-1	1.25003023340186	3.75009070020559	0	2.50006046680372
ACGGGCTGTCGCATAT-1	6.98695417060971	1.39739083412194	0	0
ACGGGCTGTGAGGGAG-1	2.71377563075954	4.07066344613931	0	5.42755126151907
ACGGGCTGTGAGTATA-1	1.56168791926029	12.4935033540823	0	14.0551912733426
ACGGGCTGTGCTTCTC-1	1.09489862932441	2.18979725864881	2.18979725864881	5.47449314662204
ACGGGCTGTTCTGTTT-1	0.979428820497271	0	0	12.7325746664645
ACGGGCTGTTGGGACA-1	2.31024540700013	2.31024540700013	1.15512270350007	3.4653681105002
ACGGGCTTCCAATGGT-1	0	5.08352459016393	0	11.8615573770492
ACGGGCTTCCGTAGTA-1	5.50164998935491	2.44517777304663	0	4.89035554609325
ACGGGCTTCTGTCTAT-1	3.38131143787108	1.69065571893554	0	5.07196715680662
ACGGGTCAGCCAGGAT-1	1.14162488127057	6.84974928762342	0	6.84974928762342
ACGGGTCAGGAGTTGC-1	1.60714285714286	3.21428571428571	0	6.42857142857143
ACGGGTCAGTTAACGA-1	1.29961652102848	2.59923304205696	0.649808260514239	10.3969321682278
ACGGGTCGTGTTCTTT-1	0	5.77377461248429	0	10.1041055718475
ACGGGTCGTTGGTGGA-1	3.00379233686413	5.25663658951223	0.750948084216032	2.2528442526481
ACGGGTCTCAGGTTCA-1	1.67425248631313	0.837126243156565	0	2.51137872946969
ACGGGTCTCTGACCTC-1	3.24424845422303	3.24424845422303	19.4654907253382	4.86637268133455
ACGTCAAAGATAGTCA-1	4.15877635319994	0	0	9.70381149079985
ACGTCAAAGATCACGG-1	0	1.25913609121473	0	10.0730887297179
ACGTCAACAAATACAG-1	5.89024702966065	1.47256175741516	0	2.94512351483033
ACGTCAACAACGATCT-1	2.8848193353924	4.808032225654	0	10.5776708964388
ACGTCAACACCTCGGA-1	1.48380752777698	1.48380752777698	0	7.4190376388849
ACGTCAAGTGATGATA-1	1.25965780301738	0	2.51931560603476	12.5965780301738
ACGTCAATCCGCAAGC-1	1.01996210850388	1.01996210850388	1.01996210850388	7.13973475952715
ACTATCTAGAAGGGTA-1	2.66205671019084	2.66205671019084	0	11.9792551958588
ACTATCTAGCTTCGCG-1	0.983042948986191	0	2.94912884695857	5.89825769391715
ACTATCTCACGGTAAG-1	0	1.48713780105315	0	7.43568900526573
ACTATCTGTATCTGCA-1	13.2813561188715	0.948668294205107	0	5.69200976523064
ACTATCTGTGCCTGGT-1	3.12211795976722	4.1628239463563	0	5.20352993294537
ACTATCTTCACATAGC-1	3.69285065379158	3.69285065379158	0.527550093398798	6.85815121418437
ACTATCTTCAGAGGTG-1	4.04124718991301	1.01031179747825	2.0206235949565	5.05155898739126
ACTATCTTCCAAGCCG-1	3.98884751191464	4.9860593898933	0	4.9860593898933
ACTATCTTCTATCCCG-1	7.18910835999444	2.39636945333148	0	11.9818472666574
ACTATCTTCTGCAGTA-1	16.3662076576144	0.991891373188754	1.48783705978313	1.48783705978313
ACTGAACAGATATGGT-1	5.66942738043001	3.23967278881715	0	8.09918197204288
ACTGAACAGTGGTAGC-1	1.10621789383562	1.10621789383562	0	6.08419841609589
ACTGAACCAAACGCGA-1	0	3.51665362501276	0	15.8249413125574
ACTGAACCACTTACGA-1	4.39873525456619	0	0	15.8354469164383
ACTGAACCAGCCACCA-1	0	2.48616990571484	0	7.45850971714451
ACTGAACGTCAAACTC-1	5.19613592948825	4.33011327457355	0	1.73204530982942
ACTGAACTCATGCATG-1	4.57407735197805	4.57407735197805	0	6.86111602796708
ACTGAACTCTTCCTTC-1	2.70659858601728	0	2.70659858601728	5.41319717203456
ACTGAGTGTAAGGGCT-1	1.30811966893619	7.84871801361715	0	3.92435900680858
ACTGAGTTCGCAAACT-1	3.74510869565217	3.74510869565217	0	9.36277173913044
ACTGAGTTCGGAGGTA-1	2.58990913039121	2.58990913039121	0	4.31651521731868
ACTGAGTTCGTCACGG-1	1.49630862767805	5.23708019687319	0	1.49630862767805
ACTGAGTTCTCTGCTG-1	1.5598026196656	5.7192762721072	4.1594736524416	15.0780919901008
ACTGAGTTCTTATCTG-1	6.90942513368984	3.45471256684492	0	3.45471256684492
ACTGATGAGGGATGGG-1	0	1.44752688774367	0	7.23763443871835
ACTGATGAGTTGTCGT-1	2.00339180153116	2.00339180153116	1.00169590076558	3.00508770229673
ACTGATGCAAAGGCGT-1	0	4.00442934993156	0	4.00442934993156
ACTGATGCACAACGTT-1	1.72735628342246	6.90942513368984	3.45471256684492	3.45471256684492
ACTGATGCAGCGTAAG-1	5.47996889744994	0.913328149574991	0	3.65331259829996
ACTGATGCATAGAAAC-1	6.91801319437805	0	0	0.988287599196864
ACTGATGCATTTCAGG-1	2.89589189492067	1.44794594746033	0.965297298306889	9.17032433391545
ACTGATGGTATGGTTC-1	2.80867887614804	0	0	5.61735775229607
ACTGATGGTCATTAGC-1	3.68669155411832	2.45779436941221	4.91558873882442	8.60228029294274
ACTGATGGTGCCTGTG-1	0	2.91308513936251	0	7.28271284840628
ACTGATGGTGTGAAAT-1	3.87992192485267	2.9099414436395	0	5.81988288727901
ACTGATGGTGTTGGGA-1	2.70709478039965	2.70709478039965	0	2.70709478039965
ACTGATGGTTAAGTAG-1	3.24863284933057	3.24863284933057	8.12158212332642	8.12158212332642
ACTGATGTCGTCCAGG-1	1.29309697758207	3.8792909327462	0	9.05167884307446
ACTGCTCCACCATGTA-1	0	5.73199134919315	0	4.29899351189486
ACTGCTCCATCCGTGG-1	0	1.10300708553867	0	2.20601417107734
ACTGCTCGTCAAACTC-1	0	4.3563681829676	0	10.1648590935911
ACTGCTCTCACATAGC-1	3.569973060717	0	1.189991020239	11.89991020239
ACTGCTCTCATCGATG-1	4.7665490765719	2.38327453828595	2.38327453828595	7.14982361485785
ACTGTCCAGCATGGCA-1	2.27861913894584	1.13930956947292	0	0
ACTGTCCAGGAGCGTT-1	0.717737735652536	1.79434433913134	0	5.02416414956775
ACTGTCCAGTCGCCGT-1	1.41212874668707	5.64851498674827	0	11.2970299734965
ACTGTCCCAAGGACTG-1	1.29151360671715	1.29151360671715	0	1.29151360671715
ACTGTCCCACGCGAAA-1	1.51626058001203	3.79065145003007	0	9.09756348007217
ACTGTCCCATCACCCT-1	1.92450195494321	3.84900390988643	3.84900390988643	4.81125488735803
ACTGTCCCATGGATGG-1	0.825691371239595	1.65138274247919	1.65138274247919	5.77983959867717
ACTGTCCGTCGATTGT-1	1.07962022936642	2.15924045873284	0	4.8582910321489
ACTGTCCGTTGATTCG-1	3.52701319381256	2.35134212920837	0	7.05402638762511
ACTGTCCTCGAGCCCA-1	4.42116203870041	2.65269722322024	0.884232407740081	14.1477185238413
ACTGTCCTCGATCCCT-1	3.59872574505617	0	1.19957524835206	5.99787624176028
ACTGTCCTCTATGTGG-1	4.88390882803198	3.90712706242558	0	1.95356353121279
ACTTACTAGAGGTAGA-1	10.3259311058093	6.07407712106432	0	10.9333388179158
ACTTACTAGATGTAAC-1	4.4812711350039	1.4937570450013	0	5.9750281800052
ACTTACTAGCCACCTG-1	6.9923896499239	6.9923896499239	1.74809741248097	5.24429223744292
ACTTACTAGCGTGAAC-1	4.35747006913608	7.2624501152268	0	13.0724102074082
ACTTACTCAAACTGTC-1	2.0879287359108	2.0879287359108	0	0
ACTTACTCAATGGATA-1	10.1657159716758	2.34593445500212	0.781978151667373	3.12791260666949
ACTTACTCAGCGTTCG-1	2.72443331576173	2.72443331576173	0	2.72443331576173
ACTTACTCATTGAGCT-1	8.85385820219769	0	0	11.3835319742542
ACTTACTGTCATACTG-1	14.4678319720722	2.55314681860097	0.851048939533658	5.10629363720195
ACTTACTGTGAGGCTA-1	3.10511084853704	6.21022169707408	0	4.14014779804939
ACTTACTGTGTAAGTA-1	1.63095444719693	0.815477223598466	6.52381778878773	8.15477223598466
ACTTACTGTTAAAGAC-1	14.2635975713315	1.09719981317935	0	5.48599906589674
ACTTACTTCACGACTA-1	4.49647642248129	5.62059552810162	0	10.1170719505829
ACTTACTTCCACTGGG-1	2.45861281575567	0.614653203938918	1.22930640787784	4.30257242757243
ACTTACTTCCGCGCAA-1	1.24335410301441	3.73006230904323	0	8.70347872110087
ACTTGTTAGACAAGCC-1	11.1571719836891	3.71905732789638	0	7.43811465579276
ACTTGTTAGGAGTACC-1	1.06766583345384	3.20299750036152	0	14.9473216683537
ACTTGTTCAAAGTGCG-1	5.18970076315437	0	0	15.5691022894631
ACTTGTTCAGTATAAG-1	2.28698807442972	1.14349403721486	1.14349403721486	12.5784344093635
ACTTGTTCATACTACG-1	10.3848936041956	1.55773404062933	2.07697872083911	2.59622340104889
ACTTGTTGTAAGTGTA-1	5.49942539743344	3.29965523846007	6.59931047692013	6.59931047692013
ACTTGTTGTTACCAGT-1	5.13164427086781	2.5658221354339	0	10.2632885417356
ACTTGTTTCAAACAAG-1	4.26646212267136	2.84430808178091	0	7.11077020445227
ACTTGTTTCGGCGCTA-1	0	3.06393763338866	0	9.191812900166
ACTTGTTTCTTTAGGG-1	6.48879108308688	1.44195357401931	0	1.44195357401931
ACTTTCAAGAGCTATA-1	6.34733002554529	8.88626203576341	0	3.80839801532718
ACTTTCACAGTTCCCT-1	10.4996952635245	1.49995646621779	0	8.99973879730671
ACTTTCACATTAGCCA-1	5.2504190582618	3.93781429369635	0	7.8756285873927
ACTTTCAGTACGAAAT-1	2.10472195638452	2.10472195638452	1.05236097819226	4.20944391276903
ACTTTCAGTATTAGCC-1	2.68581673617336	2.68581673617336	0	6.71454184043341
ACTTTCAGTCAATACC-1	5.01596529368376	3.51117570557863	0	10.0319305873675
ACTTTCAGTCGGCTCA-1	0.957775059765386	4.78887529882693	0	7.66220047812309
ACTTTCAGTGTTAAGA-1	4.79592625815831	1.59864208605277	4.79592625815831	9.59185251631662
ACTTTCAGTGTTGAGG-1	5.19278591344101	3.89458943508076	0	3.89458943508076
ACTTTCAGTTGGTGGA-1	3.61896925985575	7.2379385197115	0	3.61896925985575
ACTTTCATCAACCAAC-1	4.15880424068076	3.11910318051057	0	4.15880424068076
ACTTTCATCCGTTGTC-1	1.30509166512348	1.74012222016464	0.870061110082322	3.48024444032929
ACTTTCATCGGGAGTA-1	2.62674392010368	3.94011588015552	2.62674392010368	5.25348784020736
ACTTTCATCTGTCTCG-1	8.58472545204309	3.67916805087561	0	8.58472545204309
AGAATAGAGATCTGCT-1	1.0230916937208	3.0692750811624	0	6.13855016232481
AGAATAGAGCGTTCCG-1	1.34530286071271	2.69060572142541	0	13.4530286071271
AGAATAGAGTGGACGT-1	3.02042545730816	0	0	10.5714891005786
AGAATAGCAAGCCATT-1	6.69722690164572	2.23240896721524	0	4.46481793443048
AGAATAGCATGAAGTA-1	1.26329104641783	1.26329104641783	0	2.52658209283567
AGAATAGGTATGCTTG-1	6.43569596294175	2.5742783851767	0	7.7228351555301
AGACGTTAGTCCAGGA-1	1.91556195253333	2.55408260337777	0	10.8548510643555
AGACGTTCAAAGCAAT-1	1.05605958438056	2.11211916876111	0	13.7287745969472
AGACGTTCAAAGTGCG-1	0	2.17628852956038	0	0
AGACGTTCACGGCCAT-1	0	3.65725506846407	0	23.7721579450165
AGACGTTGTACATGTC-1	4.57620365246265	0	0	4.57620365246265
AGACGTTGTACCGTAT-1	5.19015244331077	1.03803048866215	2.07606097732431	10.3803048866215
AGACGTTGTCCAGTAT-1	0.973708504465127	1.94741700893025	0	9.73708504465127
AGACGTTGTCGACTGC-1	2.02981606336323	0.676605354454409	1.35321070890882	2.70642141781763
AGACGTTGTGTGACGA-1	0	0	0	11.729266632084
AGACGTTGTTTGCATG-1	1.01509408021369	0	0	7.10565856149586
AGACGTTTCGTTGCCT-1	1.2485806778924	4.99432271156959	1.2485806778924	11.2372261010316
AGAGCGAAGTTCGCAT-1	1.1934258532305	2.386851706461	2.386851706461	4.773703412922
AGAGCGACAAGCCTAT-1	0.771599408787567	8.48759349666323	0	3.85799704393783
AGAGCGACAATCCGAT-1	0	3.2198928415675	1.07329761385583	4.29319045542334
AGAGCGACAGCTTCGG-1	0	3.28654096849067	1.64327048424533	8.21635242122667
AGAGCGACATACGCCG-1	2.40644885922707	2.40644885922707	0	2.40644885922707
AGAGCGACATCGGACC-1	4.09107100451199	2.72738066967466	1.36369033483733	5.45476133934932
AGAGCGACATGGGAAC-1	3.44045400079883	0	0	13.7618160031953
AGAGCGAGTCCAGTAT-1	1.49203210254338	5.9681284101735	0	7.46016051271688
AGAGCGAGTTCCGTCT-1	10.2280823273303	2.04561646546606	2.04561646546606	6.13684939639818
AGAGCGATCGATAGAA-1	14.0490660556872	0	2.00700943652674	6.02102830958021
AGAGCTTAGTGGGTTG-1	2.68787705429582	4.03181558144373	0	8.06363116288746
AGAGCTTAGTTATCGC-1	3.65471195549689	3.65471195549689	0	12.1823731849896
AGAGCTTCAATCGGTT-1	0.832032004636487	0	0	6.65625603709189
AGAGCTTCACCTGGTG-1	0	1.48023772017757	0	10.361664041243
AGAGCTTCATCCGGGT-1	3.0571411670758	1.5285705835379	0	6.11428233415161
AGAGCTTGTATCACCA-1	6.42497513674789	1.28499502734958	3.85498508204873	3.85498508204873
AGAGCTTGTGGTAACG-1	2.87097087783132	1.43548543891566	0	4.30645631674698
AGAGCTTGTTACTGAC-1	2.63773700461888	2.63773700461888	0	6.5943425115472
AGAGCTTTCTGTCCGT-1	0	4.44236719958742	11.1059179989685	13.3271015987622
AGAGTGGAGCCTTGAT-1	16.400894897182	0	0	6.56035795887281
AGAGTGGGTTCAGCGC-1	5.80832771409305	1.45208192852326	1.45208192852326	7.26040964261632
AGAGTGGTCAAACCGT-1	1.96466585569832	2.94699878354748	0.98233292784916	4.9116646392458
AGAGTGGTCACAAACC-1	1.13828076821425	1.13828076821425	2.27656153642851	7.96796537749978
AGAGTGGTCCAATGGT-1	7.23540529189416	0	0	2.41180176396472
AGAGTGGTCCGCGGTA-1	0	1.47464155788573	1.47464155788573	14.0090947999144
AGAGTGGTCGACCAGC-1	0	1.69528636095257	0	16.9528636095257
AGATCTGAGAAGATTC-1	7.3948347403062	0	0	14.7896694806124
AGATCTGAGATGGCGT-1	0.867374339179324	2.60212301753797	0	8.67374339179324
AGATCTGAGTAGTGCG-1	0.959125916303238	1.91825183260648	12.4686369119421	9.59125916303238
AGATCTGAGTGTACCT-1	6.9975493514582	1.39950987029164	0	2.79901974058328
AGATCTGCACATGGGA-1	2.25744455485548	0.564361138713869	0	9.02977821942191
AGATCTGCAGATGAGC-1	1.09177616291352	4.36710465165406	0	10.9177616291352
AGATCTGCATTCTCAT-1	12.2397868561279	3.05994671403197	0	9.17984014209591
AGATTGCAGGTGCTTT-1	3.60533658876875	1.80266829438437	0	7.2106731775375
AGATTGCCAAAGCAAT-1	7.6859872848273	0	0	11.528980927241
AGATTGCCAAATCCGT-1	5.96244808491001	1.192489616982	0	0
AGATTGCCACGTGAGA-1	1.63474616479519	0	0	11.4432231535663
AGATTGCTCTACTCAT-1	13.6788696133394	1.24353360121268	0	12.4353360121268
AGATTGCTCTATCCCG-1	2.79720185099992	1.39860092549996	2.79720185099992	4.66200308499986
AGCAGCCAGGACTGGT-1	0.893063883464948	0	0	8.93063883464948
AGCAGCCAGGGCTTCC-1	2.11324187843723	2.11324187843723	5.28310469609306	10.5662093921861
AGCAGCCGTTACGACT-1	2.94817554334392	0.982725181114639	0	10.809976992261
AGCAGCCGTTGATTCG-1	0	0.96595581638756	0	8.69360234748804
AGCAGCCTCCTAGTGA-1	0	2.44755161962493	1.22377580981246	8.56643066868725
AGCAGCCTCTGCTGCT-1	2.2517972551013	1.50119817006753	0	9.75778810543897
AGCATACCAAATACAG-1	5.08974074894749	2.54487037447374	1.27243518723687	8.9070463106581
AGCATACGTGACGCCT-1	1.65045985821039	4.95137957463116	0	1.65045985821039
AGCATACGTTAAAGAC-1	2.34053393111881	1.1702669655594	0	10.5324026900346
AGCATACTCCAGAGGA-1	0	0	0	3.65402290723982
AGCATACTCCATGAGT-1	4.11812749003984	0	1.02953187250996	5.1476593625498
AGCATACTCGGATGTT-1	0	1.47774060730829	1.47774060730829	7.38870303654143
AGCATACTCTTAACCT-1	7.51393286378909	5.84417000516929	0	3.3395257172396
AGCCTAAAGATGCGAC-1	4.53593996840442	1.13398499210111	1.13398499210111	10.20586492891
AGCCTAAAGCCGATTT-1	1.28996630475477	2.57993260950955	0	10.3197304380382
AGCCTAAAGGGATCTG-1	0	0	0	1.21502962196727
AGCCTAAAGTGATCGG-1	1.18709373636217	5.93546868181087	0	3.56128120908652
AGCCTAAAGTTGTCGT-1	0.711439190584349	1.4228783811687	0	5.69151352467479
AGCCTAACATCATCCC-1	3.44167591564928	0	0	8.03057713651498
AGCCTAACATCTACGA-1	19.5429813873367	4.34288475274148	4.34288475274148	6.51432712911222
AGCCTAAGTAACGCGA-1	3.16733739173067	2.11155826115378	3.16733739173067	5.27889565288446
AGCCTAAGTATAGTAG-1	4.75030254752677	4.75030254752677	3.95858545627231	11.0840392775625
AGCCTAAGTCCTGCTT-1	3.48405689631927	5.2260853444789	0	17.4202844815963
AGCCTAAGTTTAAGCC-1	2.77795694590019	2.77795694590019	0	10.4173385471257
AGCCTAAGTTTGTGTG-1	2.01601263847714	6.04803791543142	2.01601263847714	10.0800631923857
AGCCTAATCCAATGGT-1	6.3066993236176	3.60382818492434	0.900957046231086	6.3066993236176
AGCCTAATCCCGGATG-1	2.29033258735681	3.43549888103521	1.1451662936784	9.16133034942722
AGCCTAATCGGTTAAC-1	4.306875	0.861375	0.861375	8.1830625
AGCGGTCAGCGTGAGT-1	0	2.38332949043117	0	4.76665898086235
AGCGGTCAGCTGCGAA-1	2.1800706970152	1.30804241820912	0	1.30804241820912
AGCGGTCAGGTGCTTT-1	2.69025558273906	0	0	5.38051116547811
AGCGGTCCAATTGCTG-1	1.19552394170715	2.3910478834143	1.19552394170715	4.78209576682859
AGCGGTCCACCGCTAG-1	0	1.32938498340921	0	5.31753993363685
AGCGGTCCAGATCGGA-1	1.25397306805775	1.25397306805775	1.25397306805775	1.25397306805775
AGCGGTCGTCAGTGGA-1	0	3.25159646418572	0	4.87739469627859
AGCGGTCGTCGACTGC-1	3.31546028012402	1.10515342670801	2.21030685341602	9.94638084037207
AGCGGTCGTCGCGTGT-1	2.2738571868538	2.2738571868538	10.2323573408421	7.9585001539883
AGCGGTCTCGCGTAGC-1	0.882511141847241	0.882511141847241	0	3.53004456738897
AGCGTATCAGACAAGC-1	8.03878544129411	0	2.29679584036974	2.29679584036974
AGCGTATGTTAGATGA-1	4.80518402422665	0.686454860603807	1.37290972120761	8.23745832724568
AGCGTATTCACTATTC-1	6.17953010103426	0	1.54488252525856	4.63464757577569
AGCGTATTCAGGTAAA-1	5.97715882806476	0.996193138010794	0	10.9581245181187
AGCGTATTCTGCTGCT-1	1.4711366030002	4.4134098090006	0.7355683015001	13.2402294270018
AGCGTCGAGACAAAGG-1	0	2.97444677850997	0	4.46167016776496
AGCGTCGAGGCACATG-1	0.951462655792632	1.90292531158526	0	6.66023859054843
AGCGTCGAGGTGTTAA-1	3.00584506223101	0	1.50292253111551	13.5263027800395
AGCGTCGAGTCAAGGC-1	0	1.1004002810484	0	3.30120084314519
AGCGTCGCAATGTTGC-1	2.4687716448924	1.2343858224462	0	0
AGCGTCGGTGACGGTA-1	1.23400267417984	2.46800534835968	0	1.23400267417984
AGCGTCGTCTGCGACG-1	1.70490532427261	0	0	10.2294319456357
AGCTCCTAGTCCGGTC-1	1.90415223638641	2.85622835457962	0.952076118193206	2.85622835457962
AGCTCCTAGTCCGTAT-1	2.04550851594348	2.72734468792464	2.72734468792464	13.6367234396232
AGCTCCTGTGCAGGTA-1	3.64515742255826	0	7.29031484511651	2.91612593804661
AGCTCCTTCAGTTTGG-1	3.44940933057465	1.72470466528733	0	7.76117099379297
AGCTCCTTCTTAACCT-1	0	6.53505721691851	0	6.53505721691851
AGCTCCTTCTTGTTTG-1	3.35935130216233	2.23956753477488	0	12.3176214412619
AGCTCTCCAAGGTTCT-1	1.1342587512345	2.268517502469	0	6.805552507407
AGCTCTCGTCGAGATG-1	0	1.99330839247146	0	4.98327098117865
AGCTCTCGTGATGCCC-1	0	3.23298511197298	0	9.69895533591893
AGCTCTCGTTCACGGC-1	1.65172579098754	3.30345158197507	3.30345158197507	11.5620805369128
AGCTCTCGTTGGACCC-1	2.30262864780575	0	0	6.90788594341724
AGCTCTCTCCGCTGTT-1	3.27104430379747	4.08880537974684	0	8.17761075949367
AGCTCTCTCGTTACAG-1	3.42608551541266	0	0	10.278256546238
AGCTCTCTCTAACCGA-1	3.16614083989341	0	1.5830704199467	7.91535209973351
AGCTCTCTCTCGAGTA-1	3.90066416765202	6.50110694608669	0	15.6026566706081
AGCTTGAAGATCGGGT-1	6.14098146387833	0	0	1.02349691064639
AGCTTGAAGCCTCGTG-1	1.84547402249598	4.92126405998929	1.84547402249598	16.6092662024638
AGCTTGACACCAGTTA-1	1.21163990153558	3.63491970460673	1.21163990153558	7.26983940921346
AGCTTGACAGCCTGTG-1	1.2169178243466	3.65075347303979	0	6.08458912173299
AGCTTGAGTCAACTGT-1	2.664595792947	1.3322978964735	0	2.664595792947
AGCTTGATCCTTGCCA-1	1.66685480229633	5.00056440688899	0	8.33427401148165
AGCTTGATCTAACTGG-1	3.81158119868233	2.54105413245489	1.27052706622744	7.62316239736467
AGGCCACAGCTAGTGG-1	1.08796101380936	3.26388304142809	1.08796101380936	5.43980506904682
AGGCCACAGGCCCTCA-1	2.64522980857816	1.32261490428908	0	11.9035341386017
AGGCCACGTACTCTCC-1	1.87224908982231	0	0	5.61674726946694
AGGCCACGTGGAAAGA-1	1.07923696959572	4.31694787838289	1.07923696959572	2.15847393919145
AGGCCACTCGAGAGCA-1	1.19160979433736	1.19160979433736	0	7.14965876602416
AGGCCACTCGGTCCGA-1	7.96545080914462	0	0	10.6206010788595
AGGCCACTCTTCCTTC-1	1.37427872470551	2.74855744941101	16.4913446964661	2.74855744941101
AGGCCGTAGCGTGTCC-1	6.07207895200611	9.10811842800916	0	10.6261381660107
AGGCCGTCACTTAAGC-1	0.833239286750717	0.833239286750717	4.16619643375359	7.49915358075646
AGGCCGTCATGCGCAC-1	0	4.8582910321489	1.21457275803722	9.7165820642978
AGGCCGTGTATGAAAC-1	5.99391127863149	2.99695563931574	0	2.99695563931574
AGGCCGTGTTTGCATG-1	1.41529972341649	7.07649861708245	2.83059944683298	7.07649861708245
AGGCCGTTCAAACAAG-1	1.80213400282442	0.901067001412208	0	1.80213400282442
AGGCCGTTCACCACCT-1	1.05752900493135	2.1150580098627	0	8.4602320394508
AGGCCGTTCATCTGTT-1	4.1649206221291	1.04123015553227	1.04123015553227	5.20615077766137
AGGCCGTTCTGACCTC-1	1.30379667003027	1.30379667003027	1.30379667003027	5.86708501513623
AGGGAGTAGCGATAGC-1	1.13398499210111	2.26796998420221	0	3.40195497630332
AGGGAGTAGCGATTCT-1	0	1.96803244354747	3.93606488709493	19.6803244354747
AGGGAGTGTCCATGAT-1	1.96403123753064	4.9100780938266	0	17.6762811377757
AGGGAGTGTTCCCGAG-1	0.805224043375296	0.805224043375296	0	0
AGGGAGTTCTGCCAGG-1	1.01689162600346	1.01689162600346	0	6.10134975602078
AGGGATGAGAAGAAGC-1	6.23745348486372	3.11872674243186	0	6.23745348486372
AGGGATGAGATGTAAC-1	1.36715340052377	2.73430680104754	0	1.36715340052377
AGGGATGAGCATGGCA-1	1.09090045592705	0	0	16.3635068389058
AGGGATGCAACACCTA-1	2.84219643642763	4.73699406071271	0	7.57919049714034
AGGGATGCAACGATCT-1	4.35098919601515	0	0	4.35098919601515
AGGGATGGTATAGTAG-1	4.59849630750067	0	0	3.4488722306255
AGGGATGGTGCAACTT-1	3.18241995073892	2.12161330049261	0	6.36483990147783
AGGGATGGTTGCGCAC-1	1.30630118289354	0	0.65315059144677	8.49095768880801
AGGGATGTCCTTTCGG-1	1.60400049657056	1.60400049657056	0	4.81200148971168
AGGGTGAAGCCAGGAT-1	0	1.89278520417506	0	5.67835561252518
AGGGTGACAGCCAGAA-1	3.68528950370793	3.68528950370793	0	12.2842983456931
AGGGTGACAGTGGAGT-1	0	1.51922455098621	1.51922455098621	9.11534730591728
AGGGTGATCACATGCA-1	0	4.29744449679869	0	10.0273704925303
AGGGTGATCCTGCAGG-1	0.838981193639765	1.25847179045965	0	7.131340145938
AGGTCATAGAAAGTGG-1	13.5282003510609	5.57043543867213	0	6.366211929911
AGGTCATAGCGCTCCA-1	1.62969444707218	2.44454167060827	0	5.70393056475262
AGGTCATCAAACTGTC-1	1.38651911468813	0	1.38651911468813	12.4786720321932
AGGTCATCAATCGAAA-1	4.77286579734772	2.86371947840863	0	4.77286579734772
AGGTCATCACGAAACG-1	1.37911941294196	2.75823882588392	0	8.27471647765177
AGGTCATCAGGCGATA-1	2.05329651774895	3.07994477662343	0	5.13324129437238
AGGTCATCAGTTCATG-1	5.33029084158416	2.66514542079208	0	3.99771813118812
AGGTCATGTGTCCTCT-1	2.08032282085857	2.08032282085857	0	7.28112987300501
AGGTCATTCAAACCAC-1	2.42914551607445	4.8582910321489	0	9.7165820642978
AGGTCATTCTGTTTGT-1	6.41631491203178	1.37492462400681	0	3.20815745601589
AGGTCCGAGAGTACAT-1	2.4213686692799	5.64986022831977	0.807122889759967	4.03561444879984
AGGTCCGAGATGTGGC-1	4.66764506660646	2.33382253330323	0	4.66764506660646
AGGTCCGAGCACGCCT-1	8.41357698099385	0	0	6.31018273574539
AGGTCCGGTCTTCAAG-1	3.43862275449102	2.29241516966068	0	11.4620758483034
AGGTCCGGTTGCGTTA-1	0	2.40004179437169	1.20002089718585	6.00010448592923
AGGTCCGTCCACGCAG-1	0.745424256847389	4.47254554108433	5.96339405477911	6.7088183116265
AGGTCCGTCGCGCCAA-1	0	0	0	7.49311328049488
AGGTCCGTCGGATGGA-1	0	0	1.36354642112762	8.18127852676569
AGGTCCGTCTGCGACG-1	0	3.09315524877309	1.03105174959103	4.12420699836412
AGTAGTCAGCTGAAAT-1	2.85759703638173	5.71519407276346	0	14.2879851819087
AGTAGTCCAAGCCTAT-1	1.17039947461389	0	0	8.19279632229721
AGTAGTCCAAGGCTCC-1	1.38059302791505	2.76118605583011	2.76118605583011	6.90296513957526
AGTAGTCCATTGGGCC-1	6.2879187282018	2.0959729094006	0	8.3838916376024
AGTAGTCGTCATATCG-1	3.22360829564946	6.44721659129892	0	12.8944331825978
AGTAGTCTCAGTTCGA-1	1.3131884186856	3.93956525605681	1.3131884186856	9.84891314014203
AGTAGTCTCGTGGACC-1	3.21148946747033	9.63446840241099	0	19.268936804822
AGTAGTCTCTTGCATT-1	8.24495981813468	2.06123995453367	0	6.18371986360101
AGTCTTTAGCCCAGCT-1	0	2.39055019773815	0	2.39055019773815
AGTCTTTCATATGCTG-1	3.13721621949739	3.13721621949739	1.04573873983246	12.5488648779896
AGTCTTTCATCGACGC-1	1.284691582048	1.284691582048	0	4.496420537168
AGTCTTTGTATAGGGC-1	6.27037246734339	2.09012415578113	1.04506207789057	3.13518623367169
AGTCTTTGTTGGTTTG-1	2.63910638297872	1.75940425531915	0	7.91731914893617
AGTCTTTTCACAGGCC-1	0.741446094254358	0.741446094254358	0	3.70723047127179
AGTCTTTTCCGTAGGC-1	1.79902882205514	1.79902882205514	0	8.09562969924812
AGTCTTTTCTATCCCG-1	0	0	0	9.40659126365055
AGTCTTTTCTCAACTT-1	1.7386587273553	2.60798809103295	0	2.60798809103295
AGTCTTTTCTCTTGAT-1	9.76543883774393	2.71262189937331	0.542524379874663	2.71262189937331
AGTGAGGCAAGACGTG-1	0.999642173265507	2.99892651979652	0	5.99785303959304
AGTGAGGCACCATGTA-1	4.07125132931585	3.05343849698688	0	6.10687699397377
AGTGAGGCAGTAAGCG-1	1.48970973971695	1.48970973971695	0	2.97941947943389
AGTGAGGGTCCATGAT-1	5.99402713882553	2.99701356941277	3.99601809255035	12.9870588007886
AGTGAGGGTGGGTATG-1	4.55111835153223	3.41333876364917	0	5.68889793941529
AGTGAGGGTTCGGCAC-1	1.77447597466138	1.77447597466138	2.66171396199207	7.98514188597621
AGTGAGGTCAAGAAGT-1	2.09338355914697	2.09338355914697	0	5.23345889786743
AGTGAGGTCTGTGCAA-1	1.98870632599661	1.98870632599661	0	6.96047214098815
AGTGGGAAGACTACAA-1	4.0068094893529	2.67120632623527	0	9.34922214182344
AGTGGGAAGGAATGGA-1	8.21374082197006	1.09516544292934	0	3.28549632878802
AGTGGGACACGGCCAT-1	0	4.96717860987237	0.993435721974473	3.97374288789789
AGTGGGAGTGGCTCCA-1	2.03166460286573	1.01583230143287	0	11.1741553157615
AGTGTCAAGGGTCGAT-1	6.28618517076968	2.51447406830787	1.25723703415394	7.54342220492362
AGTGTCACAGTATGCT-1	6.01256434866068	0	0	15.0314108716517
AGTGTCAGTAAGTTCC-1	8.57800829875519	2.85933609958506	0	5.71867219917012
AGTGTCAGTGCGCTTG-1	0	4.54851485148515	0	6.82277227722772
AGTGTCAGTGCTGTAT-1	3.82941124168284	0.765882248336569	3.06352899334628	3.06352899334628
AGTGTCATCCCGGATG-1	0	4.34440583933425	0	11.5850822382247
AGTGTCATCGTAGGTT-1	14.9400173443823	0	0	4.98000578146078
AGTGTCATCTGAAAGA-1	6.98034846029173	1.74508711507293	5.2352613452188	17.4508711507293
AGTTGGTAGAACAATC-1	5.84709808801901	1.29935513067089	1.29935513067089	3.24838782667723
AGTTGGTAGAGAACAG-1	7.15687801838293	0.894609752297866	0	10.7353170275744
AGTTGGTCAATAGCAA-1	4.99283506150576	3.32855670767051	1.66427835383525	4.99283506150576
AGTTGGTGTACAGTTC-1	13.8983182325928	2.13820280501427	1.06910140250714	7.48370981754996
AGTTGGTGTTCTGTTT-1	7.34091662326594	4.89394441551063	1.83522915581649	12.8466040907154
AGTTGGTTCATCATTC-1	9.42644414914406	5.38653951379661	4.03990463534746	6.73317439224576
ATAACGCAGAGTCTGG-1	3.31787250433331	4.42383000577775	0	8.8476600115555
ATAACGCAGCACACAG-1	0.406101441873257	1.62440576749303	0	12.9952461399442
ATAACGCCATCACCCT-1	3.00130662020906	0	2.00087108013937	7.0030487804878
ATAACGCGTCATATCG-1	1.23165006434393	3.69495019303179	0	4.92660025737572
ATAACGCGTCCTCTTG-1	0	1.28518675088278	3.85556025264833	14.1370542597105
ATAACGCGTGTCAATC-1	2.43475290903095	2.43475290903095	3.24633721204127	6.49267442408254
ATAACGCGTTAGAACA-1	6.95471846825198	1.98706241950057	0	6.95471846825198
ATAACGCTCAAACAAG-1	1.51882273421888	7.59411367109439	0	7.59411367109439
ATAACGCTCAACGGCC-1	1.05412103041057	1.05412103041057	1.05412103041057	8.43296824328459
ATAACGCTCACATAGC-1	1.99581008283292	1.99581008283292	0.997905041416462	3.99162016566585
ATAACGCTCGCGATCG-1	1.04679778011829	2.09359556023657	0	5.23398890059143
ATAAGAGAGACGCAAC-1	1.51721759041804	3.03443518083607	0	13.6549583137623
ATAAGAGAGATCCTGT-1	4.20961534545603	2.10480767272801	0	2.10480767272801
ATAAGAGCAAGCGAGT-1	2.09448643391218	2.09448643391218	0	4.18897286782436
ATAAGAGCACCCATTC-1	0	2.30746048754353	0	16.1522234128047
ATAAGAGGTGATAAGT-1	4.39302714342381	0	0	14.6434238114127
ATAAGAGGTTCCGTCT-1	1.10557896763429	3.31673690290286	4.42231587053715	4.42231587053715
ATAAGAGTCCTTTACA-1	1.46785668640566	1.46785668640566	1.46785668640566	8.07321177523112
ATAAGAGTCGGATGTT-1	11.0948317501208	5.54741587506038	0	16.6422476251811
ATAAGAGTCGGCATCG-1	2.52794150015897	1.26397075007948	0	2.52794150015897
ATAAGAGTCTCCCTGA-1	8.4251209042004	0	2.80837363473347	5.61674726946694
ATAAGAGTCTGCTGTC-1	1.21206613508443	0	0	9.69652908067542
ATAGACCAGAGACTAT-1	8.22034764826176	3.52300613496933	2.34867075664622	7.04601226993865
ATAGACCAGATGTCGG-1	2.94470400546977	0	0	2.94470400546977
ATAGACCCAGGACCCT-1	2.19523849976638	0	0	2.19523849976638
ATAGACCGTCTAGTCA-1	13.3061713138179	1.99592569707268	3.99185139414536	2.66123426276357
ATAGACCGTCTGCCAG-1	0.590751663123243	2.36300665249297	0	12.9965365887113
ATAGACCGTGCAGTAG-1	9.29495773588608	1.68999231561565	0	0.844996157807825
ATAGACCGTGTCTGAT-1	6.81072426334932	0	1.36214485266986	9.53501396868905
ATAGACCTCTACGAGT-1	5.46072651198174	0	1.09214530239635	8.73716241917079
ATCACGAAGAAGGTTT-1	12.8923334903961	1.4324814989329	0	12.8923334903961
ATCACGAAGAATGTGT-1	9.97415326082461	2.13731855589099	0.71243951863033	7.83683470493363
ATCACGACACATTAGC-1	0	1.95267781241145	0	1.95267781241145
ATCACGAGTATGAAAC-1	2.39326232924288	1.19663116462144	0	3.58989349386432
ATCACGAGTCCCTACT-1	0.636241090224176	1.90872327067253	0.636241090224176	5.0899287217934
ATCACGAGTTGAACTC-1	4.75908745597274	2.37954372798637	1.18977186399319	2.37954372798637
ATCACGATCTAACTGG-1	7.0322067107519	5.62576536860152	0	12.6579720793534
ATCACGATCTCTGCTG-1	0.978594285497889	4.89297142748944	1.95718857099578	10.7645371404768
ATCACGATCTGACCTC-1	5.79543160869273	0	0	6.95451793043127
ATCATCTAGCAATCTC-1	11.6765824453063	3.89219414843544	0	5.83829122265316
ATCATCTAGTGGCACA-1	1.17819039803037	5.89095199015183	0	12.960094378334
ATCATCTCAAGGCTCC-1	3.56244313325429	4.27493175990515	1.42497725330172	14.962261159668
ATCATCTCAGCTGTGC-1	4.48210391991674	0.640300559988106	0	3.84180335992864
ATCATCTCAGTTCATG-1	9.70944630413991	0.882676936739992	0	1.76535387347998
ATCATCTGTCCTCCAT-1	8.58370702541106	4.29185351270553	0	11.4449427005481
ATCATCTGTGAGGGTT-1	11.5345558696623	2.56323463770272	0	16.6610251450677
ATCATCTTCAATAAGG-1	8.0617145021838	2.30334700062394	2.30334700062394	2.30334700062394
ATCATGGAGCTCTCGG-1	8.96331945889698	2.98777315296566	0	8.96331945889698
ATCATGGAGGGTATCG-1	3.10965703971119	3.10965703971119	2.07310469314079	6.21931407942238
ATCATGGCACTACAGT-1	0.898919887292587	0.898919887292587	0.898919887292587	9.88811876021846
ATCATGGGTCTCACCT-1	1.21064652143359	2.42129304286718	0	13.3171117357695
ATCCACCAGATCACGG-1	3.25524879277766	2.17016586185177	0	6.51049758555532
ATCCACCGTTACGTCA-1	6.56730484137405	0	0	6.56730484137405
ATCCACCTCCCAAGTA-1	1.47788850602651	1.47788850602651	0	9.6062752891723
ATCCGAAAGCGGCTTC-1	1.2599495361962	1.8899243042943	5.6697729128829	3.7798486085886
ATCCGAAAGTGGGTTG-1	7.28696232185853	1.68160668965966	0	0.560535563219887
ATCCGAACAAAGTCAA-1	7.69588718803979	0	7.69588718803979	10.7742420632557
ATCCGAACAGCAGTTT-1	8.85754333561845	1.26536333365978	0	7.59218000195867
ATCCGAAGTACTCGCG-1	1.65898950341861	4.97696851025583	0	9.95393702051167
ATCCGAAGTCTAACGT-1	2.31973338719451	2.31973338719451	0	4.63946677438901
ATCCGAATCCTCGCAT-1	0	2.75919598526507	1.37959799263253	5.51839197053014
ATCGAGTAGTCCTCCT-1	5.06244490155745	2.53122245077872	0	12.6561122538936
ATCGAGTAGTTTGCGT-1	4.71179487179487	1.17794871794872	2.35589743589744	8.24564102564103
ATCGAGTCACAGGAGT-1	7.15427740863787	2.86171096345515	0	2.86171096345515
ATCGAGTCATGATCCA-1	4.4174964742083	2.20874823710415	0	6.62624471131245
ATCGAGTCATGCTAGT-1	0	2.34701755182671	0	9.38807020730683
ATCGAGTGTGCGGTAA-1	5.98454145437703	3.59072487262622	0	3.59072487262622
ATCGAGTGTGGTGTAG-1	4.97607402129749	2.98564441277849	0	2.98564441277849
ATCGAGTGTTAAAGTG-1	4.15253896834324	0	0	29.0677727784027
ATCGAGTTCAAGCCTA-1	0.798086722875938	3.19234689150375	0	3.19234689150375
ATCTACTAGAATTCCC-1	1.97782327503731	4.94455818759328	0	5.93346982511194
ATCTACTAGGCTAGGT-1	10.6395133399209	1.06395133399209	1.06395133399209	4.25580533596838
ATCTACTCAAACAACA-1	9.22407638764947	0	0	5.76504774228092
ATCTACTCAATAAGCA-1	6.67611801482936	8.01134161779523	0	6.67611801482936
ATCTACTGTACCGGCT-1	8.7186645973211	0	0	8.7186645973211
ATCTACTGTCATGCCG-1	2.19442291974057	1.64581718980543	0	10.9721145987029
ATCTACTGTGTTCGAT-1	10.9445809156749	2.18891618313498	0.72963872771166	7.2963872771166
ATCTACTTCTTCAACT-1	1.2569924117132	2.5139848234264	0	1.2569924117132
ATCTGCCAGACTTGAA-1	4.06628638867034	2.71085759244689	0	2.71085759244689
ATCTGCCAGATTACCC-1	11.2250229258169	1.24722476953521	0	2.49444953907042
ATCTGCCAGTACGTAA-1	5.50892171910975	2.2035686876439	1.10178434382195	5.50892171910975
ATCTGCCAGTTAGCGG-1	1.34893705873909	0	0	4.7212797055868
ATCTGCCCATACTACG-1	4.64826418035736	4.64826418035736	3.0988427869049	4.64826418035736
ATCTGCCGTTCGCGAC-1	11.0048619490383	0	0	1.22276243878203
ATCTGCCGTTTACTCT-1	3.45679218781352	3.45679218781352	1.72839609390676	3.45679218781352
ATCTGCCTCAGCACAT-1	1.95194032669247	4.87985081673119	0	7.8077613067699
ATCTGCCTCGGCTTGG-1	1.22195294952122	1.22195294952122	0	7.33171769712732
ATGAGGGAGACGCACA-1	0	2.95835718374356	0	7.88895248998283
ATGAGGGAGCGCTCCA-1	3.71959264945783	2.47972843297188	0	9.91891373188754
ATGAGGGAGGTAAACT-1	3.46264006833827	3.46264006833827	0	10.3879202050148
ATGAGGGAGTGGTAGC-1	0	2.32030618658526	0	11.6015309329263
ATGAGGGCAGTCAGAG-1	0	1.20570395427505	0	8.43992767992535
ATGAGGGGTAACGACG-1	4.00385026572256	0.800770053144513	0	1.60154010628903
ATGAGGGGTAGCTCCG-1	2.5234363556467	0	0	5.04687271129339
ATGAGGGGTCAACTGT-1	0	1.21947334890635	0	7.3168400934381
ATGAGGGGTCATATGC-1	3.16252895668517	2.25894925477512	0	0
ATGAGGGGTTCCACGG-1	0	1.03099004568214	2.06198009136428	16.4958407309142
ATGAGGGTCAATAAGG-1	2.94571102878313	0.981903676261043	21.6018808777429	2.94571102878313
ATGAGGGTCACGAAGG-1	1.52717038000118	2.29075557000177	0	12.98094823001
ATGAGGGTCAGTTTGG-1	2.03150488394489	6.09451465183467	0	1.01575244197245
ATGAGGGTCTGACCTC-1	1.19896302138913	2.39792604277827	0	2.39792604277827
ATGCGATAGAGAGCTC-1	1.15062225883296	2.30124451766592	1.15062225883296	5.75311129416479
ATGCGATAGTGAAGTT-1	3.67045831163297	1.22348610387766	0	2.44697220775531
ATGCGATCACATGTGT-1	9.46826051112943	4.73413025556472	0	14.2023907666941
ATGCGATCACCATGTA-1	1.27835217294516	2.55670434589033	0	11.5051695565065
ATGCGATCAGCGAACA-1	0	3.05896871337761	0	1.22358748535104
ATGCGATGTATGGTTC-1	5.67360621030346	3.24206069160198	0	3.24206069160198
ATGCGATGTCTCCACT-1	5.07263090739559	3.80447318054669	5.07263090739559	8.87710408794229
ATGCGATTCTAGCACA-1	4.30867027928303	0.861734055856607	1.72346811171321	11.2025427261359
ATGCGATTCTGGTTCC-1	3.50595830318379	4.67461107091172	1.16865276772793	9.34922214182344
ATGGGAGAGACTAGAT-1	4.55492883267968	1.13873220816992	1.13873220816992	6.83239324901952
ATGGGAGAGAGCCCAA-1	0	6.05713448578963	0	16.6571198359215
ATGGGAGAGTACGCCC-1	0	2.17294876915638	0	8.69179507662553
ATGGGAGTCACCTCGT-1	3.03871707431797	4.55807561147695	1.51935853715898	6.07743414863594
ATGGGAGTCCCAACGG-1	4.46327561639104	2.23163780819552	1.11581890409776	7.81073232868431
ATGGGAGTCTCACATT-1	5.3862120475231	5.3862120475231	0	8.97702007920517
ATGTGTGAGAGGGCTT-1	7.58642201834862	6.32201834862385	0	5.05761467889908
ATGTGTGAGTAAGTAC-1	0	0	0	2.31009051290647
ATGTGTGCAACTGCGC-1	1.50497947060365	0	0	6.01991788241461
ATGTGTGCAGCTGTGC-1	0	3.95534381816095	0	4.94417977270118
ATGTGTGCAGTCACTA-1	3.83657486452379	3.83657486452379	0	7.67314972904758
ATGTGTGGTACAGCAG-1	2.80593408979858	2.80593408979858	2.80593408979858	11.2237363591943
ATGTGTGGTAGTAGTA-1	3.61239253512267	2.40826169008178	0	8.42891591528622
ATGTGTGGTTCGCTAA-1	1.40858793709629	1.40858793709629	1.40858793709629	16.9030552451555
ATTACTCAGCACAGGT-1	2.61948808920426	2.61948808920426	1.74632539280284	6.98530157121135
ATTACTCGTCTTTCAT-1	2.08809745060806	3.13214617591208	1.04404872530403	5.22024362652014
ATTACTCGTTACTGAC-1	1.17042598002582	3.51127794007745	0	15.2155377403356
ATTACTCGTTGAGTTC-1	4.05215220970651	2.701434806471	5.40286961294201	9.45502182264851
ATTACTCTCAGGCCCA-1	2.04594038240766	1.02297019120383	1.02297019120383	3.0689105736115
ATTACTCTCCTGTACC-1	6.0264109141791	2.41056436567164	0	3.61584654850746
ATTACTCTCTTGCCGT-1	3.57773301212826	0.715546602425652	1.4310932048513	4.29327961455391
ATTATCCAGACGCACA-1	0	3.08135259748003	0	5.13558766246671
ATTATCCAGATAGCAT-1	4.28829239960173	2.14414619980086	0	10.7207309990043
ATTATCCAGGGAAACA-1	3.23285029190993	0	1.07761676396997	7.54331734778982
ATTATCCAGTACGTTC-1	0	9.52497235532621	0	0
ATTATCCAGTCGCCGT-1	1.23962630720522	2.47925261441044	0	8.67738415043653
ATTATCCCAATCTACG-1	2.43770045909062	2.43770045909062	8.12566819696874	4.87540091818125
ATTATCCCACTCAGGC-1	3.83657486452379	3.06925989161903	0.767314972904758	9.97509464776186
ATTATCCGTACATCCA-1	6.39180038957425	6.39180038957425	0	7.98975048696781
ATTATCCGTCTCACCT-1	1.55764014466546	2.33646021699819	0	6.23056057866184
ATTATCCGTTCCAACA-1	4.63089749437946	2.52594408784334	0.841981362614447	5.05188817568668
ATTATCCTCAGGTTCA-1	6.79956207946472	0	0	3.88546404540841
ATTATCCTCCATTCTA-1	7.40728797162206	3.70364398581103	0	9.25910996452757
ATTATCCTCCTTGACC-1	2.87953666662952	1.15181466665181	0	2.87953666662952
ATTATCCTCGCAAGCC-1	2.15721262208866	3.23581893313298	0	9.70745679939895
ATTATCCTCTTTCCTC-1	1.04097848855946	3.12293546567838	0	7.28684941991621
ATTCTACAGAGTAAGG-1	17.3768400894645	1.51102957299692	0.755514786498458	3.02205914599383
ATTCTACCAAACCCAT-1	8.28444337581149	2.58888855494109	0	1.03555542197644
ATTCTACCATAGAAAC-1	1.77697742783957	4.44244356959893	0	11.5503532809572
ATTCTACCATCGATTG-1	2.69826145974731	8.09478437924193	0	0
ATTCTACCATCTATGG-1	2.87804538493666	5.75609076987331	1.43902269246833	14.3902269246833
ATTCTACCATGTTGAC-1	6.20177596448071	6.20177596448071	0	2.0672586548269
ATTCTACTCACTATTC-1	7.04313164349959	3.5215658217498	0	8.80391455437449
ATTCTACTCCAGTATG-1	11.1765717768254	2.0321039594228	0	2.0321039594228
ATTCTACTCTGAGTGT-1	6.01192322605661	6.01192322605661	0	14.0278208607988
ATTCTACTCTGGGCCA-1	0	1.01869554933575	0	6.11217329601451
ATTGGACAGAGTAAGG-1	8.37888725128961	1.52343404568902	3.80858511422255	11.4257553426676
ATTGGACAGCCGGTAA-1	1.02282847473728	1.02282847473728	0	8.18262779789824
ATTGGACAGGTGTTAA-1	2.4510919826421	4.9021839652842	1.22554599132105	3.67663797396315
ATTGGACAGTGACTCT-1	7.751323034731	5.53665931052214	0	5.53665931052214
ATTGGACCAGGACCCT-1	0	0	0	8.42123129565761
ATTGGACGTATTCGTG-1	0	2.73821823094652	0	9.5837638083128
ATTGGACGTCATCGGC-1	2.27275725593668	2.27275725593668	0	13.6365435356201
ATTGGTGAGTAAGTAC-1	5.81518987341772	3.63449367088608	0.726898734177215	9.4496835443038
ATTGGTGAGTACGATA-1	9.52438724737392	1.58739787456232	0	17.4613766201855
ATTGGTGCACCAGATT-1	6.93980999697875	3.46990499848938	1.73495249924469	3.46990499848938
ATTGGTGCATGCGCAC-1	3.7108905203827	0	0	6.49405841066973
ATTGGTGGTAGAAGGA-1	3.91494546005454	1.30498182001818	0	5.21992728007272
ATTGGTGTCACTCTTA-1	0	3.25174990169092	0.812937475422729	9.75524970507275
ATTGGTGTCCCTTGTG-1	3.48899615202862	1.16299871734287	0	6.97799230405725
ATTTCTGCAAGAAAGG-1	6.126967191251	1.53174179781275	1.53174179781275	7.65870898906375
ATTTCTGCACATGACT-1	7.15378226866911	5.36533670150183	0	8.94222783583639
ATTTCTGCATGCCCGA-1	0	4.56089130754523	1.52029710251508	15.2029710251508
ATTTCTGGTGACTCAT-1	1.47365344586696	5.89461378346782	0	8.84192067520173
ATTTCTGGTTAGAACA-1	2.51484112695246	5.02968225390492	5.02968225390492	2.51484112695246
ATTTCTGTCAATACCG-1	0	5.56635576425987	1.11327115285197	7.79289806996381
ATTTCTGTCCAAACTG-1	7.04927982977795	0	0	7.04927982977795
ATTTCTGTCCCTCAGT-1	1.54520584805812	1.54520584805812	3.09041169611624	12.361646784465
ATTTCTGTCCTCCTAG-1	1.63005424840724	8.15027124203621	0	9.78032549044345
ATTTCTGTCGCCAGCA-1	0	2.45615911035073	0	6.54975762760194
CAACCAAAGAAACCAT-1	0	4.73890518980378	0	11.0574454428755
CAACCAAAGCATGGCA-1	0	2.32589275668864	0.581473189172161	12.2109369726154
CAACCAAAGCTTCGCG-1	1.16936669909722	3.50810009729167	0	3.50810009729167
CAACCAAAGTATTGGA-1	11.0615870298036	0	2.76539675745091	8.29619027235272
CAACCAACAAACAACA-1	7.50062198080153	1.07151742582879	3.21455227748637	5.35758712914395
CAACCAACAACACCCG-1	2.52924048155036	2.52924048155036	0	6.32310120387589
CAACCAAGTAGCACGA-1	1.67273521701136	1.67273521701136	0	6.69094086804544
CAACCAAGTCTTGCGG-1	1.36469858202846	0	4.0940957460854	5.45879432811386
CAACCAATCAACACTG-1	2.4663564781675	3.69953471725125	4.932712956335	8.63224767358626
CAACCAATCCGTTGTC-1	3.0706731626166	4.6060097439249	0	12.2826926504664
CAACCAATCTGGTTCC-1	0.776970143419826	3.88485071709913	17.0933431552362	7.76970143419826
CAACCTCAGCAATCTC-1	1.22235756013339	1.83353634020009	0	3.05589390033348
CAACCTCAGGAGCGAG-1	1.63658385978245	2.45487578967368	0	17.1841305277158
CAACCTCAGTTAGGTA-1	3.35818713450292	4.70146198830409	0.671637426900585	9.40292397660819
CAACCTCCAGCGAACA-1	1.28823001570328	2.57646003140657	0	2.57646003140657
CAACCTCGTGGGTATG-1	0	1.00494866609629	0	12.0593839931555
CAACCTCTCCTGCTTG-1	0	3.7972986211457	0	13.9234282775342
CAACCTCTCGGAATCT-1	2.91141676837856	1.94094451225237	0	11.6456670735142
CAACTAGAGGCCCTCA-1	6.33079498591319	2.1102649953044	0	14.7718549671308
CAACTAGCATACTCTT-1	3.16320181165334	4.21760241553778	0	8.43520483107557
CAACTAGGTCTAGCCG-1	4.4054468738013	0	0	2.20272343690065
CAACTAGGTTGTACAC-1	1.55876764386536	3.11753528773073	3.11753528773073	9.35260586319218
CAACTAGTCTAAGCCA-1	3.3177305116299	4.4236406821732	0	8.84728136434639
CAACTAGTCTCTGAGA-1	15.6196661149888	4.46276174713967	2.23138087356984	3.71896812261639
CAAGAAAAGACCTTTG-1	3.85393104819666	1.28464368273222	0	6.42321841366111
CAAGAAAAGCTATGCT-1	4.79429499072356	4.79429499072356	0	12.7847866419295
CAAGAAAAGGTGCAAC-1	2.10549365489988	0	0	5.26373413724971
CAAGAAACAACTTGAC-1	4.12382307569552	1.37460769189851	0	6.87303845949253
CAAGAAACATGCCTAA-1	2.58632337486864	5.17264674973728	0	5.17264674973728
CAAGAAACATGGGACA-1	4.506081346179	1.12652033654475	0	3.37956100963425
CAAGAAAGTACCCAAT-1	4.99975815033375	3.999806520267	1.9999032601335	6.99966141046725
CAAGAAAGTGAGGGAG-1	5.05378184129468	1.26344546032367	1.26344546032367	6.31722730161834
CAAGAAATCAGCTCGG-1	1.34383369302374	4.03150107907122	1.34383369302374	2.68766738604748
CAAGATCAGCCATCGC-1	0	1.01058837332082	0	2.02117674664164
CAAGATCAGTATCTCG-1	4.90893548310498	2.45446774155249	0	13.4995725785387
CAAGATCCACATGTGT-1	2.225104404357	0	1.483402936238	5.933611744952
CAAGATCGTACCGTAT-1	7.54170990336598	4.18983883520332	0	0.837967767040664
CAAGATCGTGCGATAG-1	3.08524609736441	1.54262304868221	1.54262304868221	4.62786914604662
CAAGATCGTTGGACCC-1	0	1.31681869139829	2.63363738279658	10.5345495311863
CAAGGCCAGAGACTTA-1	5.00617508172902	0	0	1.25154377043226
CAAGGCCAGCACGCCT-1	1.35831427895608	0	0	8.1498856737365
CAAGGCCAGGTAGCTG-1	1.69376775180249	1.12917850120166	0	5.6458925060083
CAAGGCCCAAACGTGG-1	3.74551581693662	0	0	14.9820632677465
CAAGGCCCAAGCCGCT-1	3.58981037716191	3.58981037716191	1.79490518858095	3.58981037716191
CAAGGCCGTGGCCCTA-1	0	2.34648475630519	0	7.03945426891558
CAAGGCCTCGAGAGCA-1	1.84185673556664	5.52557020669993	1.84185673556664	14.7348538845331
CAAGTTGAGCAGGTCA-1	0.976209814513996	1.95241962902799	0.976209814513996	4.88104907256998
CAAGTTGCAACGATGG-1	1.12558803031623	4.50235212126492	0	5.62794015158115
CAAGTTGCAGATAATG-1	4.95898100172712	1.65299366724237	0	6.61197466896949
CAAGTTGCAGCTCGAC-1	0.49964230125968	2.4982115062984	0	8.99356142267423
CAAGTTGCAGCTTAAC-1	0	6.75698643569211	0	5.06773982676908
CAAGTTGGTCTCTTAT-1	3.50193959310894	0.875484898277235	1.75096979655447	2.6264546948317
CAAGTTGGTGTAATGA-1	7.15781611696971	2.0450903191342	0	4.09018063826841
CAAGTTGGTTACAGAA-1	8.10352787456446	0	0	2.70117595818815
CAAGTTGTCACAGGCC-1	1.02224178171605	1.02224178171605	0	8.17793425372839
CAAGTTGTCAGAAATG-1	3.65178529370201	1.21726176456734	1.21726176456734	8.52083235197136
CAAGTTGTCATTGCCC-1	1.11085437936593	1.11085437936593	0	6.66512627619559
CAAGTTGTCGTTGACA-1	3.69381683685776	2.77036262764332	0	2.3086355230361
CAAGTTGTCTGTTGAG-1	4.15587809585076	1.03896952396269	0	5.19484761981345
CAAGTTGTCTTACCGC-1	2.48836444173394	1.65890962782263	0	5.80618369737919
CACAAACAGCACGCCT-1	1.78838368109623	0	0	16.0954531298661
CACAAACGTGTAACGG-1	4.56831591275717	0	0	3.42623693456787
CACAAACGTTCCACTC-1	1.38492148561016	4.15476445683048	0	6.92460742805081
CACAAACTCAAAGACA-1	5.0013709235186	2.5006854617593	0	4.16780910293216
CACAAACTCAACACTG-1	8.07066172164747	0	0	10.0883271520593
CACAAACTCAGCACAT-1	5.09350284573878	5.09350284573878	0	7.64025426860818
CACAAACTCGAACGGA-1	3.35361105703718	1.67680552851859	0	5.03041658555577
CACAAACTCTTGTATC-1	7.18321310928574	0.718321310928574	7.90153442021432	2.15496393278572
CACACAACAATAGCAA-1	0	0	1.57166099014718	11.0016269310303
CACACAAGTTGGACCC-1	1.17047899445136	4.68191597780546	1.17047899445136	4.68191597780546
CACACAATCAAACGGG-1	2.45904174332297	1.63936116221531	0	6.55744464886126
CACACAATCCGAACGC-1	5.68626911651447	5.68626911651447	0	21.3235091869293
CACACCTAGACCTTTG-1	15.5455570873543	0.647731545306429	0	2.59092618122572
CACACCTAGCTACCGC-1	0	1.52226738534947	0	9.13360431209685
CACACCTGTGCCTGGT-1	1.52577273934992	0	0	12.2061819147994
CACACCTTCATCACCC-1	1.86236532016864	1.86236532016864	0	5.58709596050593
CACACCTTCCAGATCA-1	7.12109034124834	0	0	2.37369678041611
CACACCTTCCTCAATT-1	10.467260235558	1.61034772854739	0	1.61034772854739
CACACCTTCGAGAACG-1	2.07601928098012	1.38401285398674	0.692006426993372	9.68808997790721
CACACCTTCTGCCAGG-1	4.62224706539967	0	0	8.08893236444941
CACACTCAGACTCGGA-1	1.42493796526055	1.42493796526055	9.97456575682382	2.84987593052109
CACACTCAGTGTACTC-1	2.42407542037007	3.6361131305551	0	6.06018855092517
CACACTCCACTGAAGG-1	1.27914315414315	2.55828630828631	0	11.5122883872884
CACACTCGTAGCTTGT-1	4.32301425321199	3.02610997724839	0	2.161507126606
CACACTCGTCTTCGTC-1	0	4.38942049089828	0	5.85256065453104
CACACTCGTTATTCTC-1	8.43214654750467	2.81071551583489	0.936905171944963	8.43214654750467
CACACTCGTTCCATGA-1	2.29512989416031	1.53008659610688	0	0.765043298053438
CACACTCTCCAACCAA-1	4.78329075966237	4.78329075966237	0.956658151932474	8.60992336739227
CACACTCTCCAAGTAC-1	1.42086380381591	2.84172760763182	0	5.68345521526365
CACACTCTCCTAAGTG-1	4.79807826208049	5.99759782760061	0	7.19711739312074
CACAGGCAGGAGCGTT-1	1.85331612070357	4.16996127158302	0.926658060351783	2.31664515087946
CACAGGCGTGGCAAAC-1	0	2.96101254702748	0	4.93502091171247
CACAGGCTCAAGATCC-1	0	1.00237587276959	0	6.01425523661753
CACAGTAAGAACTCGG-1	2.93001303928794	5.86002607857588	0	9.7667101309598
CACAGTAAGCGTCTAT-1	1.54050791379773	2.0540105517303	0	7.18903693105607
CACAGTAAGGACGAAA-1	6.18396649715824	4.63797487286868	0	9.27594974573736
CACAGTAAGTGAACGC-1	1.32045222278998	2.64090444557997	0	5.28180889115994
CACAGTACACAACGTT-1	2.00716532680881	0	0	4.01433065361762
CACAGTAGTTACCGAT-1	11.3224216380182	1.74191102123357	0	3.48382204246714
CACAGTATCATACGGT-1	10.4222227823851	3.90833354339442	0	7.81666708678884
CACAGTATCGGTTCGG-1	7.11214014421754	0	17.0691363461221	14.2242802884351
CACATAGAGATATGGT-1	2.39703631556978	2.39703631556978	1.19851815778489	0
CACATAGAGTGCGATG-1	4.41976311626117	5.89301748834823	1.47325437208706	7.36627186043528
CACATAGCAGAGTGTG-1	0	0	0	3.31829855537721
CACATAGCAGCCTGTG-1	1.90142010963541	0	0	9.50710054817704
CACATAGCATGCTGGC-1	1.59435155478776	0	0	4.78305466436328
CACATAGGTAAACCTC-1	2.03018816042739	2.03018816042739	2.03018816042739	8.12075264170955
CACATAGGTTGAGGTG-1	1.36794949842513	4.1038484952754	0	2.73589899685027
CACATAGTCGGCGCTA-1	1.47134601150145	1.47134601150145	0	10.2994220805102
CACATAGTCTGGCGTG-1	1.24689377307052	0.62344688653526	0	0
CACATTTAGACCTAGG-1	8.18192612137203	4.54551451187335	0	7.27282321899736
CACATTTAGCACGCCT-1	1.37702493871896	4.13107481615688	0	4.13107481615688
CACATTTAGGCTAGGT-1	2.11943817920853	2.11943817920853	0	12.7166290752512
CACATTTCAAGAGTCG-1	5.40103459086634	1.08020691817327	0	1.08020691817327
CACATTTGTAAGAGGA-1	7.22690661968286	2.89076264787314	0	5.78152529574629
CACATTTGTCTAGCGC-1	2.29904359430605	1.14952179715302	2.29904359430605	2.29904359430605
CACATTTGTGACGGTA-1	0	3.10610613618607	1.03536871206202	4.14147484824809
CACATTTTCACAAACC-1	1.93028814730434	1.93028814730434	0	3.86057629460868
CACATTTTCCGATATG-1	8.13193297144206	1.62638659428841	0.813193297144206	13.0110927543073
CACCACTAGCCAGAAC-1	1.58331290974818	0	1.58331290974818	1.58331290974818
CACCACTCAAAGAATC-1	11.2166896615871	1.60238423736959	0	8.01192118684794
CACCACTCAAGCGTAG-1	1.70462416306606	0	1.70462416306606	6.81849665226426
CACCACTCATTGCGGC-1	2.03150488394489	2.03150488394489	1.01575244197245	4.06300976788978
CACCACTGTCAATACC-1	1.92809177392278	1.92809177392278	0	3.85618354784555
CACCACTTCCCATTAT-1	0.894129960901007	3.57651984360403	0.894129960901007	6.25890972630705
CACCAGGAGAACTCGG-1	8.52002967359051	5.68001978239367	0	5.68001978239367
CACCAGGAGACAAGCC-1	1.3428560293086	9.39999220516018	0	10.7428482344688
CACCAGGAGGTAAACT-1	12.9309448887093	2.98406420508675	6.46547244435463	4.47609630763013
CACCAGGAGGTTACCT-1	0	1.40820413612708	0	8.44922481676249
CACCAGGCAAGCTGTT-1	0	0.830000963576797	0	4.98000578146078
CACCAGGCACCTCGTT-1	1.72878152665968	0.57626050888656	1.15252101777312	9.22016814218496
CACCAGGCAGACGCCT-1	0	2.94386534518113	0	0
CACCAGGCAGTTCATG-1	0	4.77939816527336	0	4.77939816527336
CACCAGGGTTATCGGT-1	4.05559697100483	2.02779848550241	0	6.08339545650724
CACCAGGGTTCCGTCT-1	2.92934875021255	1.46467437510627	0	5.8586975004251
CACCTTGCAACTGGCC-1	2.20363132461626	3.67271887436043	0	3.67271887436043
CACCTTGCACAGCGTC-1	0	3.2348062840333	0.808701571008325	8.08701571008324
CACCTTGCACCCTATC-1	1.72309461892378	2.58464192838568	5.16928385677135	2.58464192838568
CACCTTGCAGACGTAG-1	0	1.41895231035335	0	1.41895231035335
CACCTTGGTTGGTAAA-1	2.59854693549198	4.3309115591533	0	4.3309115591533
CACCTTGTCAGGCGAA-1	4.81047120418848	1.20261780104712	0	9.62094240837696
CACCTTGTCTTGAGAC-1	1.01873570921706	2.03747141843412	0	6.11241425530237
CACTCCAGTTGGGACA-1	0	5.8845464120008	0	14.711366030002
CACTCCATCACGACTA-1	1.48049213669827	7.40246068349136	0	8.88295282018964
CACTCCATCGTCCAGG-1	1.242457388754	1.242457388754	0	7.45474433252398
CACTCCATCTAACTTC-1	1.24209906510611	2.48419813021221	0	3.72629719531832
CAGAATCAGCTAGTTC-1	10.152023234931	1.45028903356157	7.25144516780783	4.3508671006847
CAGAATCGTAGAAAGG-1	3.83600534402138	0	0	0
CAGAATCGTCCAACTA-1	2.08246031106455	2.08246031106455	0	7.28861108872592
CAGAATCGTCCCGACA-1	2.67500841075542	1.33750420537771	0	4.01251261613312
CAGAATCGTGTGACGA-1	4.12840738891663	1.03210184722916	0	10.3210184722916
CAGAGAGAGACAGACC-1	4.42083428375912	1.47361142791971	0	5.89444571167883
CAGAGAGAGACTTGAA-1	4.69516515861768	0	0	3.75613212689415
CAGAGAGAGAGACTTA-1	8.29940985186077	2.07485246296519	0	2.07485246296519
CAGAGAGAGGGCTTGA-1	4.0257438853404	3.0193079140053	0	3.0193079140053
CAGAGAGAGTGGCACA-1	1.22111567904735	3.66334703714205	0	3.66334703714205
CAGAGAGCAATGGACG-1	2.94263617384703	5.88527234769406	1.96175744923135	2.94263617384703
CAGAGAGCACGGACAA-1	0	4.07783651570144	0	12.2335095471043
CAGAGAGGTATTAGCC-1	6.38173735877014	1.59543433969254	0	14.3589090572328
CAGAGAGGTCCGAATT-1	3.83195239948841	1.9159761997442	0	9.57988099872101
CAGATCAAGAAACCGC-1	3.96388853381056	2.64259235587371	0	9.24907324555797
CAGATCAAGACCCACC-1	4.68329482125867	0	7.024942231888	11.7082370531467
CAGATCAAGCTAAACA-1	7.00067727734507	4.37542329834067	0	9.62593125634947
CAGATCAAGGCCCTCA-1	2.23985871543729	1.11992935771864	0	3.35978807315593
CAGATCACACTTAACG-1	5.44513512089765	2.04192567033662	0	9.52898646157088
CAGATCACAGCCTTTC-1	0.844168041422341	2.53250412426702	0.844168041422341	10.9741845384904
CAGATCACAGCTGCAC-1	7.86683748541276	0	2.62227916180425	10.489116647217
CAGATCAGTAAGAGAG-1	8.65467942143052	1.08183492767881	0	5.40917463839407
CAGATCAGTGTGGCTC-1	2.6872830792029	3.35910384900363	0	6.71820769800725
CAGATCATCCCTCAGT-1	1.46057651547266	1.46057651547266	0	7.30288257736329
CAGATCATCTGTCTAT-1	6.62766093870223	3.97659656322134	1.32553218774045	10.6042575019236
CAGCAGCCACGAAATA-1	3.0346133521226	2.02307556808173	1.01153778404087	2.02307556808173
CAGCAGCCATTGGTAC-1	2.00063871791894	0	0	8.00255487167576
CAGCAGCGTTGATTCG-1	1.26227286049238	0	0	3.78681858147714
CAGCAGCTCAACACAC-1	0	1.3211273006135	2.64225460122699	21.138036809816
CAGCAGCTCAACACTG-1	1.91190071026931	5.73570213080793	0	2.86785106540397
CAGCAGCTCACGACTA-1	2.89960166068223	1.93306777378815	0	2.89960166068223
CAGCAGCTCATGCTCC-1	0	0	1.3052125160997	10.4417001287976
CAGCATAAGAAGATTC-1	5.2303605313093	2.61518026565465	0	6.53795066413662
CAGCATAAGCGATTCT-1	7.50715901309373	6.43470772550891	2.14490257516964	11.796964163433
CAGCATAAGTGCGTGA-1	2.7162002364998	5.43240047299961	0	2.7162002364998
CAGCATAGTGGACGAT-1	2.96083160511933	0.592166321023867	0.592166321023867	7.1059958522864
CAGCATATCCTAAGTG-1	4.37851232667815	0	0	11.6760328711417
CAGCATATCTTGAGGT-1	11.6735933864884	0	0	5.83679669324419
CAGCCGAAGACGCACA-1	0.742660688882183	2.22798206664655	1.48532137776437	9.65458895546838
CAGCCGAAGTACTTGC-1	1.32996654657746	2.65993309315491	0	3.98989963973237
CAGCCGACACCAGTTA-1	2.59320120421475	2.59320120421475	0	9.07620421475163
CAGCCGACATTACCTT-1	1.04585512935963	3.66049295275869	0.522927564679813	8.36684103487701
CAGCCGAGTCATCGGC-1	5.55713855616008	2.22285542246403	0	8.89142168985613
CAGCCGATCTCCTATA-1	1.77365386595285	0	0	0
CAGCGACAGCCACGCT-1	3.4224554665254	2.2816369776836	1.1408184888418	6.84491093305079
CAGCGACCAAGTCTAC-1	4.12744576068149	2.75163050712099	9.63070677492347	8.25489152136297
CAGCGACCAGGGTATG-1	0.818395591518741	2.45518677455622	0	2.45518677455622
CAGCGACCAGTGGGAT-1	0	3.52709342796697	0	7.05418685593394
CAGCGACCATCCCATC-1	2.05028265397203	0	0	1.02514132698602
CAGCGACGTGTTTGGT-1	4.84247265231548	1.21061816307887	2.42123632615774	3.63185448923661
CAGCGACTCGCACTCT-1	3.4252907843722	4.28161348046526	0	7.70690426483746
CAGCTAAAGAAGGACA-1	2.53175976878235	3.3756796917098	5.90743946049215	11.8148789209843
CAGCTAAAGGGAAACA-1	2.99464027040077	2.99464027040077	0	1.99642684693385
CAGCTAAGTTATGCGT-1	0	1.44947554408795	0	8.69685326452771
CAGCTAAGTTGGTAAA-1	5.41802075689276	0	0	3.6120138379285
CAGCTAAGTTTGTGTG-1	0	0	5.52183126179707	7.3624416823961
CAGCTAATCACAGTAC-1	8.7266773606069	0.623334097186207	2.49333638874483	5.61000687467587
CAGCTGGAGCTGCGAA-1	0	1.18780308427754	0	8.31462158994277
CAGCTGGAGGGAAACA-1	5.10494863690241	2.55247431845121	1.2762371592256	8.93366011457922
CAGCTGGCACGCGAAA-1	0	3.03728843441467	0	7.08700634696756
CAGCTGGCATGCAATC-1	2.19498210929786	2.74372763662232	9.87741949184035	4.38996421859571
CAGCTGGGTAGGCTGA-1	2.17496054708048	2.17496054708048	0	5.43740136770121
CAGCTGGTCCAAGCCG-1	1.74238082394983	1.74238082394983	0	6.96952329579934
CAGCTGGTCGCTTAGA-1	1.2586761160225	3.77602834806751	0	1.2586761160225
CAGCTGGTCTTCGGTC-1	0	0	0	13.2642907139524
CAGGTGCAGAAAGTGG-1	1.24398257353295	2.4879651470659	0	1.24398257353295
CAGGTGCAGCTAAACA-1	0	6.31866900317874	0	6.31866900317874
CAGGTGCCAACACCTA-1	9.52005968169761	2.85601790450928	0	2.85601790450928
CAGGTGCCACAGGAGT-1	2.90334812650975	5.08085922139206	0	8.71004437952924
CAGGTGCCAGATTGCT-1	1.0230916937208	0	0	6.13855016232481
CAGGTGCGTACGCACC-1	1.15636327023762	8.09454289166331	0	6.93817962142569
CAGGTGCGTCGGCACT-1	1.88258113867337	1.25505409244891	0.627527046224456	6.27527046224456
CAGGTGCGTTGAGGTG-1	0	1.2100796066495	0	6.05039803324748
CAGGTGCTCGGCGCTA-1	0	1.37959799263253	0	5.51839197053014
CAGTAACAGAATTGTG-1	3.9916972388492	0.9979243097123	0.9979243097123	2.9937729291369
CAGTAACAGTGACTCT-1	4.92046922815369	0	1.40584835090105	4.92046922815369
CAGTAACCAGCCTTGG-1	0.97298442133007	1.94596884266014	0.486492210665035	11.6758130559608
CAGTAACCATGTTGAC-1	1.76451007169682	3.52902014339365	8.82255035848412	10.5870604301809
CAGTAACGTACCAGTT-1	9.47563826373929	2.36890956593482	0	13.0290026126415
CAGTAACGTAGCTAAA-1	6.56180462281739	0.345358138043021	0	1.7267906902151
CAGTAACGTAGTACCT-1	11.4253343649829	4.89657187070694	0	4.08047655892245
CAGTAACGTTCACCTC-1	3.19949442839455	0	0	10.6649814279818
CAGTAACGTTCGTCTC-1	1.69498983317664	2.25998644423552	1.12999322211776	4.51997288847104
CAGTAACTCAGGTAAA-1	20.6395422157765	2.17258339113437	2.17258339113437	7.6040418689703
CAGTAACTCATTGCGA-1	8.94492520707133	0	0	10.2227716652244
CAGTAACTCTGTACGA-1	3.07524098536237	2.05016065690825	0	5.12540164227062
CAGTAACTCTTACCGC-1	1.48312623755273	8.89875742531638	1.48312623755273	17.7975148506328
CAGTCCTAGAGCTATA-1	4.53663674866686	1.13415918716671	0	4.53663674866686
CAGTCCTAGGCTATCT-1	4.79091734954948	4.79091734954948	0	10.5400181690089
CAGTCCTCAAGGACAC-1	6.73036853757	2.24345617919	0	4.48691235838
CAGTCCTCAAGGCTCC-1	1.10707094507754	0	2.21414189015509	16.6060641761631
CAGTCCTCAGTATGCT-1	1.14369647480582	0	2.28739294961163	6.86217884883489
CAGTCCTGTCTTCGTC-1	0	0	0	3.48476164789967
CAGTCCTTCAACGCTA-1	1.25006046826625	0	0	8.75042327786378
CAGTCCTTCCCGGATG-1	1.82443165772381	1.82443165772381	0	6.38551080203332
CATATGGAGCCACGTC-1	0.890080082665978	0.890080082665978	0	8.90080082665978
CATATGGCAACTTGAC-1	0	2.740686729418	1.370343364709	12.333090282381
CATATGGGTAAAGGAG-1	14.9693901732582	5.44341460845753	0	10.8868292169151
CATATGGGTAGAGCTG-1	7.43820386428237	5.57865289821178	0	13.0168567624942
CATATGGGTAGTACCT-1	2.0595150331746	1.0297575165873	0	4.1190300663492
CATATGGGTCAGCTAT-1	3.16352451490482	1.05450817163494	0	9.49057354471445
CATATGGGTCGACTGC-1	5.24442527715061	0	0	6.55553159643827
CATATGGGTGCAGGTA-1	0	3.56351162670436	0	10.6905348801131
CATATGGGTGCAGTAG-1	1.32210739044793	1.32210739044793	0	9.2547517331355
CATATGGGTTGACGTT-1	2.39636945333148	2.39636945333148	1.19818472666574	3.59455417999722
CATATGGTCTTGCATT-1	0	7.82428013443546	0	6.25942410754837
CATATTCAGGTGTTAA-1	8.35235230741605	0	0	4.64019572634225
CATATTCCAAGCGAGT-1	9.06750296065617	6.80062722049213	0	2.26687574016404
CATATTCCACAACTGT-1	1.11056793519135	11.1056793519135	0	6.66340761114812
CATATTCCAGAAGCAC-1	4.74470591835486	0	3.16313727890324	14.2341177550646
CATATTCGTAGTGAAT-1	9.63866094740768	6.42577396493846	0	12.8515479298769
CATATTCTCACATGCA-1	3.07222469906375	0	0	10.7527864467231
CATATTCTCAGATAAG-1	4.28090418130011	1.71236167252005	0.856180836260023	1.71236167252005
CATATTCTCCAATGGT-1	10.3125233831342	3.86719626867533	0	3.86719626867533
CATATTCTCTTGTCAT-1	2.26389679793245	5.65974199483114	0	3.39584519689868
CATCAAGGTTATTCTC-1	3.45071441289059	1.1502381376302	0	2.30047627526039
CATCAGAAGAAGATTC-1	6.59770980672505	3.95862588403503	0	7.91725176807006
CATCAGACAAATTGCC-1	0	1.71571556617867	0	6.86286226471467
CATCAGAGTAAATACG-1	18.4233822096533	6.14112740321776	3.68467644193065	7.36935288386131
CATCAGAGTTAGATGA-1	0	1.51842112994682	3.03684225989365	10.6289479096278
CATCAGAGTTGTCGCG-1	1.03039395510188	4.12157582040751	0	8.24315164081503
CATCAGAGTTGTGGAG-1	0	1.53010924593658	1.53010924593658	7.65054622968292
CATCAGAGTTGTTTGG-1	0.925927584785997	0.925927584785997	1.85185516957199	7.40742067828798
CATCAGATCCACTGGG-1	1.12206904038211	3.36620712114633	0	5.61034520191055
CATCCACAGGCCCGTT-1	0.867927855307572	1.73585571061514	0	7.81135069776815
CATCCACCAAGGGTCA-1	2.97478919043371	1.48739459521685	0	14.8739459521685
CATCCACCACCGAAAG-1	0	3.52316624250136	0	3.52316624250136
CATCCACGTAACGACG-1	0	4.82698234799664	0	11.2629588119922
CATCCACGTAATCGTC-1	4.0691677820644	2.71277852137627	0	6.78194630344067
CATCCACGTCCCGACA-1	0	0	0	10.1295674086518
CATCCACGTGAGTATA-1	2.86289987536352	7.15724968840881	0	15.7459493144994
CATCCACGTTTAGGAA-1	0	4.25557171872427	1.41852390624142	9.92966734368996
CATCCACTCACCGTAA-1	1.06183099459659	1.06183099459659	0	2.12366198919319
CATCCACTCGATCCCT-1	2.87588336764788	3.83451115686384	0.958627789215959	11.5035334705915
CATCCACTCGGTGTTA-1	1.00729905667732	2.01459811335464	1.00729905667732	4.02919622670928
CATCGAAAGCAATCTC-1	9.93766824766056	1.65627804127676	0	11.5939462889373
CATCGAAAGCATGGCA-1	1.23426790533279	2.46853581066558	0	12.3426790533279
CATCGAACAAGCGCTC-1	3.42279545680321	3.42279545680321	15.4025795556144	18.8253750124176
CATCGAACAATGGAGC-1	3.00296330728334	0	1.50148165364167	1.50148165364167
CATCGAAGTGTCTGAT-1	5.13143197557525	1.28285799389381	0	7.69714796336287
CATCGAATCCTTGCCA-1	5.44944116406579	2.33547478459963	0	7.78491594866542
CATCGAATCTCCGGTT-1	3.54487465276587	1.77243732638293	0	14.1794986110635
CATCGAATCTGTGCAA-1	6.76543355325165	2.70617342130066	0	8.11852026390198
CATCGGGAGCTAACAA-1	3.3822518896633	6.76450377932659	0	16.9112594483165
CATCGGGAGTACGTAA-1	3.78515453347005	3.78515453347005	0	11.3554636004101
CATCGGGAGTTAGGTA-1	0	3.09226074730009	0	6.18452149460017
CATCGGGGTGAAATCA-1	5.9880950656799	0.748511883209987	0	5.9880950656799
CATCGGGTCCCACTTG-1	0.990674538519044	0	0.990674538519044	4.95337269259522
CATCGGGTCTCAAACG-1	2.02283802031351	1.01141901015675	0	5.05709505078377
CATGACAAGACTACAA-1	1.41274635759779	2.82549271519558	0	7.06373178798896
CATGACAAGGGATCTG-1	2.606146941657	1.0424587766628	0	7.2972114366396
CATGACAAGGGTGTTG-1	2.15173404388193	1.07586702194096	0	4.30346808776385
CATGACAAGGTAGCTG-1	2.25407244259328	2.25407244259328	2.25407244259328	12.397398434263
CATGACAAGTGCCATT-1	0	1.53634066587396	0	4.60902199762188
CATGACACACATTTCT-1	7.64345575548435	5.0956371703229	0	8.91736504806507
CATGACACAGGTCCAC-1	1.39573037349105	1.39573037349105	2.7914607469821	6.97865186745524
CATGACAGTAGAAGGA-1	0	0	3.78950262739826	3.78950262739826
CATGACATCCACGCAG-1	1.31755723244787	3.9526716973436	1.31755723244787	3.9526716973436
CATGACATCGTACCGG-1	2.97042933501925	0.742607333754813	0	11.1391100063222
CATGACATCTCTGCTG-1	2.35810101747502	3.93016836245837	0.786033672491673	3.14413468996669
CATGCCTAGTGGACGT-1	1.22068305817332	1.22068305817332	1.22068305817332	2.44136611634663
CATGCCTCACAGGTTT-1	1.26376985242875	1.26376985242875	1.26376985242875	4.42319448350063
CATGCCTGTACCCAAT-1	1.61866954805976	0.809334774029879	0	8.09334774029879
CATGCCTGTAGCTGCC-1	5.70226733601809	1.42556683400452	0	0
CATGCCTGTCCTGCTT-1	1.14521704447251	3.43565113341754	0	2.29043408894502
CATGCCTGTGGTCTCG-1	0	1.84103660165643	0	4.60259150414106
CATGCCTTCACCAGGC-1	0.869256256727664	0.869256256727664	0	11.3003313374596
CATGCCTTCCGCGCAA-1	0.594489049415662	1.78346714824699	2.37795619766265	11.2952919388976
CATGCCTTCCTCATTA-1	0.955773569552835	2.86732070865851	0	6.69041498686985
CATGCCTTCGCGGATC-1	1.3196430395261	1.3196430395261	0	6.59821519763048
CATGCCTTCTGTCTAT-1	4.0746215704825	0	1.35820719016083	5.43282876064333
CATGGCGAGCAGATCG-1	5.07462320192449	12.6865580048112	0	15.2238696057735
CATGGCGAGCTACCGC-1	0	1.32099222983335	0	11.8889300685002
CATGGCGAGCTGAACG-1	0	0.930545552754771	0	0
CATGGCGAGTCAAGGC-1	3.56062693765071	0.890156734412677	0	2.67047020323803
CATGGCGAGTGGTCCC-1	2.72285443338075	0	5.4457088667615	2.72285443338075
CATGGCGAGTGTGGCA-1	1.937899960004	1.29193330666933	1.29193330666933	13.565299720028
CATGGCGCAAAGGAAG-1	0	2.06333839029064	2.06333839029064	5.15834597572661
CATGGCGCACGGCTAC-1	1.26397075007948	3.79191225023845	1.26397075007948	10.9544131673555
CATGGCGCACTCAGGC-1	0	2.64410204812497	0	2.64410204812497
CATGGCGCATTACGAC-1	0.961212989138521	4.80606494569261	0.961212989138521	12.4957688588008
CATGGCGGTGTGACGA-1	1.29316168743432	1.29316168743432	0	6.4658084371716
CATGGCGTCGTGGGAA-1	2.03787311225898	4.07574622451796	0	8.15149244903592
CATTATCAGCTTTGGT-1	7.55886797971919	2.5196226599064	0	6.29905664976599
CATTATCCACAGGAGT-1	2.94823160296634	1.47411580148317	0	5.89646320593269
CATTATCCAGCCTTTC-1	1.92349919982136	0	1.92349919982136	3.84699839964271
CATTATCGTCGGCTCA-1	5.61827372540494	1.87275790846831	0	7.49103163387325
CATTATCGTGCAACTT-1	4.66311776780277	3.49733832585207	0	5.82889720975346
CATTATCGTTTAAGCC-1	4.75299653597376	1.58433217865792	0	11.0903252506054
CATTATCTCGAGAACG-1	5.12387722324668	3.07432633394801	0	9.22297900184403
CATTCGCAGCATGGCA-1	2.00771113355606	3.01156670033408	0	3.01156670033408
CATTCGCAGGATGGAA-1	4.52719866853539	4.52719866853539	0	6.03626489138052
CATTCGCCAGGGCATA-1	2.86496299786579	0	1.4324814989329	8.59488899359738
CATTCGCGTACACCGC-1	1.48671000776688	2.97342001553376	0	4.46013002330064
CATTCGCGTAGTGAAT-1	3.41454149048626	5.12181223572939	0	11.9508952167019
CATTCGCGTATAGGGC-1	1.56126332960759	3.12252665921518	1.56126332960759	10.9288433072531
CCAATCCAGGTGACCA-1	6.46637472630591	0	0	6.46637472630591
CCAATCCCAAGCCTAT-1	1.25012094238305	0	0	6.25060471191524
CCAATCCCAGCTTCGG-1	2.58800701051577	1.29400350525789	0	3.88201051577366
CCAATCCCAGTAGAGC-1	3.37956100963425	6.75912201926849	1.12652033654475	4.506081346179
CCAATCCCAGTTTACG-1	5.46881613476678	3.28128968086007	0	17.5002116312537
CCAATCCCATTGGGCC-1	4.79151697763356	0	1.19787924440839	0
CCAATCCGTACTCAAC-1	1.31839748985995	1.31839748985995	0	9.22878242901967
CCAATCCGTATCTGCA-1	1.25564868804665	3.76694606413994	0	7.53389212827988
CCAATCCGTCGAACAG-1	1.18649418030717	1.18649418030717	0	10.6784476227645
CCAATCCTCGAATGCT-1	1.86622091693648	2.48829455591531	0	3.73244183387297
CCAATCCTCTCCGGTT-1	2.05191066997519	4.10382133995037	0	6.15573200992556
CCACCTAAGAACAATC-1	10.8560390097524	7.7543135783946	7.7543135783946	10.8560390097524
CCACCTAAGAGACGAA-1	6.59838367847203	2.63935347138881	0	5.27870694277762
CCACCTAAGATCCTGT-1	3.12180364837112	2.08120243224741	2.08120243224741	10.4060121612371
CCACCTAAGGCGATAC-1	2.65961370224883	2.65961370224883	0	3.54615160299844
CCACCTAAGGGCTTGA-1	0	4.9173425941343	0	9.8346851882686
CCACCTAGTACGCTGC-1	2.02472674562858	2.02472674562858	0	5.39927132167622
CCACCTATCAGTGTTG-1	5.92621259029928	1.18524251805986	1.18524251805986	2.37048503611971
CCACCTATCAGTTCGA-1	3.24312876506024	2.43234657379518	0.81078219126506	5.67547533885542
CCACCTATCGTTGACA-1	1.10617054064466	3.31851162193399	0	4.42468216257866
CCACGGAAGGTAAACT-1	10.6717347613017	0.711448984086779	0.711448984086779	4.26869390452068
CCACGGACACGAAAGC-1	1.28480336101029	1.92720504151544	0.642401680505146	12.2056319295978
CCACGGACAGCTTCGG-1	0	0.858584600049838	0	3.43433840019935
CCACGGAGTACTTCTT-1	3.15470619353789	5.25784365589648	0	4.20627492471718
CCACGGAGTAGCTGCC-1	0	0	0	12.5290909090909
CCACGGAGTCCAACTA-1	0.479941496030088	3.35959047221061	0.479941496030088	7.6790639364814
CCACGGAGTCCAGTGC-1	0	5.47339158061954	0	9.57843526608419
CCACGGAGTGATGTGG-1	0	3.07823264309397	0	10.2607754769799
CCACGGATCAATAAGG-1	1.30666447551387	0	1.30666447551387	16.9866381816803
CCACGGATCGGCTACG-1	1.77097967995066	1.77097967995066	3.54195935990131	10.6258780797039
CCACGGATCTAACCGA-1	2.11207601144258	5.28019002860646	1.05603800572129	10.5603800572129
CCACTACAGAATAGGG-1	0	0	1.79036616205356	3.58073232410711
CCACTACAGGACGAAA-1	7.35338057025781	1.47067611405156	1.47067611405156	16.1774372545672
CCACTACCAAGGACTG-1	3.01725144491798	4.52587716737696	0	16.5948829470489
CCACTACCAGCGTCCA-1	3.8266326077299	0.956658151932474	0.956658151932474	8.60992336739227
CCACTACGTGGCTCCA-1	0	0.748370981754996	2.24511294526499	5.23859687228497
CCACTACTCTGTCTAT-1	7.76023223513808	0	4.52680213716388	1.29337203918968
CCACTACTCTTGGGTA-1	2.71522511952087	4.52537519920144	0	3.62030015936115
CCAGCGAAGTAGGCCA-1	0.8077662467569	2.4232987402707	0	2.4232987402707
CCAGCGACACGCATCG-1	0	1.24764629200463	0	16.2194017960603
CCAGCGACACTTCGAA-1	12.9473288657857	0	0	6.47366443289284
CCAGCGACACTTGGAT-1	2.26146979674886	2.26146979674886	0	3.39220469512329
CCAGCGACAGTTCATG-1	3.83562575761324	3.83562575761324	1.27854191920441	12.7854191920441
CCAGCGACATTTCAGG-1	0	0.658870998584924	0.658870998584924	7.90645198301908
CCAGCGAGTATCAGTC-1	0	3.26876857883752	0	11.4406900259313
CCAGCGAGTCTTCTCG-1	0	5.1206281581294	0	3.84047111859705
CCAGCGAGTGGGTCAA-1	0	5.52340493747996	0	13.2561718499519
CCAGCGATCGGGAGTA-1	1.15342126405999	5.76710632029995	1.15342126405999	4.61368505623996
CCATGTCCACGGTAGA-1	3.70227321569283	3.70227321569283	0	2.46818214379522
CCATGTCCACGTCAGC-1	0	4.05628662620343	1.35209554206781	1.35209554206781
CCATGTCTCAAAGTAG-1	17.343952250827	0	3.71656119660578	9.91082985761542
CCATGTCTCCGCAGTG-1	1.44088154935598	1.44088154935598	0	2.88176309871197
CCATTCGCAGGACCCT-1	1.53019985196151	3.06039970392302	0.765099925980755	7.65099925980755
CCATTCGCAGGGTATG-1	3.1479808336548	0	0	12.5919233346192
CCATTCGCATGCAATC-1	2.98690978443045	1.49345489221522	1.49345489221522	5.97381956886089
CCATTCGCATGTAGTC-1	6.10399196882013	6.10399196882013	0	6.10399196882013
CCATTCGGTACAGTGG-1	6.56119080868351	0	0	6.56119080868351
CCATTCGTCCAATGGT-1	3.80858511422255	3.04686809137804	0.76171702284451	3.80858511422255
CCATTCGTCCGATATG-1	3.43740300625194	3.43740300625194	0	11.4580100208398
CCATTCGTCTCGTATT-1	3.93823938429886	2.95367953822414	0	3.93823938429886
CCCAATCCAACTGCGC-1	4.33111722558208	0	1.44370574186069	0.721852870930346
CCCAATCCAGATGGGT-1	0	0	0	0
CCCAATCGTATAGGTA-1	4.25347031712938	4.25347031712938	1.41782343904313	2.83564687808625
CCCAATCTCACGCGGT-1	1.8496790895209	3.6993581790418	0	7.3987163580836
CCCAATCTCATGTAGC-1	1.3605670510188	2.72113410203759	0	6.80283525509398
CCCAGTTAGCGCCTTG-1	0	3.7621017640065	0	11.2863052920195
CCCAGTTAGCTCCCAG-1	1.75805765796411	0	0	5.27417297389234
CCCAGTTAGGATATAC-1	1.63733565658166	1.63733565658166	1.63733565658166	3.27467131316331
CCCAGTTCAAGCGTAG-1	0	2.5605677764566	0	6.4014194411415
CCCAGTTCAGATTGCT-1	3.02431388612558	1.00810462870853	0	6.04862777225116
CCCAGTTCAGCCTTTC-1	1.12109544468547	0.747396963123644	2.61588937093275	3.3632863340564
CCCAGTTCATCGGTTA-1	0	1.63428092587908	0	11.4399664811536
CCCAGTTCATGCAATC-1	0	1.45273498988082	0	13.0746149089274
CCCAGTTGTCGCTTCT-1	0	0	0	4.31010758068551
CCCAGTTTCAGTCAGT-1	2.63584018441829	2.10867214753463	0.527168036883657	20.5595534384626
CCCAGTTTCTGCCAGG-1	1.21289103752552	0	0	2.42578207505104
CCCATACAGACTTGAA-1	13.0440417022598	2.00677564650151	1.00338782325076	7.0237147627553
CCCATACAGATATGGT-1	8.8746270578892	0	4.4373135289446	8.8746270578892
CCCATACAGGGTATCG-1	0	0	0	4.85008445945946
CCCATACCACCACCAG-1	0	7.21973877208912	0	0
CCCATACCATCCTTGC-1	1.80942127927739	0	0	0
CCCATACGTCAGGACA-1	0	0	0	6.16466542085802
CCCATACGTCTAGTGT-1	2.06461599920104	2.06461599920104	0	8.25846399680415
CCCATACGTGTAACGG-1	0	0	0	7.49738880668466
CCCATACTCTGGAGCC-1	0.880226517925573	2.64067955377672	0	6.16158562547901
CCCTCCTAGACTAGGC-1	7.34275421148772	4.19585954942155	0	4.19585954942155
CCCTCCTAGTCCATAC-1	0	9.24222103004292	0	5.77638814377682
CCCTCCTGTAACGCGA-1	8.20148851085439	1.64029770217088	0	3.28059540434175
CCCTCCTGTACAAGTA-1	9.00463292943692	3.2744119743407	0.818602993585175	1.63720598717035
CCCTCCTTCCAATGGT-1	3.13708926837164	2.09139284558109	0	6.27417853674328
CCCTCCTTCCTGCAGG-1	0	7.40543057744663	0	5.9243444619573
CCCTCCTTCGTCCAGG-1	8.17459271366057	6.81216059471714	0	10.8994569515474
CCGGGATAGATCGGGT-1	1.32774566473988	2.65549132947977	2.65549132947977	2.65549132947977
CCGGGATAGGAGTCTG-1	3.91422891224084	3.91422891224084	3.91422891224084	7.82845782448168
CCGGGATGTTAAGTAG-1	5.10482257945033	3.82861693458775	3.82861693458775	12.7620564486258
CCGGGATTCATTATCC-1	1.0331127813537	4.13245112541478	0	3.09933834406109
CCGGTAGAGATCTGCT-1	4.35431893337827	2.17715946668913	1.08857973334457	6.5314784000674
CCGGTAGCATAAAGGT-1	3.28059540434175	1.09353180144725	0	3.28059540434175
CCGGTAGCATACAGCT-1	0	1.1870664706693	0	1.1870664706693
CCGGTAGGTCAATGTC-1	0	0	0	9.48999265515975
CCGGTAGTCGGTCCGA-1	2.12392380874104	4.24784761748207	4.24784761748207	3.18588571311155
CCGGTAGTCTCTAAGG-1	0.923017162859643	1.84603432571929	1.84603432571929	6.4611201400175
CCGTACTAGATCCCGC-1	0	3.08496985614517	0	1.54248492807258
CCGTACTAGATCCGAG-1	6.91289082093295	3.45644541046648	5.18466811569972	15.5540043470991
CCGTACTCACTTAAGC-1	1.454493006501	2.908986013002	1.454493006501	13.090437058509
CCGTACTCAGGGCATA-1	0	7.18151627157269	0	14.3630325431454
CCGTACTCATCATCCC-1	3.76985078048475	1.07710022299564	0.538550111497822	9.15535189546298
CCGTACTCATGAACCT-1	1.32781388896025	0	3.98344166688076	14.6059527785628
CCGTACTGTGTGAATA-1	0	0	0	0
CCGTACTGTTGCGCAC-1	3.21548559696385	1.92929135817831	4.50167983574939	7.07406831332047
CCGTACTTCGTATCAG-1	5.047119140625	1.26177978515625	0	8.83245849609375
CCGTGGAAGGCCATAG-1	7.11488160792952	0	2.37162720264317	9.48650881057269
CCGTGGAAGTGACTCT-1	0	4.84871939206305	0	3.2324795947087
CCGTGGACACCAGTTA-1	3.21148946747033	0	0	6.42297893494066
CCGTGGACACGGTTTA-1	1.81987041797246	2.7298056269587	0	7.27948167188986
CCGTGGAGTAATTGGA-1	7.20987436505527	1.69644102707183	3.39288205414366	3.81699231091161
CCGTGGAGTCTCCATC-1	0	3.69834341121328	1.84917170560664	7.39668682242656
CCGTGGATCCACGAAT-1	1.44340334022231	1.44340334022231	1.44340334022231	7.21701670111155
CCGTGGATCGAATGGG-1	3.64574240139671	0.911435600349179	0	3.19002460122213
CCGTTCAAGTCGTTTG-1	3.0040396799256	4.0053862399008	0	6.0080793598512
CCGTTCAAGTGTTAGA-1	13.5085273681688	2.25142122802814	2.25142122802814	13.5085273681688
CCGTTCACAAAGAATC-1	8.62621008122844	3.83387114721264	0	6.70927450762212
CCGTTCACAAGCGAGT-1	0.805763863987153	3.22305545594861	0.805763863987153	8.05763863987153
CCGTTCACACTTAAGC-1	2.65247031854107	1.76831354569405	0	3.5366270913881
CCGTTCAGTGCACCAC-1	2.5339837956437	0	0	3.16747974455463
CCGTTCAGTTCCAACA-1	0	3.90725013860188	0	9.11691699007106
CCGTTCATCACAACGT-1	1.90223659027335	1.90223659027335	0	5.07263090739559
CCGTTCATCCCATTTA-1	3.12098673483766	3.12098673483766	0	7.28230238128787
CCGTTCATCCTAAGTG-1	3.59705595768374	2.39803730512249	1.19901865256125	1.19901865256125
CCTAAAGAGCAATATG-1	6.41129282361941	2.13709760787314	0	5.34274401968284
CCTAAAGAGCTCCCAG-1	1.06790850483511	2.13581700967022	6.40745102901066	12.8149020580213
CCTAAAGAGCTGCGAA-1	3.28985338114537	2.19323558743024	0	1.09661779371512
CCTAAAGCAAAGGAAG-1	4.92401867378049	0	0	4.92401867378049
CCTAAAGCAGACGTAG-1	2.59835097156934	2.59835097156934	0	5.19670194313868
CCTAAAGGTTGCGCAC-1	3.89784490072968	1.94892245036484	2.92338367554726	14.6169183777363
CCTACACAGCTGCGAA-1	0	3.91920072798969	0	3.91920072798969
CCTACACAGTCTCGGC-1	1.98595527205656	3.97191054411313	0	4.96488818014141
CCTACACCAAGCGATG-1	1.07535215663428	6.45211293980566	1.07535215663428	7.52746509643994
CCTACACCATCCAACA-1	5.58978164469494	1.86326054823165	1.2421736988211	4.96869479528439
CCTACACCATCGATTG-1	4.51474120987115	2.25737060493558	0	3.38605590740336
CCTACACCATTTCAGG-1	1.66680104492534	0.83340052246267	3.33360208985068	2.50020156738801
CCTACACGTTACCAGT-1	2.98887899326841	1.19555159730736	0	7.17330958384418
CCTACACGTTGAGGTG-1	2.52101557672921	2.52101557672921	0	8.40338525576404
CCTACACTCAAGGTAA-1	5.39697374741547	3.23818424844928	0	11.873342244314
CCTACACTCCCTCAGT-1	0	3.087181171973	0	8.23248312526133
CCTACACTCCTACAGA-1	4.61636371756509	1.15409092939127	0	6.92454557634764
CCTACACTCGACGGAA-1	0	3.40756247115448	0	5.67927078525747
CCTACACTCTGTACGA-1	7.17855229477945	7.17855229477945	1.02550747068278	9.22956723614501
CCTACCAAGCTGAACG-1	1.89292385452148	4.41682232721679	0	4.41682232721679
CCTACCACAATAGCAA-1	13.232696082615	0	1.10272467355125	1.10272467355125
CCTACCACACCCATGG-1	3.11068644858407	3.11068644858407	0	12.4427457943363
CCTACCACAGTGGGAT-1	0	4.60300142500891	0	6.13733523334521
CCTACCAGTGGTAACG-1	0	6.67387654958678	0	20.0216296487603
CCTACCAGTGTGAATA-1	6.95093248453331	5.79244373711109	1.15848874742222	6.95093248453331
CCTACCATCAACACCA-1	3.48838386565512	2.09303031939307	0	6.27909095817922
CCTAGCTAGAGGGCTT-1	1.61953183755327	1.61953183755327	0	6.47812735021309
CCTAGCTAGAGTGAGA-1	10.7029696819085	1.07029696819085	1.07029696819085	2.14059393638171
CCTAGCTAGCCACGCT-1	3.47710300284811	6.95420600569622	0	2.31806866856541
CCTAGCTCACGTCAGC-1	2.98597790668115	1.79158674400869	0.59719558133623	2.98597790668115
CCTAGCTGTTGAGGTG-1	2.96798430321593	1.97865620214395	0	5.93596860643185
CCTAGCTGTTTCCACC-1	0	0	0	10.1348171389352
CCTATTAAGAAGGTTT-1	8.67169267377477	2.36500709284766	0	7.88335697615888
CCTATTAAGAGACTAT-1	8.36015852474927	1.04501981559366	1.04501981559366	9.40517834034293
CCTATTAAGGAGTAGA-1	12.6602976299835	4.7476116112438	0	6.33014881499173
CCTATTAAGTACGTAA-1	1.94617035698147	1.94617035698147	0	7.78468142792589
CCTATTACAGTCGTGC-1	2.95615741005548	1.47807870502774	0	10.3465509351942
CCTATTACATGCCCGA-1	1.81782209559987	2.72673314339981	0.908911047799937	5.45346628679962
CCTATTAGTACTCAAC-1	9.8853778732884	3.48895689645473	0	1.16298563215158
CCTATTAGTGCCTGTG-1	2.61690169371377	1.30845084685688	0	7.8507050811413
CCTCAGTAGACACGAC-1	0	4.75985448517222	1.58661816172407	7.93309080862037
CCTCAGTAGCAGATCG-1	1.55025796388506	7.75128981942528	3.10051592777011	6.20103185554022
CCTCAGTAGCTATGCT-1	3.96726093381182	0	0.991815233452954	3.96726093381182
CCTCAGTAGTTCCACA-1	1.25309135874309	2.50618271748618	0	10.0247308699447
CCTCAGTCACACGCTG-1	0	5.16396390995474	1.03279278199095	10.3279278199095
CCTCAGTCACGACGAA-1	1.39584346135148	4.18753038405445	8.3750607681089	19.5418084589208
CCTCAGTCAGACACTT-1	0	0	0.932594102999026	12.1237233389873
CCTCAGTCAGTCAGAG-1	1.01903700928683	3.05711102786048	0	4.07614803714731
CCTCAGTGTCACACGC-1	0.812911902102962	3.25164760841185	0.812911902102962	6.50329521682369
CCTCAGTTCAATAAGG-1	10.3085731382255	2.81142903769787	0	9.84000163194256
CCTCAGTTCGGCGGTT-1	2.42747213176353	3.23662950901804	0	6.47325901803607
CCTCTGAAGATCCTGT-1	14.3950939041859	4.11288397262454	0	12.3386519178736
CCTCTGACACATTCGA-1	2.26072787717073	0	0	1.13036393858536
CCTCTGACAGAGCCAA-1	10.259757017509	1.0259757017509	0	6.66884206138087
CCTCTGAGTCTAGTGT-1	2.97941947943389	2.23456460957542	0	7.44854869858473
CCTCTGAGTGCCTGCA-1	1.16976370467611	0	0	2.33952740935222
CCTCTGATCGTCCGTT-1	1.10011920219673	6.60071521318036	0	4.4004768087869
CCTCTGATCTATCGCC-1	0	1.32018238479616	2.64036476959232	6.60091192398079
CCTTACGAGAGGTTAT-1	0	3.43847023862326	0	11.4615674620775
CCTTACGAGCTCAACT-1	3.21401919529031	2.14267946352688	0	11.7847370493978
CCTTACGCAGTAGAGC-1	1.82882165605096	1.82882165605096	0	6.40087579617834
CCTTACGGTCAAACTC-1	0	1.29543061961099	0	9.06801433727692
CCTTACGGTTAGGGTG-1	6.8288573976811	3.41442869884055	0	8.53607174710138
CCTTACGGTTGGTGGA-1	0	2.04699382129278	0	14.3289567490494
CCTTACGTCTAACTTC-1	3.6838009931336	1.22793366437787	0	6.13966832188933
CCTTACGTCTGAGTGT-1	0	4.41567225813801	0	4.41567225813801
CCTTCCCAGAAGGGTA-1	1.54691709069141	6.18766836276564	1.54691709069141	12.3753367255313
CCTTCCCAGATACACA-1	1.35578436516264	5.42313746065058	0	8.13470619097587
CCTTCCCGTACCGAGA-1	3.59501257868927	2.39667505245951	0	2.39667505245951
CCTTCCCGTCCCGACA-1	0	1.47778286106425	0	2.9555657221285
CCTTCCCTCCAACCAA-1	4.13217579020308	1.37739193006769	0	8.26435158040616
CCTTCCCTCCTGCTTG-1	2.53308337009263	2.53308337009263	0.422180561682106	9.28797235700632
CCTTCCCTCGGTGTTA-1	1.53251393666232	1.53251393666232	0	3.06502787332464
CCTTCGAAGACGCTTT-1	0	0	0	8.01172601647622
CCTTCGAAGACTTTCG-1	0	0	0	1.47302342814798
CCTTCGAAGGAATCGC-1	2.74332955872465	2.74332955872465	0	3.65777274496621
CCTTCGACATTACGAC-1	5.52990584207147	1.38247646051787	0	4.14742938155361
CCTTCGAGTAAGAGGA-1	6.47604002577689	0	0	8.32633717599886
CCTTCGAGTGTTGAGG-1	0	0	0	6.60859280097181
CCTTCGAGTGTTGGGA-1	1.17484258143711	3.52452774431134	0	7.04905548862267
CCTTCGATCCTATTCA-1	5.4676011637133	2.73380058185665	0	2.73380058185665
CCTTTCTTCTGCAGTA-1	4.83296317942724	1.20824079485681	0	7.24944476914085
CCTTTCTTCTTATCTG-1	7.16827967760329	4.77885311840219	1.5929510394674	3.9823775986685
CGAACATAGGCCCTCA-1	1.47319138019497	1.47319138019497	4.41957414058492	7.36595690097486
CGAACATAGGGAGTAA-1	2.37092001743239	0	0	3.55638002614859
CGAACATCACCTCGGA-1	6.40348160079296	0	5.12278528063437	5.12278528063437
CGAACATCACGAAGCA-1	1.109495083938	1.109495083938	0	2.218990167876
CGAACATGTCGCTTTC-1	2.71451206274729	2.71451206274729	0	9.95321089674008
CGAACATGTTCCATGA-1	2.70837154460893	1.35418577230447	1.35418577230447	4.0625573169134
CGAATGTAGCCACCTG-1	2.65520483338985	2.12416386671188	0.531040966677969	3.71728676674578
CGAATGTCAATACGCT-1	4.79577791524899	1.59859263841633	0	1.59859263841633
CGAATGTCACGGCTAC-1	0	1.48019532592508	0	10.3613672814755
CGAATGTCATGATCCA-1	2.80114360044443	2.80114360044443	5.60228720088887	7.00285900111108
CGAATGTGTAGAAGGA-1	6.22208444192962	1.86662533257889	0	8.08870977450851
CGAATGTGTATGCTTG-1	3.74791510551379	7.49583021102758	0	3.74791510551379
CGAATGTGTGCTGTAT-1	3.18026582979509	2.38519937234632	0	12.7210633191804
CGAATGTTCAACGGGA-1	1.80976976275935	5.42930928827804	0	4.52442440689836
CGAATGTTCACTTATC-1	12.9473288657857	0	3.23683221644642	9.71049664933926
CGACCTTCAAAGTCAA-1	9.7249111436337	0	0	4.32218273050387
CGACCTTCACGGTAAG-1	3.67620210546282	6.1270035091047	0	4.90160280728376
CGACCTTCATCCTTGC-1	1.48125591126652	2.96251182253303	0	20.7375827577312
CGACCTTCATGCAATC-1	0	4.76266172730289	0	1.90506469092115
CGACCTTTCGACAGCC-1	0	1.83662046908316	0	16.5295842217484
CGACCTTTCTCGCATC-1	0.980878724615677	0.980878724615677	1.96175744923135	18.6366957676979
CGACTTCAGCCACGCT-1	1.23882403700952	1.23882403700952	1.23882403700952	13.6270644071047
CGACTTCAGGCATGGT-1	1.40002167111376	0.70001083555688	0	2.80004334222752
CGACTTCAGTACGACG-1	1.78603517987352	0	0	3.57207035974704
CGACTTCCACTCTGTC-1	2.30869740016081	0	1.15434870008041	10.3891383007237
CGACTTCGTGAGTGAC-1	0	2.97037242806238	2.97037242806238	8.91111728418713
CGACTTCGTTCGAATC-1	5.04995480860835	0	0	3.78746610645626
CGACTTCTCATAACCG-1	10.7116764683023	2.67791911707557	1.33895955853779	13.3895955853779
CGACTTCTCCGCGCAA-1	1.77820020987803	0.889100104939015	0	4.44550052469507
CGACTTCTCTCCTATA-1	6.82025126026023	5.45620100820819	4.09215075615614	4.09215075615614
CGACTTCTCTGCTGTC-1	1.9061010354334	3.33567681200845	0.476525258858349	5.24177784744184
CGACTTCTCTGGTTCC-1	3.55989116958259	0	0	2.37326077972172
CGAGAAGAGAAACCGC-1	1.21462984723854	4.85851938895417	0	12.1462984723854
CGAGAAGAGATCCCGC-1	1.0163117220223	2.0326234440446	0	6.0978703321338
CGAGAAGAGATGTAAC-1	14.3449250591638	2.26498816723639	0	2.26498816723639
CGAGAAGAGGCACATG-1	0	1.19012803389674	0	5.95064016948372
CGAGAAGCAAGCCGCT-1	3.0065445026178	1.5032722513089	0	12.0261780104712
CGAGAAGTCGTTTATC-1	5.95729352775056	4.46797014581292	4.46797014581292	13.4039104374388
CGAGCACAGTGAAGTT-1	6.12173861543928	0.556521692312662	0	6.67826030775195
CGAGCACCACTCTGTC-1	2.72292616106004	1.36146308053002	0	8.16877848318011
CGAGCACCAGTGAGTG-1	1.43419080919081	2.86838161838162	0	11.4735264735265
CGAGCACGTAACGCGA-1	0	1.65569437770303	0	8.27847188851514
CGAGCACGTCGAAAGC-1	0	3.44286047363688	1.72143023681844	1.72143023681844
CGAGCACGTTCAGGCC-1	0	2.51300690459983	1.25650345229991	13.821537975299
CGAGCACTCCAGATCA-1	0.957118782177118	2.87135634653135	0	7.65695025741694
CGAGCACTCTGTTTGT-1	0.783198714937338	6.2655897194987	0	5.48239100456137
CGAGCCAAGGTCGGAT-1	2.18724871979347	3.28087307969021	0	8.7489948791739
CGAGCCAAGTATGACA-1	1.95707740078764	1.95707740078764	0.97853870039382	0.97853870039382
CGAGCCACATCAGTAC-1	1.23244306665077	1.23244306665077	0	11.0919875998569
CGAGCCACATGGATGG-1	1.05371268961018	3.16113806883053	1.05371268961018	12.6445522753221
CGAGCCACATGGTCTA-1	0.900847117881857	3.60338847152743	0	6.305929825173
CGAGCCAGTAACGCGA-1	2.95286387658906	0	0	17.7171832595344
CGAGCCAGTCCGAACC-1	0	5.8586310873311	18.7476194794595	7.03035730479732
CGAGCCAGTGAGTATA-1	1.42804840982565	4.28414522947694	0	7.14024204912824
CGAGCCAGTGTGTGCC-1	1.4636373934468	1.4636373934468	0	5.8545495737872
CGAGCCAGTTCAGACT-1	3.63910012674271	3.63910012674271	0	1.81955006337136
CGATCGGAGTGGTAGC-1	0.909935208986232	0.909935208986232	1.81987041797246	0.909935208986232
CGATCGGAGTTGCAGG-1	0	1.82436725616859	1.82436725616859	10.9462035370115
CGATCGGCACAGCGTC-1	0	0	0	11.0615870298036
CGATCGGCACAGGTTT-1	0	0	0	4.7197552567293
CGATCGGCAGACAAAT-1	2.47624333216214	3.30165777621618	0.825414444054045	3.30165777621618
CGATCGGCATCGGTTA-1	1.03027071206443	3.09081213619329	0	5.15135356032214
CGATCGGGTAAGGGCT-1	2.01236250365035	1.00618125182517	0	9.05563126642656
CGATCGGGTAGAGCTG-1	1.95043022114877	1.95043022114877	1.95043022114877	9.75215110574383
CGATCGGGTATAATGG-1	5.24056986412492	4.19245589129994	4.19245589129994	6.28868383694991
CGATCGGGTCCTCCAT-1	1.71805398577222	2.57708097865833	0	7.731242935975
CGATCGGGTTACGTCA-1	4.64937927311983	1.54979309103994	0	12.3983447283195
CGATCGGGTTTGCATG-1	1.29999245396921	6.49996226984606	0	5.19996981587685
CGATCGGTCATGCATG-1	3.44590202190256	0	0	6.03032853832947
CGATGGCAGCGTGAGT-1	1.0302501744244	2.0605003488488	5.151250872122	7.2117512209708
CGATGGCGTGCCTGTG-1	2.07672834669399	2.07672834669399	0	5.19182086673498
CGATGGCGTTTGTTGG-1	4.33105673342831	4.33105673342831	1.08276418335708	9.74487765021369
CGATGGCTCCGTTGTC-1	0	2.30718579804172	0	4.61437159608345
CGATGTACAGCATACT-1	6.71681070894795	0	0	2.51880401585548
CGATGTACAGTCACTA-1	3.6197930346168	0.9049482586542	0	8.1445343278878
CGATGTACATAGTAAG-1	9.25264514743004	1.85052902948601	7.40211611794404	11.1031741769161
CGATGTACATGAGCGA-1	4.43284158161077	0	0	11.0821039540269
CGATGTAGTTGGTGGA-1	1.19139004149378	0	0	4.7655601659751
CGATGTATCAGATAAG-1	6.63350928139389	0	0	2.48756598052271
CGATGTATCGAGAACG-1	5.19578767467578	1.29894691866895	0	6.49473459334473
CGATGTATCGATGAGG-1	5.18619423204287	4.14895538563429	0	4.14895538563429
CGATGTATCGGATGTT-1	6.64043427984068	1.32808685596814	2.65617371193627	6.64043427984068
CGATGTATCGTTGCCT-1	0.879567385421808	2.63870215626542	0.879567385421808	6.15697169795265
CGATTGAAGAGTACAT-1	13.1585171387988	5.54042826896792	2.07766060086297	6.9255353362099
CGATTGAAGGTGTTAA-1	5.34591249181119	1.78197083060373	8.90985415301865	5.34591249181119
CGATTGAGTTACCGAT-1	6.41132596256726	1.60283149064181	1.60283149064181	2.40424723596272
CGATTGAGTTCAGACT-1	4.92818575157634	3.08011609473521	0.616023218947042	0.616023218947042
CGATTGATCGCACTCT-1	14.5625528317836	2.4270921386306	0	7.2812764158918
CGATTGATCGTTGACA-1	1.5916265032413	0.795813251620652	0	3.18325300648261
CGCCAAGAGGGTCGAT-1	0.73407428449684	3.6703714224842	0	8.80889141396208
CGCCAAGCAAACCCAT-1	0.782582032373828	3.91291016186914	0	10.1735664208598
CGCCAAGCAGTATCTG-1	5.79790217635181	5.79790217635181	0	5.79790217635181
CGCCAAGCATTATCTC-1	2.36039855679206	2.36039855679206	0	2.36039855679206
CGCCAAGGTTCCACAA-1	0	1.62444406028508	0	4.0611101507127
CGCCAAGTCCTAGTGA-1	4.36844933346213	1.24812838098918	0.62406419049459	2.49625676197836
CGCCAAGTCGTACGGC-1	0	4.41403803450436	1.47134601150145	10.2994220805102
CGCGGTAAGTGTACTC-1	2.60673845610673	5.21347691221345	0	2.60673845610673
CGCGGTACATTATCTC-1	0.89507455707383	1.79014911414766	0.89507455707383	4.47537278536915
CGCGGTAGTGAGGCTA-1	1.96440449267375	1.96440449267375	0	8.83982021703187
CGCGGTAGTGTAACGG-1	3.3722381266975	2.95070836086031	0	0
CGCGGTAGTTGTTTGG-1	0.710695672501753	0.710695672501753	0	3.55347836250877
CGCGGTATCCTCAATT-1	13.8904295347928	2.5255326426896	0	1.2627663213448
CGCGGTATCTCGCTTG-1	1.15521307151559	1.73281960727338	9.24170457212468	5.77606535757793
CGCGGTATCTGTCCGT-1	0	3.4860936235273	0	6.97218724705459
CGCGTTTAGAGTAAGG-1	4.09099004610848	3.06824253458136	1.02274751152712	4.09099004610848
CGCGTTTAGATGAGAG-1	2.25343361674297	3.00457815565729	0.751144538914323	6.76030085022891
CGCGTTTAGCTTTGGT-1	4.46443225499935	2.23221612749968	0	4.46443225499935
CGCGTTTCAAAGGAAG-1	2.16347361370803	2.16347361370803	0	7.93273658359613
CGCGTTTGTATCGCAT-1	2.01279355064844	5.0319838766211	0	1.00639677532422
CGCGTTTTCCGCTGTT-1	1.16122183027389	3.48366549082167	0	4.64488732109556
CGCGTTTTCTATCCCG-1	3.88458792137998	1.94229396068999	1.94229396068999	9.71146980344996
CGCTATCAGGCAGTCA-1	3.15927012653585	5.26545021089309	0	7.37163029525032
CGCTATCGTCCAACTA-1	1.72894538763904	1.72894538763904	0	6.91578155055616
CGCTATCGTCCGCTGA-1	0	3.54177731329987	0	5.3126659699498
CGCTATCGTCCGTCAG-1	0	1.46461211477152	1.46461211477152	6.59075451647184
CGCTATCTCGCCTGTT-1	3.59855869656037	0	1.79927934828018	10.7956760896811
CGCTGGAAGATCACGG-1	0	0.814449154545598	0	1.6288983090912
CGCTGGAAGGCCCGTT-1	1.19408761147821	2.38817522295643	0	13.1349637262603
CGCTGGAAGTGGAGAA-1	0.926807617817947	0	0.926807617817947	5.56084570690768
CGCTGGACAAACCTAC-1	0	3.98794979294735	0	2.65863319529823
CGCTGGACAAGGACAC-1	0.812809624911536	4.87685774946921	1.62561924982307	4.06404812455768
CGCTGGACACAGGTTT-1	1.65773014006201	1.10515342670801	0	5.52576713354004
CGCTGGACACATCCAA-1	0	1.35781467566929	1.35781467566929	8.14688805401571
CGCTTCAAGAACTCGG-1	2.53035495716034	2.53035495716034	0	7.59106487148103
CGCTTCAAGATGTGTA-1	4.46089996259746	4.46089996259746	1.48696665419915	0
CGCTTCAAGTCTCAAC-1	5.77561351750033	3.4653681105002	0	5.77561351750033
CGCTTCACATAAAGGT-1	4.16305680607889	3.23793307139469	0	2.77537120405259
CGCTTCAGTGGACGAT-1	0	2.34728404033064	0	0
CGCTTCAGTTGTTTGG-1	0	1.23618685419059	2.47237370838117	11.1256816877153
CGCTTCATCAGGCGAA-1	2.73560936879714	0	0	4.10341405319571
CGGACACAGTATCGAA-1	3.60370254157515	4.50462817696894	1.80185127078757	11.7120332601192
CGGACGTAGAGCTATA-1	6.54346908630513	0	0	7.63404726735598
CGGACGTAGCAGCGTA-1	0	2.23295552739213	8.18750360043781	5.21022956391497
CGGACGTAGGCAATTA-1	3.35216094091194	2.23477396060796	0	10.0564828227358
CGGACGTAGGCTAGAC-1	0	3.04014705882353	0	6.08029411764706
CGGACGTCAATTCCTT-1	1.71380962644869	3.42761925289739	0	6.85523850579477
CGGACGTCAGCCAGAA-1	1.19411520066542	1.19411520066542	0	4.77646080266168
CGGACGTGTAATCGTC-1	0	0	1.75778858581049	7.03115434324196
CGGACGTGTCCAAGTT-1	1.71015188114225	1.71015188114225	1.71015188114225	8.55075940571126
CGGACGTGTCGGATCC-1	0	0	0	17.9834023452451
CGGACGTGTTGTCGCG-1	3.11481090854302	0	0	3.11481090854302
CGGACTGAGCTACCGC-1	0	1.6739813435253	0	8.36990671762648
CGGACTGAGTCATCCA-1	2.15581788224498	2.15581788224498	2.15581788224498	5.38954470561245
CGGACTGCAGCATACT-1	3.63961267605634	1.81980633802817	0	14.5584507042254
CGGACTGCAGCTCGCA-1	2.7461477151966	5.4922954303932	0	5.4922954303932
CGGACTGCAGCTGGCT-1	1.17778765297053	2.35557530594107	0	7.0667259178232
CGGACTGGTAATAGCA-1	3.36766941789748	0	0	5.61278236316247
CGGACTGGTATAAACG-1	3.80781344974305	0.951953362435763	0	0.951953362435763
CGGACTGGTTCCACTC-1	3.98016942626107	1.32672314208702	1.32672314208702	3.98016942626107
CGGACTGGTTGTCTTT-1	1.20609787402861	2.41219574805722	1.20609787402861	4.82439149611444
CGGACTGTCATCTGCC-1	1.85172247003816	0	0.925861235019079	10.1844735852099
CGGAGCTCAATGGTCT-1	2.71970215229174	1.8131347681945	0	2.71970215229174
CGGAGCTGTAGGACAC-1	1.86310382119683	1.86310382119683	0	7.45241528478731
CGGAGCTGTCCAAGTT-1	1.18297721368323	1.77446582052485	0	0.591488606841617
CGGAGCTGTGTAACGG-1	2.42356389214537	0.807854630715123	0	7.27069167643611
CGGAGCTGTTCGCGAC-1	3.99072119839391	0	1.33024039946464	9.31168279625244
CGGAGCTTCAACACTG-1	4.02198443579767	4.02198443579767	18.0989299610895	26.1428988326848
CGGAGCTTCTCTGCTG-1	0	4.13846256506072	0	9.65641265180835
CGGAGCTTCTGAGTGT-1	2.86398396660325	3.81864528880433	0	3.81864528880433
CGGAGTCAGCAGGTCA-1	2.17996035093639	4.35992070187279	0	5.44990087734098
CGGAGTCAGCCAGGAT-1	2.15195802885516	1.07597901442758	0	7.53185310099307
CGGAGTCAGCCGCCTA-1	8.16039473684211	5.44026315789474	0	0
CGGAGTCCAATGGAGC-1	0.695994990371278	0	1.39198998074256	7.65594489408406
CGGAGTCCATTCGACA-1	0.974920772655248	1.9498415453105	0	8.77428695389723
CGGAGTCGTAAGTTCC-1	2.55600890207715	2.55600890207715	10.2240356083086	15.3360534124629
CGGAGTCTCCGTAGTA-1	2.72256756044882	5.44513512089765	0	4.08385134067323
CGGCTAGAGACCACGA-1	0	2.29336459242386	0	3.82227432070644
CGGCTAGAGAGTCTGG-1	0	2.40641150998743	0	3.60961726498114
CGGCTAGAGCTACCTA-1	2.30381930514322	0.92152772205729	0	6.45069405440103
CGGCTAGAGTAGTGCG-1	1.34358914365934	3.35897285914834	0	8.06153486195601
CGGCTAGAGTCGTTTG-1	0	0	23.4010414046385	26.001157116265
CGGCTAGCACACCGCA-1	1.77249811372522	1.77249811372522	0	9.74873962548872
CGGCTAGCAGGTCTCG-1	3.10256333293313	0	1.03418777764438	11.3760655540881
CGGCTAGCATCACGTA-1	2.55419830980347	5.10839661960694	0.851399436601156	3.40559774640463
CGGCTAGGTGGAAAGA-1	3.50713199967428	2.10427919980457	0.701426399934855	9.11854319915312
CGGCTAGTCGCCAGCA-1	0	3.16120252003181	0	3.16120252003181
CGGGTCAAGACAAGCC-1	1.68974367357615	3.37948734715229	0	6.75897469430458
CGGGTCAAGACAGACC-1	0.850376793471107	1.70075358694221	2.55113038041332	9.35414472818218
CGGGTCAAGAGCTGCA-1	0	6.02231457924686	2.00743819308229	5.01859548270572
CGGGTCAAGAGTCGGT-1	0	1.23232552039867	0	7.39395312239205
CGGGTCAAGGACACCA-1	3.22357478481434	1.07452492827145	0	0
CGGGTCAAGTTAAGTG-1	2.70058785107773	2.70058785107773	0	17.5538210320052
CGGGTCAAGTTCGCAT-1	1.40133130880399	0	0	5.60532523521596
CGGGTCACACCGATAT-1	1.22137539879475	1.22137539879475	6.10687699397377	14.656504785537
CGGGTCACACGACGAA-1	0.775780546382468	1.55156109276494	0	18.6187331131792
CGGGTCACAGTTAACC-1	1.2061260210035	2.412252042007	0	1.2061260210035
CGGGTCATCAAACAAG-1	1.97235102181006	1.97235102181006	0	8.87557959814529
CGGGTCATCATGCTCC-1	1.40129331381162	4.20387994143485	0	8.40775988286969
CGGTTAAAGTCAAGCG-1	0	2.31929963650506	0	6.95789890951519
CGGTTAACACACATGT-1	10.0286213253129	1.43266018933041	4.29798056799124	5.01431066265645
CGGTTAACAGAGCCAA-1	1.83245284356829	0	0.916226421784144	7.32981137427315
CGGTTAAGTACGCACC-1	3.30260719534795	3.30260719534795	1.10086906511598	7.70608345581187
CGGTTAAGTATAGTAG-1	5.15032686251844	1.03006537250369	0	9.27058835253318
CGGTTAATCAAACGGG-1	1.08424066964567	4.33696267858267	0	4.33696267858267
CGTAGCGAGCCCAACC-1	0	4.14709658437425	1.38236552812475	9.67655869687325
CGTAGCGCAGTTTACG-1	3.02130831287268	4.53196246930901	0	4.53196246930901
CGTAGCGTCGCCATAA-1	0.916486381046957	3.66594552418783	0	5.49891828628174
CGTAGGCAGGACCACA-1	0	2.87372459618004	1.43686229809002	12.9317606828102
CGTAGGCCACGAAACG-1	2.19621799638797	6.58865398916392	0	6.58865398916392
CGTAGGCCATAGAAAC-1	5.11555973473226	2.0462238938929	0	9.20800752251806
CGTAGGCGTAGGCTGA-1	2.27776553547818	2.27776553547818	18.2221242838255	6.83329660643455
CGTAGGCGTCCTGCTT-1	2.45378796271385	0.817929320904616	3.27171728361847	4.9075759254277
CGTAGGCTCGTTGCCT-1	1.01797321252708	5.08986606263541	1.01797321252708	7.12581248768958
CGTAGGCTCTATCCCG-1	2.14515481889372	1.43010321259581	1.43010321259581	6.43546445668115
CGTCACTAGAAAGTGG-1	9.11226693701239	2.2780667342531	1.89838894521091	3.03742231233746
CGTCACTAGACTGTAA-1	7.52334294547421	2.50778098182474	3.94079868572458	7.52334294547421
CGTCACTAGATTACCC-1	5.05427607451958	2.52713803725979	1.2635690186299	5.05427607451958
CGTCACTAGTGCGATG-1	2.46682735907594	2.46682735907594	0	6.16706839768985
CGTCACTAGTGGGTTG-1	4.43921922308832	0	1.10980480577208	14.427462475037
CGTCACTCACAACGTT-1	1.54257700573066	1.54257700573066	0	3.08515401146132
CGTCACTGTCCGTCAG-1	1.83642468819955	2.75463703229933	4.59106172049888	6.42748640869843
CGTCACTGTCTAGTGT-1	0	1.32709788414133	9.28968518898932	7.96258730484799
CGTCACTGTGTTCGAT-1	1.14793878548265	0	0	10.3314490693439
CGTCACTGTTTAAGCC-1	1.23700051459413	3.71100154378239	1.23700051459413	8.6590036021589
CGTCACTTCCGGGTGT-1	0	1.70676331693141	0	8.53381658465705
CGTCACTTCTGCGTAA-1	3.3186181654734	1.6593090827367	1.6593090827367	9.9558544964202
CGTCACTTCTGTCAAG-1	0	0	1.54216274281622	10.7951391997135
CGTCAGGAGACTTGAA-1	2.41017091426306	8.43559819992072	0	8.43559819992072
CGTCAGGCAAAGTCAA-1	0.637418137418137	3.18709068709069	0	1.27483627483627
CGTCAGGCACGGTGTC-1	1.36347447566284	5.45389790265137	0	5.45389790265137
CGTCAGGGTCATCGGC-1	2.74439783347494	0	0	8.23319350042481
CGTCAGGGTCCGTTAA-1	2.38475913621262	2.38475913621262	0	8.34665697674419
CGTCAGGTCGAATCCA-1	2.1437015222531	2.1437015222531	2.1437015222531	8.5748060890124
CGTCAGGTCTTAGCCC-1	3.42688061532341	1.7134403076617	0	1.7134403076617
CGTCCATAGCCGATTT-1	3.69477409207892	7.38954818415785	0	0
CGTCCATAGGACATTA-1	7.79807170016295	1.55961434003259	9.35768604019555	15.5961434003259
CGTCCATAGGCGATAC-1	2.45759958154353	0.819199860514511	0.819199860514511	9.01119846565962
CGTCCATAGTTGAGAT-1	2.47913368830047	0	0	6.19783422075119
CGTCCATCAAGCCGTC-1	1.31273812547625	0	1.31273812547625	0
CGTCCATCATTACGAC-1	0	3.32356219588005	0	7.75497845705344
CGTCCATGTACCAGTT-1	7.346829984837	0	0	2.448943328279
CGTCCATGTAGCTAAA-1	7.9939934520894	2.6646644840298	0	7.9939934520894
CGTCCATGTCATATCG-1	12.3575826409229	9.26818698069221	0	9.26818698069221
CGTCCATTCGTGGGAA-1	4.05122577357973	2.02561288678986	0	3.0384193301848
CGTCTACAGGGTGTTG-1	0	5.11518000742299	0	14.0667450204132
CGTCTACAGTGAAGTT-1	3.46202540124863	1.38481016049945	1.38481016049945	6.23164572224753
CGTCTACCAAGCCGTC-1	1.52631345796049	3.05262691592097	6.10525383184194	7.63156728980243
CGTCTACCAATAGAGT-1	4.62059408596142	3.46544556447107	1.15514852149036	4.62059408596142
CGTCTACCACTGAAGG-1	6.13405732597472	1.22681146519494	3.68043439558483	1.84021719779242
CGTCTACCAGCTGCAC-1	1.45909206402981	2.91818412805963	8.75455238417888	1.45909206402981
CGTCTACGTAAGTAGT-1	1.55818020109441	0	0	8.56999110601926
CGTCTACGTGATGATA-1	1.26554924335178	1.26554924335178	0	7.59329546011068
CGTCTACTCATAAAGG-1	14.1348383414391	3.68734913254932	0	6.76014007634042
CGTGAGCAGATGCCTT-1	0	2.52066720316044	0	1.26033360158022
CGTGAGCAGCTCCTTC-1	1.3046853305733	1.95702799585995	0	5.87108398757984
CGTGAGCAGGAGCGAG-1	1.07559833506764	1.07559833506764	1.07559833506764	13.9827783558793
CGTGAGCGTAACGCGA-1	0.982314256932697	2.94694277079809	0	7.85851405546158
CGTGAGCGTATTACCG-1	0	6.5070821529745	0	3.25354107648725
CGTGAGCGTCTAACGT-1	0	1.17529676627098	1.17529676627098	0
CGTGAGCTCACATACG-1	0	1.38860528224831	0	6.24872377011741
CGTGAGCTCACTCTTA-1	2.79304474708171	4.18956712062257	0	8.37913424124514
CGTGAGCTCCAAGCCG-1	0	3.0877344963556	0	0
CGTGTAAAGACCGGAT-1	4.18041737442368	4.18041737442368	0	4.18041737442368
CGTGTAAAGTGTACCT-1	0	7.14389384200705	0	1.78597346050176
CGTGTAACACAGCCCA-1	3.34352256186317	3.34352256186317	0	8.35880640465793
CGTGTAACACTCGACG-1	2.18461375885026	0	0	4.36922751770052
CGTGTAAGTCCGTGAC-1	0	1.24045938940092	0	6.20229694700461
CGTGTAATCAGTCCCT-1	1.64988028731045	1.64988028731045	0	14.8489225857941
CGTGTAATCGTTTATC-1	3.56414647602409	2.37609765068273	0	8.31634177738955
CGTGTAATCTATGTGG-1	5.77974726012078	1.15594945202416	1.15594945202416	8.09164616416909
CGTGTCTAGAAAGTGG-1	0	0	0	8.70984866358826
CGTGTCTAGAATTCCC-1	0	2.76665506811916	4.14998260217874	6.9166376702979
CGTGTCTAGAGCAATT-1	4.16710340657126	0	0	2.08355170328563
CGTGTCTAGCTGGAAC-1	0	3.91237698713096	3.91237698713096	5.86856548069644
CGTGTCTCAACGATCT-1	0	2.36127926898915	1.18063963449457	3.54191890348372
CGTGTCTCACAAGCCC-1	1.59913673071568	1.59913673071568	0	11.1939571150097
CGTGTCTGTCCGAATT-1	1.48270074877356	0.74135037438678	0	6.67215336948102
CGTGTCTGTTAAAGTG-1	0	3.59342951503563	1.79671475751782	1.79671475751782
CGTGTCTTCTTTACAC-1	7.6613486019234	0.957668575240425	0	0.957668575240425
CGTTAGAAGACGCTTT-1	3.67873158231903	0.735746316463805	0.735746316463805	8.09320948110186
CGTTAGAAGCGATGAC-1	3.97925007699415	1.32641669233138	1.32641669233138	11.9377502309824
CGTTAGAAGGAGCGAG-1	5.05267016986435	0	1.26316754246609	7.57900525479653
CGTTAGAAGGGATACC-1	4.57400988273471	0.762334980455786	1.52466996091157	8.38568478501364
CGTTAGACACGAAGCA-1	4.5522541434842	1.51741804782807	0	12.1393443826245
CGTTAGACAGCTGCAC-1	2.22199531374277	7.7769835980997	0	13.3319718824566
CGTTAGAGTAGCGCAA-1	4.57954897877808	1.14488724469452	0	9.15909795755616
CGTTAGAGTGAACCTT-1	6.63787567428718	11.9481762137169	0	10.6206010788595
CGTTAGATCGGAATCT-1	8.30641272902604	1.38440212150434	0	4.15320636451302
CGTTCTGAGACCCACC-1	0.726796512445507	1.45359302489101	0.726796512445507	5.81437209956406
CGTTCTGCAGCTGGCT-1	0	3.36190073505497	0	11.2063357835166
CGTTCTGCATAAAGGT-1	1.1242169146437	4.49686765857478	0	4.49686765857478
CGTTCTGCATGGTCTA-1	3.45033046264771	3.45033046264771	1.72516523132385	15.5264870819147
CGTTCTGGTTCCGGCA-1	1.04463960868335	6.26783765210009	0	9.40175647815014
CGTTCTGTCAACACCA-1	7.49823180573439	2.8118369271504	3.74911590286719	4.68639487858399
CGTTGGGAGATAGTCA-1	1.53858176297222	6.1543270518889	0	3.07716352594445
CGTTGGGAGGTCATCT-1	1.71902544486945	1.71902544486945	0	2.57853816730417
CGTTGGGAGGTTACCT-1	2.84058223256325	2.84058223256325	0	8.52174669768976
CGTTGGGGTACAGTGG-1	1.09717652053922	3.29152956161766	0	20.8463538902452
CGTTGGGTCGGTCCGA-1	3.42744876981232	3.42744876981232	0	5.14117315471848
CGTTGGGTCGTTACAG-1	1.09932359134707	0	0	7.69526513942952
CTAACTTAGATGCCTT-1	14.0413826318909	0	0.638244665085951	1.91473399525785
CTAACTTAGTGTACGG-1	3.70590133371576	1.23530044457192	2.47060088914384	1.23530044457192
CTAACTTCATGCGCAC-1	1.0371139606285	1.0371139606285	2.074227921257	3.1113418818855
CTAACTTGTACAGTGG-1	4.89633992294575	3.26422661529716	0	14.6890197688372
CTAACTTGTAGAAAGG-1	3.56398262228761	0	0	8.31595945200441
CTAACTTGTTCAGGCC-1	0	1.60776780575819	1.60776780575819	3.21553561151639
CTAACTTTCACCGGGT-1	4.38259652891628	4.38259652891628	7.30432754819379	13.1477895867488
CTAACTTTCCCTCAGT-1	5.82246180884142	4.65796944707314	0	3.49347708530485
CTAAGACAGGCAATTA-1	12.2740079450753	1.11581890409776	0	5.57909452048879
CTAAGACAGTGAAGAG-1	7.77614779468661	2.2217565127676	0	9.99790430745422
CTAAGACTCAACACCA-1	0	2.87140952275126	0	8.61422856825379
CTAAGACTCAACACTG-1	3.44282224936161	1.14760741645387	1.14760741645387	5.73803708226935
CTAAGACTCACTTATC-1	6.31063219267987	3.15531609633994	0	14.1989224335297
CTAAGACTCAGCTGGC-1	3.79757764279416	0	0	10.1268737141178
CTAAGACTCCGATATG-1	3.0501947592068	3.0501947592068	0	9.1505842776204
CTAAGACTCCTTCAAT-1	2.10138445587428	1.05069222793714	0	5.2534611396857
CTAATGGAGCTGGAAC-1	7.14379509578968	3.33377104470185	0.476253006385979	1.42875901915794
CTAATGGAGGACATTA-1	5.06624950986799	1.68874983662266	5.06624950986799	13.5099986929813
CTAATGGCAATGACCT-1	1.21655975990114	0.608279879950568	0.608279879950568	7.90763843935738
CTAATGGGTGTGACCC-1	4.18253181459526	3.13689886094645	1.04563295364882	8.36506362919052
CTAATGGTCTGTTGAG-1	3.70105805897202	0.925264514743004	0	3.70105805897202
CTAATGGTCTTCATGT-1	4.16532342558713	0	3.3322587404697	8.33064685117426
CTACACCAGCATCATC-1	4.70753886324994	3.13835924216663	1.56917962108331	6.27671848433325
CTACACCAGGTACTCT-1	2.60835005109959	1.30417502554979	0	3.26043756387448
CTACACCAGGTAGCTG-1	2.526149860697	0.842049953565668	0.842049953565668	4.21024976782834
CTACACCAGGTGCACA-1	0	3.45756305331936	1.15252101777312	3.45756305331936
CTACACCAGTGATCGG-1	7.39695148132246	3.69847574066123	0	0
CTACACCCAGTTTACG-1	22.3138087356984	1.8594840613082	0	5.57845218392459
CTACACCGTTCAACCA-1	2.08107672793896	0	1.04053836396948	3.12161509190843
CTACACCGTTGTGGAG-1	1.19304016620499	1.19304016620499	0	3.57912049861496
CTACATTAGGAGTACC-1	10.9383675908519	3.21716693848586	0	4.50403371388021
CTACATTAGTGAACAT-1	8.24571620026165	3.29828648010466	1.64914324005233	8.24571620026165
CTACATTCACCAGGCT-1	4.13829687854483	1.37943229284828	0.689716146424139	7.58687761066553
CTACATTGTAGCTCCG-1	7.90111346090147	1.31685224348358	0	2.63370448696716
CTACATTTCCTTTACA-1	2.96455100811656	5.92910201623311	0	11.8582040324662
CTACATTTCGAATCCA-1	5.79842256428668	4.63873805142934	0	1.15968451285734
CTACATTTCGCTGATA-1	4.71738584761427	2.35869292380713	0	5.89673230951783
CTACCCAAGATCCCAT-1	0.962089763398425	2.88626929019528	0	3.8483590535937
CTACCCACAGTTAACC-1	1.6236530426314	4.87095912789419	0	3.24730608526279
CTACCCAGTACAGTTC-1	6.12601904410699	2.04200634803566	0	1.36133756535711
CTACCCAGTAGAGCTG-1	0	3.01948431322908	1.00649477107636	2.01298954215272
CTACCCAGTCGGCTCA-1	1.58703228877186	2.38054843315779	0.79351614438593	10.3157098770171
CTACCCAGTTTGGCGC-1	0	2.27016164455767	1.13508082227884	12.4858890450672
CTACCCATCAGCAACT-1	2.46359367924303	3.69539051886455	0	3.69539051886455
CTACCCATCGAATGCT-1	0	4.39029051987768	0	14.9269877675841
CTACGTCAGTCATCCA-1	2.70622065522839	0.902073551742796	0	9.92280906917075
CTACGTCAGTGGCACA-1	1.56908434027567	3.13816868055134	1.56908434027567	7.84542170137835
CTACGTCAGTTTAGGA-1	5.79426207453249	1.73827862235975	9.27081931925198	3.47655724471949
CTACGTCCAGCGAACA-1	1.51946276496702	1.01297517664468	0.506487588322341	8.10380141315746
CTACGTCGTGGTTTCA-1	1.99296249879495	0.996481249397474	0	6.97536874578232
CTACGTCTCGGCATCG-1	2.69769808957094	1.34884904478547	1.34884904478547	16.1861885374256
CTACGTCTCGGTCTAA-1	3.05596617786187	1.52798308893094	1.52798308893094	15.2798308893094
CTAGAGTAGCTTCGCG-1	2.44292399319342	3.66438598979013	0	7.32877197958026
CTAGAGTAGTATCTCG-1	3.78950262739826	1.26316754246609	3.15791885616522	5.05267016986435
CTAGAGTAGTCCGTAT-1	1.33339783281734	0	0	4.00019349845201
CTAGAGTTCCCAAGTA-1	6.75514649820281	3.37757324910141	0	5.62928874850234
CTAGCCTAGAGCTATA-1	6.10146980697716	3.05073490348858	0	6.10146980697716
CTAGCCTAGATAGGAG-1	9.6931949610828	4.8465974805414	0	8.077662467569
CTAGCCTAGCCACTAT-1	1.83557678647535	2.75336517971303	14.6846142918028	6.42451875266373
CTAGCCTAGGTGATTA-1	2.83761896046852	1.89174597364568	0	0.94587298682284
CTAGCCTGTACCGCTG-1	0	1.0885338781356	1.0885338781356	3.26560163440679
CTAGCCTGTCACACGC-1	0	1.07750443031377	0	6.46502658188262
CTAGCCTGTCAGAGGT-1	4.26929629820848	1.06732407455212	2.13464814910424	1.06732407455212
CTAGCCTGTCGTGGCT-1	0	0	0	7.12135199933861
CTAGCCTGTGTAATGA-1	7.23861434674012	1.20643572445669	0	6.03217862228343
CTAGCCTTCAGATAAG-1	7.31360444342243	1.82840111085561	4.57100277713902	9.14200555427803
CTAGCCTTCCGAATGT-1	4.99074580744842	1.66358193581614	1.66358193581614	6.65432774326456
CTAGTGAAGACAAAGG-1	1.25787962129141	0	0	6.28939810645703
CTAGTGAAGCCGTCGT-1	0.891538726927721	4.45769363463861	0	4.45769363463861
CTAGTGAAGTAGATGT-1	4.91029579427413	5.45588421586015	0	2.18235368634406
CTAGTGAAGTGCGTGA-1	1.07948493013347	2.15896986026693	0	4.31793972053387
CTAGTGAAGTGGAGTC-1	10.2231367722368	1.13590408580408	0	1.13590408580408
CTAGTGACAGCTGTAT-1	7.03306797305573	3.51653398652786	0.586088997754644	12.3078689528475
CTAGTGAGTCCTGCTT-1	0	4.47738889370181	1.11934722342545	5.59673611712726
CTAGTGAGTTGCGCAC-1	3.94650099268636	1.31550033089545	0.438500110298485	10.5240026471636
CTAGTGATCTGCCCTA-1	0	6.18433648438435	0	13.9147570898648
CTCACACAGACTGTAA-1	8.13044048243314	6.77536706869428	0	8.13044048243314
CTCACACCACGGCGTT-1	0.789865814891796	1.57973162978359	0	8.68852396380976
CTCACACGTCTGCGGT-1	2.43584305408271	4.87168610816543	0	4.87168610816543
CTCACACTCAAGGTAA-1	4.7824276493858	1.19560691234645	0	3.58682073703935
CTCACACTCAGGCCCA-1	4.91995620993844	0	0	4.91995620993844
CTCACACTCCGTACAA-1	0	1.06652015105553	0	8.53216120844425
CTCAGAAAGACTGTAA-1	6.98371715923788	5.98604327934676	0.997673879891126	9.97673879891126
CTCAGAACACCAGTTA-1	7.07658805809802	1.633058782638	0	3.26611756527601
CTCAGAACACCTCGTT-1	3.98723190865607	2.65815460577071	0	3.98723190865607
CTCAGAACACTAAGTC-1	2.88934855833065	2.88934855833065	0	12.2797313729053
CTCAGAACATCGGAAG-1	2.28607762910539	0	0	11.4303881455269
CTCAGAATCAGCGACC-1	13.2408890027541	3.31022225068853	0	23.1715557548197
CTCAGAATCTCTAGGA-1	3.08644371454165	4.11525828605554	0	9.25933114362496
CTCATTAAGCCTTGAT-1	4.77039874469263	1.19259968617316	1.19259968617316	5.96299843086579
CTCATTACATCTACGA-1	2.19995743322337	3.29993614983505	0	7.69985101628179
CTCATTAGTACATCCA-1	2.52282046275505	1.26141023137753	0	3.78423069413258
CTCATTAGTACCGCTG-1	3.20107977537369	1.06702659179123	0	12.8043191014948
CTCATTATCCGATATG-1	4.85031204542255	2.42515602271128	0	4.85031204542255
CTCCTAGAGAATAGGG-1	3.65874378351592	0	0.91468594587898	4.5734297293949
CTCCTAGAGATGCGAC-1	1.23885373220193	2.47770746440385	0	9.91082985761542
CTCCTAGAGCCGGTAA-1	0	8.21247914404513	0	4.10623957202256
CTCCTAGCAGCAGTTT-1	0	3.26732203818435	0	9.80196611455304
CTCCTAGGTCGACTGC-1	0	0	1.35667410421315	16.2800892505578
CTCCTAGGTCTCTCTG-1	0	7.56587615283267	0	2.52195871761089
CTCCTAGTCCAAGCCG-1	1.38894114485353	2.77788228970707	1.38894114485353	4.1668234345606
CTCCTAGTCGAGAGCA-1	1.20824079485681	2.41648158971362	0	2.41648158971362
CTCCTAGTCGTGGTCG-1	1.20319174940926	1.80478762411389	0	7.82074637116018
CTCCTAGTCTGCTTGC-1	1.41093366093366	0	0	16.9312039312039
CTCGAAAAGAGCTATA-1	4.31658732147331	4.31658732147331	0	8.63317464294663
CTCGAAACATGCCACG-1	2.69228765660407	0	0	4.0384314849061
CTCGAAAGTTGTGGCC-1	0	0.716876577801204	2.86750631120482	5.01813604460843
CTCGAAATCGTACGGC-1	2.41602973143538	0	0	6.04007432858846
CTCGAGGAGAGCTATA-1	0	1.30861649870866	1.30861649870866	6.54308249354332
CTCGAGGAGTGGGATC-1	0	5.71630029033596	0	7.14537536291995
CTCGAGGCACAACGCC-1	0	3.2329042185858	0	6.4658084371716
CTCGAGGCAGCCTTGG-1	0.981922331572748	5.89153398943649	0.981922331572748	2.94576699471824
CTCGAGGCATTAGCCA-1	1.37431526884008	9.62020688188055	0	8.24589161304047
CTCGAGGGTACACCGC-1	3.50318579272012	2.33545719514675	0	9.341828780587
CTCGAGGGTGGTCCGT-1	0	1.3768048377644	13.768048377644	4.1304145132932
CTCGAGGGTGGTCTCG-1	0	1.54363668946567	0	4.630910068397
CTCGAGGGTTCGAATC-1	0	2.12113439083951	0	3.18170158625926
CTCGAGGTCACCTTAT-1	0	3.29041191825301	3.29041191825301	13.161647673012
CTCGAGGTCCGCAGTG-1	0	1.54243889336557	0	9.25463336019339
CTCGAGGTCGGTCTAA-1	1.15267524589067	4.61070098356268	1.15267524589067	12.6794277047974
CTCGGAGAGCTCCCAG-1	3.92545192161628	3.92545192161628	0	7.85090384323257
CTCGGAGAGGTGCTAG-1	0	3.7675868101961	0	2.51172454013073
CTCGGAGAGTGGAGAA-1	4.76896814228702	2.38448407114351	0	3.57672610671526
CTCGGAGCAATGAAAC-1	3.64628897982221	0	1.21542965994074	8.50800761958516
CTCGGAGTCCTGTAGA-1	1.26181059107888	1.26181059107888	2.52362118215777	2.52362118215777
CTCGGGAAGAGGTACC-1	1.35160050211831	4.05480150635494	0	6.75800251059156
CTCGGGAAGGCTAGCA-1	0	1.5878855843677	0	14.2909702593093
CTCGGGAAGTGTGGCA-1	0	7.84875774510995	0	3.13950309804398
CTCGGGACAAAGTCAA-1	3.91860641443627	3.91860641443627	0	3.91860641443627
CTCGGGACAAGCCATT-1	1.04845417292165	3.14536251876496	0	5.7664979510691
CTCGGGAGTACATGTC-1	2.6374004898959	1.31870024494795	0	1.31870024494795
CTCGGGAGTCGGATCC-1	0	2.69910695634009	0	4.04866043451013
CTCGGGAGTTGTGGAG-1	3.01883761682243	4.52825642523364	1.50941880841122	15.0941880841121
CTCGGGATCACTTACT-1	1.11013854580604	2.22027709161207	0	5.55069272903018
CTCGGGATCCGCAAGC-1	0	0	6.35154233747081	9.52731350620622
CTCGGGATCCTTTCGG-1	0	2.08111862768785	0	4.16223725537569
CTCGGGATCGGCGCTA-1	1.60330386226152	0	0	4.80991158678455
CTCGTACAGAGCCCAA-1	5.01528384279476	5.01528384279476	0	3.34352256186317
CTCGTACAGATCCTGT-1	12.3406160458453	5.39901952005731	1.54257700573066	3.85644251432665
CTCGTACAGGTGTTAA-1	1.70321974690219	0	0	11.9225382283153
CTCGTACCATGTCGAT-1	3.28779541334012	7.39753968001527	0	3.28779541334012
CTCGTACGTAAGAGGA-1	7.70754279275547	4.28196821819748	0.856393643639497	10.276723723674
CTCGTACGTAGCGTAG-1	3.54779474858418	0.886948687146044	0	4.43474343573022
CTCGTACGTAGCGTCC-1	3.63570813035297	6.36248922811769	0	0
CTCGTACTCGGAGGTA-1	0	2.5029663171659	0	8.76038211008064
CTCGTACTCTATCCTA-1	13.1723401882855	1.64654252353569	0	5.76289883237491
CTCGTCACATTTGCTT-1	3.58483040854547	5.97471734757578	0	8.36460428660609
CTCGTCAGTCTAGTGT-1	5.91657889916659	3.54994733949995	0	9.46652623866654
CTCGTCATCTAACGGT-1	10.098182883939	0	1.83603325162528	5.50809975487584
CTCTAATAGATGTGTA-1	4.24968137154134	2.12484068577067	0	3.187261028656
CTCTAATAGGGCTTCC-1	5.04822837049156	1.26205709262289	0.631028546311445	2.52411418524578
CTCTAATCAAGCGAGT-1	7.32236888710477	4.88157925806985	0	3.66118444355239
CTCTAATCACATTCGA-1	11.4388535140289	2.63973542631436	0	6.15938266140016
CTCTAATCAGTTAACC-1	11.4167531865073	2.28335063730146	0	12.5584285051581
CTCTAATGTCGACTGC-1	3.04623953789933	6.09247907579866	3.04623953789933	0
CTCTAATGTTGCCTCT-1	0	2.66672686463198	0	2.66672686463198
CTCTAATTCCACGCAG-1	0	2.27575957727873	0	3.4136393659181
CTCTAATTCTCTAGGA-1	4.66395939086294	1.16598984771574	11.6598984771574	4.66395939086294
CTCTACGAGAGACTTA-1	5.39783804484055	3.59855869656037	19.792072831082	10.7956760896811
CTCTACGAGCTAGTTC-1	6.69534707977977	2.23178235992659	1.11589117996329	4.46356471985318
CTCTACGAGTACATGA-1	4.64311382625101	1.8572455305004	0.928622765250202	7.42898212200162
CTCTACGCACCGAAAG-1	0	3.74307441607822	0	13.1007604562738
CTCTACGCATGAAGTA-1	4.68244620611552	2.34122310305776	0	7.02366930917327
CTCTACGCATTAACCG-1	8.51862535025548	1.41977089170925	0	11.358167133674
CTCTACGGTCCATGAT-1	0.924040335413277	0	0	3.69616134165311
CTCTACGGTCTTCAAG-1	3.94955039865502	0	3.94955039865502	11.8486511959651
CTCTACGGTTAAAGAC-1	2.17959261133603	2.17959261133603	0	4.35918522267206
CTCTGGTCAGCATGAG-1	3.86122525214793	2.31673515128876	0	1.54449010085917
CTCTGGTCATGCCCGA-1	0	5.74569205113952	0	8.61853807670928
CTCTGGTGTACAAGTA-1	6.73650938477581	0	0	12.1257168925965
CTGAAACAGCAGGTCA-1	1.29257953181273	2.58515906362545	0	7.75547719087635
CTGAAACAGGCCCTTG-1	0	0	0	16.7945732235702
CTGAAACCAACTTGAC-1	9.39730635357681	4.02741700867578	0	10.7397786898021
CTGAAACCAAGACGTG-1	0.801477885987222	0	0	5.61034520191055
CTGAAACCAAGCCGCT-1	3.15053949159775	3.15053949159775	0	6.3010789831955
CTGAAACCACCAGGCT-1	0.862870642446908	3.45148256978763	0	8.62870642446908
CTGAAACGTAAGAGAG-1	11.2806940958201	2.82017352395504	0	3.76023136527338
CTGAAACGTCCTCCAT-1	4.9862518089725	0	0	6.23281476121563
CTGAAACGTCGTGGCT-1	0	4.53686905632772	0	12.0983174835406
CTGAAACGTCTGCAAT-1	5.60193297805076	1.86731099268359	0.933655496341794	3.73462198536718
CTGAAACGTGCGAAAC-1	0	3.49623424357905	0	10.4887027307371
CTGAAACTCAAACCAC-1	2.20891344068213	3.86559852119373	0	7.17896868221693
CTGAAACTCCTATGTT-1	10.0835704414275	0	0	1.68059507357125
CTGAAACTCTAGCACA-1	2.88144176624728	0	0	5.76288353249456
CTGAAGTCAGGTCTCG-1	5.83439166878334	0	0	11.6687833375667
CTGAAGTGTTACGCGC-1	2.66696080252647	0.533392160505294	0	1.60017648151588
CTGATAGAGATGCCTT-1	12.3307125040668	3.36292159201822	0	5.60486932003037
CTGATAGAGTTGCAGG-1	4.39277821849501	4.39277821849501	0	5.85703762466002
CTGATAGCATGTAGTC-1	2.20211338119687	0	0	4.40422676239374
CTGATAGGTAGCTTGT-1	2.4538267970753	3.68074019561295	2.4538267970753	12.2691339853765
CTGATAGGTTGGTTTG-1	6.16780437740172	2.46712175096069	1.23356087548034	4.93424350192138
CTGATAGTCGTTGCCT-1	1.34579329739864	1.34579329739864	0	8.07475978439184
CTGATAGTCTCGAGTA-1	4.06756650401385	5.69459310561939	0	8.1351330080277
CTGATCCAGCGATTCT-1	0	1.7057493646655	1.7057493646655	5.1172480939965
CTGATCCAGCTGGAAC-1	0	2.26737299289287	0	11.3368649644643
CTGATCCAGGAATTAC-1	14.0943303607952	1.40943303607952	8.45659821647713	4.93301562627833
CTGATCCAGTCTCGGC-1	1.57307218189289	9.43843309135735	0	5.50575263662512
CTGATCCCACAGGTTT-1	2.45510902094912	4.91021804189825	0	9.00206641014679
CTGATCCGTTGAGTTC-1	1.7372268907563	0	0	10.4233613445378
CTGCCTAAGAGTACCG-1	3.90410182807071	7.80820365614141	0	3.90410182807071
CTGCCTAAGGTACTCT-1	3.27602053752535	1.63801026876268	0	11.4660718813387
CTGCCTAGTACCAGTT-1	2.13467019123539	1.06733509561769	0	16.0100264342654
CTGCCTAGTATCGCAT-1	0	1.67186944004141	0	11.7030860802898
CTGCCTAGTCAAAGCG-1	1.74957684495599	0.874788422477996	1.74957684495599	6.12351895734597
CTGCCTAGTTCTGAAC-1	2.1936544991511	1.09682724957555	1.09682724957555	7.67779074702886
CTGCCTATCCGTAGTA-1	2.61079865963932	0.870266219879772	0	6.0918635391584
CTGCGGAAGAGGACGG-1	0	0	0	6.79556013323983
CTGCGGAAGCCAACAG-1	0	2.44175059253368	0.406958432088947	7.73221020968999
CTGCGGAAGGCAATTA-1	0	2.09435911982818	0	11.518975159055
CTGCGGAAGGCCCTCA-1	1.20219818562456	1.20219818562456	0	7.21318911374738
CTGCGGAAGGGTCGAT-1	1.95171918959234	1.95171918959234	1.95171918959234	6.8310171635732
CTGCGGAAGTTGTAGA-1	1.33948009537632	2.67896019075264	0	5.35792038150529
CTGCGGACAAGAGTCG-1	0	1.82972810309424	10.9783686185655	5.48918430928273
CTGCGGACACTCGACG-1	1.58185908423115	3.16371816846229	0.527286361410382	6.85472269833497
CTGCGGACAGATCCAT-1	2.62168057422578	2.62168057422578	2.62168057422578	5.24336114845157
CTGCGGACATTTCAGG-1	2.06062357960209	4.12124715920418	0	7.21218252860731
CTGCGGAGTAGAAGGA-1	4.40281978106232	1.10070494526558	8.80563956212463	5.5035247263279
CTGCGGATCAGTCCCT-1	0.750904441570895	2.25271332471269	0	2.25271332471269
CTGCGGATCGTAGGAG-1	1.15255957093318	0.576279785466588	0	4.03395849826611
CTGCGGATCTATCGCC-1	1.14056672478097	2.28113344956194	0	4.56226689912387
CTGCTGTAGCTGAAAT-1	0	3.00771096023278	0	6.01542192046557
CTGCTGTCAGGATCGA-1	5.24243039001877	2.62121519500938	0	6.55303798752346
CTGCTGTCATCGGGTC-1	0	0	0	8.68759455370651
CTGCTGTCATCTCCCA-1	0	1.66814602026983	13.3451681621587	5.0044380608095
CTGCTGTGTGACCAAG-1	2.71391813479665	2.71391813479665	1.35695906739832	12.2126316065849
CTGGTCTAGACAGACC-1	1.23350199288766	1.23350199288766	1.23350199288766	7.40101195732595
CTGGTCTAGGTGGGTT-1	2.15258543493201	2.15258543493201	0	8.61034173972802
CTGGTCTCACCGTTGG-1	0	1.32295346336968	1.32295346336968	18.5213484871755
CTGGTCTCAGATCTGT-1	3.67591884635218	2.75693913476413	0	0.918979711588044
CTGGTCTCATTACCTT-1	5.05790340733008	3.37193560488672	0.84298390122168	9.27282291343848
CTGGTCTGTAAGGATT-1	3.74302923496608	4.99070564662144	0	9.98141129324288
CTGGTCTGTAGCCTAT-1	6.89406402845709	2.29802134281903	0	0
CTGGTCTGTGATGTCT-1	0	0	0	5.62653094551195
CTGGTCTGTTTAAGCC-1	1.8336881319851	1.8336881319851	0.916844065992549	1.8336881319851
CTGGTCTTCGCGGATC-1	1.23668971788184	1.23668971788184	0	8.65682802517288
CTGTGCTAGAGCTGCA-1	3.59764020697496	1.19921340232499	0	4.79685360929995
CTGTGCTAGGGTATCG-1	2.6574256577256	0.885808552575199	0	9.74389407832719
CTGTGCTCAATCCAAC-1	2.20639088114754	8.82556352459016	0	5.51597720286885
CTGTGCTCATCTCGCT-1	1.75952405270146	0	0	12.3166683689102
CTGTGCTGTCTAACGT-1	1.90777209722966	0	0	4.76943024307414
CTGTGCTTCAAGGCTT-1	1.3344306738962	0	0	16.0131680867545
CTGTGCTTCTGGTGTA-1	0	2.6335702820454	1.3167851410227	5.2671405640908
CTGTTTAAGAAAGTGG-1	5.05922372864764	3.37281581909843	3.37281581909843	7.58883559297147
CTGTTTAAGACACGAC-1	4.89241560801984	0.978483121603968	0	7.82786497283175
CTGTTTAAGGAGTAGA-1	12.13332394267	2.426664788534	2.426664788534	7.8866605627355
CTGTTTAAGGAGTTGC-1	1.75272153830502	0.876360769152508	2.62908230745752	0.876360769152508
CTGTTTAAGTGTCCCG-1	1.52146074361918	1.52146074361918	0	7.60730371809591
CTGTTTACAAGCCGCT-1	0	5.15958190240396	0	12.3829965657695
CTGTTTACAAGCGTAG-1	4.23167461568379	4.23167461568379	0	11.6371051931304
CTTAACTCACCCATGG-1	2.68689888224591	4.03034832336886	0	2.68689888224591
CTTAACTTCAACGCTA-1	5.9739921976593	7.46749024707412	0	7.46749024707412
CTTAACTTCATTATCC-1	1.84593542395885	5.53780627187656	0	0
CTTACCGAGCCTTGAT-1	2.18221546646399	3.27332319969599	0	3.27332319969599
CTTACCGAGTCGAGTG-1	3.96315395970324	0	0	12.8802503690355
CTTACCGCAACTGGCC-1	2.67334798913746	1.33667399456873	2.67334798913746	5.34669597827493
CTTACCGGTACCGTAT-1	2.25181360695379	2.25181360695379	0	5.62953401738448
CTTACCGGTATGAAAC-1	5.49273321465579	2.7463666073279	0	13.7318330366395
CTTACCGGTCACCCAG-1	1.06218015907269	3.18654047721808	0	2.12436031814538
CTTACCGGTGAGTATA-1	10.6375424513739	2.12750849027478	1.06375424513739	11.7012966965113
CTTACCGGTTATGCGT-1	4.86400639969884	0	3.64800479977413	7.29600959954826
CTTACCGTCCTTGGTC-1	0	3.07076438608479	4.60614657912718	9.21229315825436
CTTACCGTCTAACTTC-1	4.74473495767769	3.79578796614215	0	7.5915759322843
CTTAGGAGTAATTGGA-1	13.4464367018624	0	4.48214556728747	8.96429113457494
CTTAGGAGTTCAGTAC-1	7.91826260150146	3.16730504060058	9.50191512180175	6.33461008120116
CTTAGGATCCTTCAAT-1	5.25785893877076	0.751122705538681	0	8.26234976092549
CTTCTCTAGACTTTCG-1	6.68394619993965	4.4559641332931	0	8.9119282665862
CTTCTCTAGTCGTTTG-1	4.34452757229321	0	1.0861318930733	4.34452757229321
CTTCTCTGTCAGGACA-1	3.82937341006199	7.65874682012398	0	2.55291560670799
CTTCTCTTCGTCTGCT-1	1.04766779509842	1.04766779509842	0	8.38134236078733
CTTGGCTAGAGCTATA-1	5.17342342342342	2.58671171171171	0	9.05349099099099
CTTGGCTAGCACACAG-1	1.09025609653194	0	0	9.81230486878744
CTTGGCTAGCGTCTAT-1	1.94976798581507	3.89953597163014	0	17.5479118723356
CTTGGCTCAAGTAGTA-1	3.46908981071285	2.31272654047523	1.15636327023762	12.7199959726138
CTTGGCTCAGGATCGA-1	1.10054087434254	0	2.20108174868508	11.0054087434254
CTTGGCTGTAAGTTCC-1	2.45458431288737	0	0	6.13646078221842
CTTGGCTGTGATAAAC-1	2.37883181441591	2.37883181441591	4.75766362883181	21.4094863297432
CTTGGCTGTTGGTAAA-1	0	0	0	0
CTTGGCTTCACAGTAC-1	2.72436150865818	4.08654226298727	0	8.17308452597454
CTTGGCTTCCCTCAGT-1	3.14715016441359	7.34335038363171	0	0
CTTGGCTTCGACGGAA-1	0	2.52423746611639	0	6.31059366529097
CTTTGCGCAACTGCGC-1	0	0.81869376504879	0	8.1869376504879
CTTTGCGCAGGTCGTC-1	1.9135642482922	1.9135642482922	0	1.9135642482922
CTTTGCGGTCGCATAT-1	0	1.51149358055742	0	7.55746790278712
CTTTGCGGTGTTGAGG-1	0	5.74074588320236	0	8.61111882480353
CTTTGCGTCTACCAGA-1	0	1.10681015097976	0	3.32043045293929
CTTTGCGTCTTGTACT-1	1.47025773782431	1.47025773782431	19.113350591716	10.2918041647701
GAAACTCAGAAGCCCA-1	1.0364691962137	2.0729383924274	0	3.1094075886411
GAAACTCAGAGACGAA-1	3.20198875516937	0.800497188792342	0	11.2069606430928
GAAACTCAGCGATGAC-1	2.57280465949821	2.57280465949821	0	7.71841397849462
GAAACTCAGTGATCGG-1	3.48915318315818	3.48915318315818	0	4.65220424421091
GAAACTCCACAGACAG-1	7.28230238128787	7.28230238128787	0	7.28230238128787
GAAACTCGTCATATCG-1	3.32192441187813	9.9657732356344	0	9.9657732356344
GAAACTCTCAGCATGT-1	7.0456006076186	2.01302874503389	2.01302874503389	5.03257186258472
GAAACTCTCATACGGT-1	10.2544642857143	3.41815476190476	1.13938492063492	6.83630952380952
GAAACTCTCCCTTGTG-1	1.18036998972251	5.90184994861254	0	8.26258992805755
GAAATGAAGAGCCCAA-1	2.29333067092652	3.05777422790202	0	6.87999201277955
GAAATGACACCGTTGG-1	1.52163992345061	0	0	9.12983954070367
GAAATGAGTATAGGTA-1	3.9039052271125	2.60260348474167	1.30130174237083	6.50650871185416
[truncated: 1,820 more rows]
