# Supplementary material for: Melanoma subpopulations that rapidly escape MAPK pathway inhibition incur DNA damage and rely on stress signalling
Source: Nat Commun. 2021 Mar 19;12:1747. doi: 10.1038/s41467-021-21549-x (PMC7979728; doi:10.1038/s41467-021-21549-x)
Supplement: Supplementary file 11 — Source Data [file 41467_2021_21549_MOESM11_ESM.zip › SourceData_Supplementary_Fig4/Supplementary_Fig_4a_datafile_UT.csv]

	AXL	MITF	NGFR	SOX10
AAACCTGAGATCCTGT-2	7.03737745098039	0.639761586452763	0	1.27952317290553
AAACCTGCAAGGCTCC-2	9.48153632456232	1.35450518922319	0	2.70901037844638
AAACCTGCAAGGTTTC-2	1.85931682046301	0.929658410231504	0	3.71863364092602
AAACCTGGTCTCACCT-2	14.7264567602223	2.45440946003704	0	4.90881892007408
AAACCTGTCAAACCAC-2	4.93844757293923	1.64614919097974	0	16.4614919097974
AAACCTGTCAAAGACA-2	19.4492530011666	1.94492530011666	1.94492530011666	5.83477590034998
AAACCTGTCACCTTAT-2	5.65899833566924	0	0	6.79079800280308
AAACCTGTCTCCAACC-2	3.10713319505817	0	2.33034989629362	3.88391649382271
AAACCTGTCTCGAGTA-2	4.22587898609975	0.704313164349959	0	2.81725265739984
AAACGGGAGCACCGCT-2	0	0	0.710891184440379	7.10891184440379
AAACGGGAGCGTAGTG-2	1.95212464589235	0.976062322946176	0	2.92818696883853
AAACGGGAGCTGCGAA-2	0.840625559115824	0.840625559115824	0	9.24688115027407
AAACGGGAGGAACTGC-2	2.09824207648794	0.699414025495981	0	3.4970701274799
AAACGGGAGGCTAGAC-2	0.891277355269285	0	0	8.91277355269285
AAACGGGAGTACCGGA-2	1.5303810962068	1.5303810962068	0	13.7734298658612
AAACGGGCACATGACT-2	9.09765880400342	0	0	14.2963209777197
AAACGGGCACCAGATT-2	3.36010844407458	0	0.672021688814917	4.0321301328895
AAACGGGCACCTTGTC-2	4.42245777668439	2.21122888834219	1.65842166625665	2.21122888834219
AAACGGGCAGACTCGC-2	3.13721621949739	0	0	25.0977297559791
AAACGGGCATCCGCGA-2	2.88330381176864	1.44165190588432	0	2.88330381176864
AAACGGGCATGCATGT-2	2.10138445587428	1.05069222793714	0	5.2534611396857
AAACGGGGTCGGCACT-2	3.07954714732608	2.05303143155072	0	4.10606286310145
AAACGGGGTGTGACGA-2	3.92664488679532	0	0	9.8166122169883
AAACGGGGTTGCGCAC-2	0.923215019381576	0.923215019381576	0	15.6946553294868
AAACGGGGTTTGGGCC-2	5.44673371373511	0.778104816247873	0	3.11241926499149
AAACGGGTCAAACCGT-2	1.20938585920041	0	0	4.83754343680165
AAACGGGTCAACACGT-2	2.1270706862846	0	0	5.31767671571149
AAACGGGTCGCCAGCA-2	0	0	0	6.18122996699038
AAACGGGTCGTAGGAG-2	4.30406540175163	1.43468846725054	0	5.73875386900218
AAAGATGAGAATAGGG-2	23.8106183522625	0	0	6.21146565711195
AAAGATGAGTAGGCCA-2	8.38670978510328	0.599050698935948	2.39620279574379	2.99525349467974
AAAGATGAGTGAAGAG-2	14.4552955435391	0.963686369569271	0	3.85474547827708
AAAGATGGTGCACCAC-2	1.07519555629525	0	0	11.8271511192477
AAAGATGGTTCTGAAC-2	4.97856661207976	1.65952220402659	0	9.95713322415952
AAAGATGTCCCGACTT-2	12.5893672736131	0.786835454600816	0.786835454600816	3.14734181840326
AAAGATGTCGTTTGCC-2	3.948092127879	0	0	10.8572533516672
AAAGATGTCTTCGGTC-2	5.67453172006412	0	0	9.07925075210259
AAAGCAAAGAGCCCAA-2	1.56013221843209	0	0	3.12026443686419
AAAGCAAAGCTCCTTC-2	8.47011103371984	0.70584258614332	1.41168517228664	7.0584258614332
AAAGCAAAGGGAGTAA-2	13.4061511058848	0	0.893743407058986	10.7249208847078
AAAGCAAAGTCCGGTC-2	4.29899351189486	0.859798702378972	0.859798702378972	6.0185909166528
AAAGCAACAACGATGG-2	11.1982882701624	0.799877733583025	1.59975546716605	6.3990218686642
AAAGCAACACATTTCT-2	14.7043982527489	0.864964603102877	0.864964603102877	8.64964603102877
AAAGCAACACTCGACG-2	1.31977783452503	0	0	7.91866700715015
AAAGCAACAGCCTTGG-2	3.46126799866056	0	0	12.6913159950887
AAAGCAAGTAGCGTGA-2	1.32060405514175	0	0	8.58392635842138
AAAGCAAGTATTAGCC-2	7.89005648567503	0	0	5.26003765711669
AAAGCAAGTGCGATAG-2	11.7028021511463	0	0	8.77710161335975
AAAGCAAGTTGATTCG-2	7.96498315757029	1.13785473679576	0	4.55141894718302
AAAGCAATCAGCGATT-2	4.13374018204214	1.65349607281685	0	6.61398429126742
AAAGCAATCCGTACAA-2	3.43154505012947	0	0	8.57886262532368
AAAGCAATCGCCTGTT-2	2.07377016290827	0	0	4.83879704678597
AAAGCAATCGTGGACC-2	2.23726018146558	0	0	6.71178054439673
AAAGCAATCTGCCAGG-2	2.80860255957395	2.10645191968046	0.702150639893487	6.31935575904138
AAAGCAATCTGCGGCA-2	3.33769253124092	1.66884626562046	2.50326939843069	5.84096192967161
AAAGCAATCTTGCATT-2	8.72981172771332	0	1.34304795810974	4.70066785338409
AAAGTAGAGGATTCGG-2	4.03367739166065	0	0	8.0673547833213
AAAGTAGCAGACGCCT-2	1.71309953926216	1.71309953926216	0	1.71309953926216
AAAGTAGCATCCTAGA-2	18.7558972249776	1.87558972249776	0.625196574165921	3.75117944499552
AAAGTAGGTAAGTGGC-2	2.67794224325538	0	0.89264741441846	5.35588448651076
AAAGTAGGTCAGTGGA-2	20.4262508892578	0	0	2.7235001185677
AAAGTAGGTCTAGTCA-2	2.88306254793947	0.720765636984869	0	10.811484554773
AAAGTAGGTGTTAAGA-2	15.8383451446083	0	0	9.89896571538019
AAAGTAGGTTACGACT-2	11.3226124471258	0.870970188240449	0	0.870970188240449
AAAGTAGGTTGGACCC-2	3.95393888391003	0.564848411987147	0.564848411987147	7.34302935583291
AAAGTAGTCAGCTGGC-2	2.44517777304663	1.83388332978497	0	8.55812220566319
AAAGTAGTCTCGATGA-2	19.6323778528382	2.12241922733386	0.530604806833465	4.77544326150119
AAATGCCAGAGGGATA-2	9.24978267539374	1.32139752505625	0	1.98209628758437
AAATGCCAGGTACTCT-2	3.17222351800248	0	0	8.88222585040694
AAATGCCCAAGAGGCT-2	5.42683887226335	0	0	5.42683887226335
AAATGCCCAATGTAAG-2	14.92951575785	0.995301050523336	0	3.98120420209334
AAATGCCCAGCGAACA-2	1.06111156736336	0	0	10.6111156736336
AAATGCCCATGAGCGA-2	6.2547526599768	2.606146941657	0	6.2547526599768
AAATGCCGTAGAGGAA-2	4.25475426031119	1.70190170412448	0	8.50950852062238
AAATGCCGTATAGGTA-2	12.4457224334601	1.31007604562738	0	9.82557034220532
AAATGCCGTCACTGGC-2	0.82500598611222	0	0	5.77504190278554
AAATGCCGTGATGCCC-2	1.18456337382535	0	0	4.7382534953014
AAATGCCGTTCCAACA-2	9.87293658909328	2.32304390331607	0	1.74228292748705
AAATGCCTCTGACCTC-2	4.2096520828485	0.601378868978357	0	3.60827321387014
AACACGTAGAGTAATC-2	4.72518514003596	0.78753085667266	0	11.0254319934172
AACACGTAGATAGGAG-2	18.5610050997199	0	0	1.23740033998132
AACACGTAGGGCACTA-2	3.92977987301829	0	0	9.82444968254572
AACACGTCAATCGAAA-2	3.1076625511104	1.0358875170368	0	10.358875170368
AACACGTCACACGCTG-2	1.92206850384916	0	0.961034251924579	7.68827401539663
AACACGTCACAGCCCA-2	1.39943407977038	0	0	11.1954726381631
AACACGTCACTTCTGC-2	7.83269020028446	1.20502926158222	0	4.8201170463289
AACACGTCAGGTCTCG-2	2.23728923616372	2.23728923616372	0	2.79661154520465
AACACGTTCAACCATG-2	1.38994970819998	0.694974854099992	0	6.25477368689993
AACACGTTCACAGTAC-2	5.07694952438645	0	0	10.1538990487729
AACACGTTCAGCGATT-2	5.11420984925949	3.40947323283966	0.56824553880661	3.97771877164627
AACACGTTCCTTCAAT-2	14.3825037767353	0.684881132225491	0	4.10928679335295
AACACGTTCGCCCTTA-2	1.90005698424661	0.950028492123307	0	6.65019944486315
AACCATGAGCAATCTC-2	5.13831929013496	0	0	7.70747893520245
AACCATGAGTAGATGT-2	6.66802136553646	1.33360427310729	0	8.00162563864375
AACCATGAGTCATCCA-2	11.0419584569733	0.613442136498516	0	10.4285163204748
AACCATGTCCCAAGTA-2	14.5612571733618	0.766381956492727	0.766381956492727	3.06552782597091
AACCATGTCGAATGGG-2	4.15520984081042	0	0	9.14146164978292
AACCATGTCTGCGACG-2	4.11435736178004	0	0	12.3430720853401
AACCGCGAGCGCTTAT-2	1.14957293473909	0	0	6.89743760843454
AACCGCGAGTACGACG-2	1.68486853901449	0	0	1.68486853901449
AACCGCGAGTACTTGC-2	1.90747871659859	1.90747871659859	1.90747871659859	2.54330495546479
AACCGCGCAAACCCAT-2	3.71741663549789	3.71741663549789	0	2.23044998129873
AACCGCGCAATAGCGG-2	1.32352941176471	2.64705882352941	0	6.61764705882353
AACCGCGCACATGGGA-2	1.51136097789215	0	0	14.3579292899754
AACCGCGGTAGGCTGA-2	3.55744080396476	0	0	7.11488160792952
AACCGCGGTGATGATA-2	3.26278409090909	0	0	4.35037878787879
AACCGCGGTTGTGGCC-2	3.54076339613408	0	0	3.54076339613408
AACCGCGTCCGCGCAA-2	4.03273316036908	1.00818329009227	0	6.04909974055362
AACCGCGTCGAACTGT-2	6.47731545306429	0	0	4.31821030204286
AACCGCGTCTACCAGA-2	0.906360702886605	0	0	6.34452492020624
AACCGCGTCTCGCTTG-2	5.80137319464192	0	0	9.6689553244032
AACGTTGAGCGATGAC-2	0	1.94039797259245	0	16.4933827670359
AACGTTGCACACTGCG-2	2.17180737067698	0	1.08590368533849	6.51542211203093
AACGTTGCACCCAGTG-2	2.89905949665308	2.89905949665308	0.966353165551026	5.79811899330616
AACGTTGCATCGATTG-2	3.41924023499524	0.683848046999047	0	6.83848046999047
AACGTTGCATGGGACA-2	6.71536731634183	1.54970014992504	0	3.61596701649175
AACGTTGGTCCCTTGT-2	1.90928737670398	2.86393106505597	0.954643688351989	3.81857475340796
AACGTTGGTCTTGTCC-2	1.98809432220342	0	0	10.9345187721188
AACGTTGGTGCAGTAG-2	3.90115489130435	0	0	13.0038496376812
AACGTTGGTTGATTCG-2	5.74122417240613	0	0	2.87061208620307
AACGTTGTCATGCTCC-2	3.20896371877393	0	1.06965457292464	9.62689115632179
AACGTTGTCCCTAATT-2	5.26137636160033	0	0	3.00650077805733
AACGTTGTCCTACAGA-2	5.35385013812155	0.892308356353591	0	0.892308356353591
AACGTTGTCTGCAGTA-2	7.83379753310976	1.95844938327744	0	7.83379753310976
AACTCAGAGCATGGCA-2	7.25185216366392	1.45037043273278	0	2.90074086546557
AACTCAGAGCTAACAA-2	24.0128932963571	0	0	6.00322332408927
AACTCAGAGTACGTAA-2	13.9343488811	0	0	9.64685691768463
AACTCAGAGTGAAGAG-2	11.8419502135808	0	0	9.30438945352777
AACTCAGCAATAAGCA-2	19.125286213197	0	0	2.39066077664963
AACTCAGCATCGGAAG-2	0.779325059939382	0	0	3.89662529969691
AACTCAGGTGAGTATA-2	11.3433796240872	0	1.03121632946247	7.21851430623728
AACTCAGGTTTGTTGG-2	7.84063110386286	0.980078887982857	0	3.92031555193143
AACTCAGTCCATGAAC-2	12.4021209436261	0	0	9.54009303355853
AACTCAGTCTGACCTC-2	4.74456072707243	0	0.948912145414486	4.74456072707243
AACTCCCAGAAGGCCT-2	8.84099635064244	0.98233292784916	0	8.84099635064244
AACTCCCAGTGTCCCG-2	1.40667102147465	0	0	14.0667102147465
AACTCCCCAACGATCT-2	1.39748529709998	0	0	8.38491178259988
AACTCCCCACCACGTG-2	3.58936161346779	3.58936161346779	2.87148929077423	3.58936161346779
AACTCCCCACCGGAAA-2	1.08791521071023	1.08791521071023	0	9.79123689639203
AACTCCCCACGCGAAA-2	2.34589896055558	2.34589896055558	0	9.38359584222232
AACTCCCCACGTTGGC-2	4.73651651926866	0	1.18412912981717	2.36825825963433
AACTCCCCAGCGTCCA-2	0	0.551438814378541	0.551438814378541	7.16870458692103
AACTCCCCAGGGAGAG-2	3.92122274320572	0.784244548641144	0	6.27395638912915
AACTCCCCATTTCAGG-2	7.19731784759358	1.43946356951872	0	0.719731784759358
AACTCCCGTAAGCACG-2	0.888274925665572	0	0	12.435848959318
AACTCCCGTCTCGTTC-2	1.85005429140764	2.46673905521019	0	1.85005429140764
AACTCCCGTGTGTGCC-2	1.56492710178498	2.34739065267748	0.782463550892492	7.82463550892492
AACTCTTAGACACGAC-2	3.50698921082988	0	0	0
AACTCTTAGCGCTCCA-2	4.5830007980846	0	0	9.16600159616919
AACTCTTAGCTCTCGG-2	3.51755117319767	0.879387793299416	0	6.15571455309591
AACTCTTAGGCATGGT-2	9.40826600198843	0	0.723712769383726	3.61856384691863
AACTCTTAGTAGCGGT-2	5.44157240839901	0	0	11.6605123037122
AACTCTTAGTATCGAA-2	6.40506878175734	1.28101375635147	0	12.8101375635147
AACTCTTAGTGGAGTC-2	4.55707084809029	0	0	3.79755904007524
AACTCTTCAACGATCT-2	13.4112533517862	0	0	1.49013926130958
AACTCTTCAGTACACT-2	14.2822715672091	0.840133621600533	1.68026724320107	11.7618707024075
AACTCTTCAGTTAACC-2	28.9933157627334	1.64113108090944	0	2.18817477454592
AACTCTTGTACAGACG-2	3.18582025149996	2.12388016766664	0	13.8052210898332
AACTCTTGTGCTTCTC-2	14.9434509908587	0	0	0
AACTCTTTCATGTGGT-2	9.95864071790355	1.42266295970051	0	5.69065183880203
AACTCTTTCTAACTTC-2	10.5887233911779	0	0	9.52985105206007
AACTCTTTCTTGTTTG-2	15.800793670205	2.52812698723279	0	7.58438096169838
AACTGGTAGCGATAGC-2	2.00043221902538	2.00043221902538	0.666810739675126	9.33535035545177
AACTGGTAGCTATGCT-2	12.4401902609023	2.70438918715268	0	1.08175567486107
AACTGGTAGGATTCGG-2	4.02746931618936	0	0	6.04120397428404
AACTGGTCACCACCAG-2	3.16055812626129	0	0	8.42815500336343
AACTGGTCATAACCTG-2	4.47676835923289	0.895353671846578	0	8.0581830466192
AACTGGTGTCACCTAA-2	8.79525201893623	3.9978418267892	0	2.39870509607352
AACTGGTTCTGGAGCC-2	1.06663020596855	2.1332604119371	0	17.0660832954968
AACTGGTTCTTAGCCC-2	3.69893896831219	5.54840845246829	0	4.62367371039024
AACTTTCAGAGTGAGA-2	5.92360885594758	0.98726814265793	0	10.8599495692372
AACTTTCAGCAGACTG-2	10.9151593778757	1.55930848255367	0	7.0168881714915
AACTTTCAGGAGCGTT-2	6.55770938830125	0	0	10.1346417819201
AACTTTCCACCAGCAC-2	1.01901691707086	1.01901691707086	0	12.2282030048503
AACTTTCCACTGTCGG-2	0	0	0	7.57268597982166
AACTTTCCAGACTCGC-2	7.5825264084507	0	0	7.5825264084507
AACTTTCTCACCCTCA-2	3.55768568871756	0	0	5.9294761478626
AACTTTCTCAGGCAAG-2	1.63110886683183	0.815554433415916	0.815554433415916	4.8933266004955
AACTTTCTCAGGTAAA-2	7.85005207655253	0.560718005468038	0	4.4857440437443
AACTTTCTCATATCGG-2	7.51417563245129	0	0	15.0283512649026
AACTTTCTCATGTAGC-2	7.45614667843443	0.877193726874639	0	6.14035608812248
AACTTTCTCCCGACTT-2	9.33248062598751	4.66624031299376	0	6.22165375065834
AACTTTCTCTACTCAT-2	6.56520659629997	0	0	4.77469570639998
AACTTTCTCTCCAACC-2	17.0686869992246	2.22635047815973	0	3.71058413026622
AACTTTCTCTTGCAAG-2	10.5892721553314	0	0	5.60608525870485
AACTTTCTCTTTAGGG-2	19.651367108735	1.19099194598394	1.19099194598394	3.57297583795181
AAGACCTAGAGCAATT-2	11.5154947360603	0	0	11.5154947360603
AAGACCTCAAGAAAGG-2	11.7008150328277	0	0	1.06371045752979
AAGACCTCACCTCGGA-2	4.25118448326917	0.850236896653835	0	7.65213206988451
AAGACCTGTAAACCTC-2	7.90770491803279	2.25934426229508	0	18.0747540983607
AAGACCTGTAGCCTAT-2	2.11683391357772	0	0	8.46733565431087
AAGACCTGTCGAATCT-2	3.35818713450292	0	0	10.0745614035088
AAGACCTGTCTCCCTA-2	3.72975723110675	0	0	3.72975723110675
AAGACCTGTTAAGTAG-2	19.9866698698042	0	0	3.63393997632803
AAGACCTTCACTATTC-2	16.4652555236971	0.968544442570417	0.968544442570417	6.77981109799292
AAGACCTTCCATGAAC-2	2.66578693992641	0	0.888595646642138	7.99736081977924
AAGACCTTCGGCATCG-2	0.757674602709201	0.757674602709201	0	6.06139682167361
AAGACCTTCGTTGACA-2	11.308550708782	4.84652173233515	0	1.61550724411172
AAGCCGCAGAAACCAT-2	1.16754393891474	0	0	4.67017575565897
AAGCCGCAGCTCTCGG-2	2.9143582152675	0	0.728589553816875	5.10012687671812
AAGCCGCAGGTGACCA-2	5.25923476137173	1.50263850324907	0	0.751319251624533
AAGCCGCAGTGTTTGC-2	4.5300425109199	0.755007085153317	2.26502125545995	8.30507793668649
AAGCCGCCAGACGTAG-2	2.21426837279712	1.47617891519808	3.6904472879952	2.95235783039616
AAGCCGCCATACCATG-2	0	0.905836473578126	0	2.71750942073438
AAGCCGCCATGGGACA-2	1.86343969713359	1.86343969713359	0	17.7026771227691
AAGCCGCGTCAATGTC-2	0	0	0	15.5329918032787
AAGCCGCGTGTGCGTC-2	1.36038798662841	1.36038798662841	0	6.12174593982785
AAGCCGCGTTAGGGTG-2	4.23880186059591	1.21108624588454	0	4.84434498353818
AAGCCGCGTTCCACTC-2	1.93386342376052	0	0	6.76852198316183
AAGCCGCTCGGACAAG-2	6.76263293126829	6.14784811933481	0	0.614784811933481
AAGCCGCTCTTAGAGC-2	2.33253224114003	0	0	8.16386284399012
AAGGAGCAGATAGTCA-2	22.441893683152	1.18115229911326	0	7.08691379467959
AAGGAGCAGTTGCAGG-2	2.24967353453279	0	0	3.74945589088799
AAGGAGCCACAGTCGC-2	2.69074580242093	1.34537290121046	0	5.38149160484186
AAGGAGCGTCGCCATG-2	3.94161836485662	0	0	0.985404591214155
AAGGAGCGTCTCGTTC-2	4.35837648209678	3.48670118567742	0.871675296419355	5.23005177851613
AAGGAGCGTTCTGGTA-2	3.36622539201798	0.841556348004494	0	10.0986761760539
AAGGAGCTCGGCTTGG-2	2.38988693903031	0	0	10.7544912256364
AAGGCAGAGGAATTAC-2	24.3250852360781	0.593294761855564	0.593294761855564	1.18658952371113
AAGGCAGCAAGAGGCT-2	3.36002106412857	0.672004212825714	0.672004212825714	15.4560968949914
AAGGCAGCATGGTCAT-2	3.26928551095929	0.817321377739823	0.817321377739823	6.53857102191859
AAGGCAGGTATTAGCC-2	2.28916596536298	0	0	10.3012468441334
AAGGCAGGTCGGGTCT-2	9.06604490702842	0	0	12.0880598760379
AAGGCAGTCAGCAACT-2	3.73084766562596	4.66355958203245	0	1.86542383281298
AAGGCAGTCGTACGGC-2	0	0	0	10.9925344563553
AAGGCAGTCTCTGAGA-2	5.96205504284773	0.851722148978246	0	6.81377719182597
AAGGTTCAGAGCCCAA-2	1.54405174474187	0	0	15.4405174474187
AAGGTTCCAATCGAAA-2	7.27820025348542	1.03974289335506	0	5.1987144667753
AAGGTTCCACCGATAT-2	2.99335389427045	0	0	7.48338473567612
AAGGTTCCACCTGGTG-2	1.21158309304452	0	0	3.63474927913355
AAGGTTCCATTTGCCC-2	1.8893025126118	0.629767504203933	0	5.35302378573343
AAGGTTCGTAGCTGCC-2	3.08276170593498	1.54138085296749	0	10.7896659707724
AAGGTTCGTATGAATG-2	6.16692122282414	0	0	12.3338424456483
AAGGTTCGTGCGATAG-2	1.04811397282498	0	0	16.7698235651998
AAGGTTCTCTAACCGA-2	11.0831733913771	2.21663467827541	0	3.87911068698198
AAGGTTCTCTTTACAC-2	4.72239671970121	1.77089876988795	0	4.72239671970121
AAGTCTGCACGGTAGA-2	11.6227052682661	0.611721329908743	0.611721329908743	6.11721329908743
AAGTCTGCAGGAATGC-2	1.94908782350445	1.46181586762834	0.487271955876114	4.87271955876114
AAGTCTGGTAAGAGGA-2	9.60927041499331	0	0	21.1403949129853
AAGTCTGGTATATGGA-2	12.0509147839411	0.860779627424365	0	10.7597453428046
AAGTCTGGTCGCCATG-2	1.26227286049238	1.26227286049238	0	15.1472743259086
AAGTCTGTCAACACAC-2	3.13740666545256	0	0	8.62786832999454
AAGTCTGTCAACGGGA-2	7.50695530726257	0.577458100558659	0	1.73237430167598
AAGTCTGTCACGAAGG-2	9.10234357571417	7.28187486057133	0	1.82046871514283
AATCCAGAGAGCCCAA-2	1.26762895195114	0	0	11.4086605675603
AATCCAGAGGCATGGT-2	6.35691333159084	0	0.794614166448855	11.9192124967328
AATCCAGAGTGTGGCA-2	1.27724644128114	0	1.27724644128114	7.66347864768683
AATCCAGCACACTGCG-2	8.67032945761443	2.66779367926598	0	2.00084525944948
AATCCAGCACCAGTTA-2	7.75614226910213	0	0	8.86416259325958
AATCCAGCACTCAGGC-2	2.19850689127106	0	1.09925344563553	12.0917879019908
AATCCAGCAGCCACCA-2	2.13541989463898	0	0	5.33854973659746
AATCCAGCAGGAATGC-2	1.68396272522889	0.841981362614447	0	7.57783226353003
AATCCAGCAGTATAAG-2	5.21349152086439	0	0.579276835651599	11.585536713032
AATCCAGTCCGCATAA-2	1.97585732308751	0	0	14.8189299231563
AATCGGTAGACTCGGA-2	8.25335356116257	0	0	8.25335356116257
AATCGGTAGGAGTAGA-2	20.4976661175178	4.73023064250412	0.788371773750686	7.88371773750686
AATCGGTCAGCTGTTA-2	5.75863840639818	0.63984871182202	0	0.63984871182202
AATCGGTGTAATCACC-2	14.9613536359426	0.748067681797128	0	7.48067681797128
AATCGGTGTCTTCGTC-2	2.7356817700614	1.3678408850307	0	21.8854541604912
AATCGGTGTCTTGATG-2	9.3037803780378	0.62025202520252	0	4.96201620162016
AATCGGTTCCCAAGAT-2	4.9250509824849	0	0	8.86509176847281
AATCGGTTCCCATTTA-2	21.6061705040708	1.08030852520354	0	2.70077131300885
AATCGGTTCTGCTTGC-2	4.55807561147695	0.759679268579492	0	5.31775488005644
ACACCAAAGACTCGGA-2	12.4557583060768	0.889697021862627	0	8.89697021862627
ACACCAAAGCTAGTGG-2	13.6603875243982	0	0	13.6603875243982
ACACCAAAGGGTCTCC-2	10.0815800473736	0.720112860526682	0	2.88045144210673
ACACCAAAGGTGCTTT-2	2.95441120426829	0	0	7.87842987804878
ACACCAAAGTGGTCCC-2	6.84113572184963	2.28037857394988	0	1.52025238263325
ACACCAACAAACGTGG-2	1.10624157195145	0	0	6.63744943170873
ACACCAAGTCAGAAGC-2	9.02294863548654	1.42467610033998	0	2.3744601672333
ACACCAAGTTAGATGA-2	12.0057842408474	0	0.600289212042371	3.60173527225423
ACACCAATCGCCAGCA-2	3.62245702570572	0.905614256426431	0	6.33929979498502
ACACCAATCTCTTGAT-2	16.0127922260821	1.94094451225237	0	6.7933057928833
ACACCCTAGTTCGCAT-2	8.17050035570311	0.680875029641926	0	2.04262508892578
ACACCCTGTAGCTAAA-2	5.00527814364298	0	0	11.0116119160146
ACACCCTGTCAGATAA-2	6.71999219852887	1.91999777100825	0	14.3999832825619
ACACCCTGTGTTTGTG-2	2.65433208361152	1.32716604180576	0	7.96299625083457
ACACCCTTCGTGACAT-2	2.98621944877795	0	0	1.99081296585197
ACACCCTTCTTCGAGA-2	11.8747558762034	1.18747558762034	0	8.31232911334237
ACACCCTTCTTGTTTG-2	9.41450604165402	0.784542170137835	0	10.9835903819297
ACACCGGAGGCTCAGA-2	3.82295288113026	0	0	7.64590576226052
ACACCGGCACAGCGTC-2	0	1.05452968781881	0	9.49076719036931
ACACCGGCAGGCTGAA-2	0	0	0	6.50605822187254
ACACCGGCATTCACTT-2	2.96085099069459	0.84595742591274	0	6.34468069434555
ACACCGGGTCACTGGC-2	0	0	0	3.18889985808601
ACACCGGTCGAATCCA-2	0.640157802165135	0.640157802165135	0	5.76142021948621
ACACCGGTCTAACCGA-2	2.55807526686575	0.852691755621917	0	2.55807526686575
ACACCGGTCTGGCGAC-2	2.33755220190264	0.779184067300879	0	5.45428847110615
ACACTGAAGTCGTACT-2	2.21048016880043	0.736826722933478	0	6.6314405064013
ACACTGAAGTCTCCTC-2	13.0152458372367	1.04121966697894	0.520609833489468	4.16487866791575
ACACTGACAAACTGCT-2	14.8615655431294	2.40998360158855	0	4.418303269579
ACACTGACACCATCCT-2	4.66424501057192	0	1.33264143159198	8.66216930534784
ACACTGACAGCCTATA-2	8.55203282974534	0.855203282974534	1.71040656594907	11.1176426786689
ACACTGAGTCTTGTCC-2	5.42150190787144	1.35537547696786	0	2.71075095393572
ACACTGAGTGCAGTAG-2	4.51895192433803	0.753158654056338	0	6.77842788650705
ACACTGAGTTACCGAT-2	7.98925645385686	0	0	4.43847580769825
ACACTGAGTTACTGAC-2	12.8712087521124	1.83874410744463	0	8.27434848350084
ACACTGAGTTTGCATG-2	4.44886803821985	1.2711051537771	0.63555257688855	6.3555257688855
ACACTGATCCACGTGG-2	6.56681808074712	2.46255678028017	0	4.10426130046695
ACAGCCGAGTCAATAG-2	2.50430042398546	0	0	10.0172016959419
ACAGCCGCAAACAACA-2	2.15126830445967	0.430253660891934	0.860507321783868	5.16304393070321
ACAGCCGGTAACGTTC-2	4.27612760625975	0.610875372322822	0	6.10875372322822
ACAGCCGGTACAGCAG-2	5.625	0	0	11.25
ACAGCCGGTACATCCA-2	6.46770416189931	0.923957737414188	0	7.3916618993135
ACAGCCGGTAGCGTGA-2	1.25687013618677	0	0.628435068093385	13.1971364299611
ACAGCCGGTCAGAAGC-2	1.73117505191934	0	0	4.32793762979835
ACAGCCGTCAACGCTA-2	15.8808075221239	0	0	6.35232300884956
ACAGCCGTCATCACCC-2	4.97678593537204	0	0	5.68775535471091
ACAGCCGTCCCAACGG-2	6.50954090307954	1.8598688294513	0	1.39490162208847
ACAGCCGTCTATCCCG-2	0	1.18695742042166	0	7.12174452252997
ACAGCTAAGCGTTGCC-2	2.13128105734139	0	2.13128105734139	11.7220458153776
ACAGCTAAGGCTAGAC-2	4.45040041332989	0	0	12.2386011366572
ACAGCTACATCGACGC-2	0	2.50804755742478	0	8.36015852474927
ACAGCTAGTTGGTTTG-2	10.5794424698067	0	0	1.9235349945103
ACAGCTATCAAACAAG-2	11.8882572334588	0	0	8.49161230961339
ACAGCTATCTGTGCAA-2	12.2499407442522	1.36110452713913	0	10.8888362171131
ACAGCTATCTTGAGAC-2	9.50570167371712	0.950570167371712	0	9.50570167371712
ACATACGAGAGTAATC-2	11.0121369566643	0	0	5.9296122074346
ACATACGAGCGAGAAA-2	3.16502595036514	0	0	6.33005190073028
ACATACGAGTACGCCC-2	2.45588677870527	0.818628926235091	0	13.0980628197615
ACATACGCATTGGGCC-2	3.26065697882274	0.54344282980379	0	8.69508527686063
ACATACGGTAAACACA-2	5.44556541896057	0	1.36139135474014	4.08417406422043
ACATACGTCCATTCTA-2	15.3373176160251	0.852073200890281	0	2.55621960267084
ACATACGTCGTTGCCT-2	2.36504316788188	0	0	8.67182494890021
ACATACGTCTGCGTAA-2	9.99854904236796	0	0	2.85672829781942
ACATACGTCTTCAACT-2	1.95017263173783	0.975086315868913	0	18.5266400015093
ACATCAGAGCGTCTAT-2	3.36638983878847	10.0991695163654	0	3.36638983878847
ACATCAGCAAGAGTCG-2	4.17282305922248	0	0	8.34564611844496
ACATCAGCAGTCACTA-2	2.94414484552722	0.98138161517574	0	8.83243453658166
ACATCAGCATGCCCGA-2	5.13563869429125	1.71187956476375	0	5.13563869429125
ACATCAGGTGTGTGCC-2	2.3120023262056	0	0	10.4040104679252
ACATCAGTCAAGCCTA-2	6.15770526960784	0.879672181372549	0	4.39836090686275
ACATCAGTCCAGTAGT-2	3.7776843797968	0	0	11.3330531393904
ACATCAGTCTGTCAAG-2	3.93501598903609	1.96750799451804	0	12.7888019643673
ACATGGTAGCAGATCG-2	4.65412439214745	0	0	4.65412439214745
ACATGGTAGTGGGTTG-2	8.595841995842	2.38773388773389	0	4.297920997921
ACATGGTCAAGTCATC-2	4.92613067721489	0	1.23153266930372	9.85226135442978
ACATGGTCATGAGCGA-2	5.16424770802628	1.29106192700657	0.645530963503285	9.03743348904599
ACATGGTGTCGATTGT-2	13.1014246603123	0	0	5.24056986412492
ACATGGTGTGTGACGA-2	2.97344852715557	1.98229901810371	0	4.95574754525928
ACATGGTGTTTACTCT-2	3.75703319230601	3.00562655384481	0	9.76828629999564
ACATGGTTCACCGTAA-2	5.81748086447546	0.969580144079244	0	1.93916028815849
ACATGGTTCTTTAGTC-2	7.09231672359112	0	0	13.3965982556721
ACCAGTAAGATGTGTA-2	7.22541635356413	0	0	5.41906226517309
ACCAGTACACGGTTTA-2	23.2476384636592	0.749923821408361	1.49984764281672	8.24916203549197
ACCAGTACAGGGTATG-2	16.1685470930761	1.56469810578155	0.521566035260518	7.30192449364725
ACCAGTACATTCCTCG-2	9.55314232902033	0	0	12.7375231053604
ACCAGTAGTATCAGTC-2	25.5318045291072	5.10636090582144	0	2.04254436232858
ACCAGTAGTATGAAAC-2	10.365653400188	0	0	9.71780006267628
ACCAGTATCACTCCTG-2	8.24150853133471	0	0	4.12075426566736
ACCAGTATCCGCGGTA-2	1.46760659368744	2.56831153895302	0.36690164842186	6.60422967159347
ACCAGTATCTACTTAC-2	9.08737534852177	1.29819647836025	0	9.08737534852177
ACCCACTAGAGCCCAA-2	1.9290753228656	1.28605021524374	0	9.00235150670615
ACCCACTAGAGTACAT-2	11.5436059996907	1.77593938456781	0	3.55187876913561
ACCCACTGTCAAAGCG-2	6.64997533829427	1.10832922304904	0	3.32498766914713
ACCCACTGTCGAAAGC-2	1.78585003455425	0.892925017277125	0	10.7151002073255
ACCCACTGTTCTGGTA-2	4.5419193250725	2.27095966253625	0	9.083838650145
ACCCACTTCCAGATCA-2	3.86555721765146	0	0	9.0196335078534
ACCGTAAAGCCAGGAT-2	3.36885846981178	0	0.842214617452945	6.73771693962356
ACCGTAAAGCTAGTTC-2	8.51266213712168	0	2.12816553428042	8.51266213712168
ACCGTAACACAGGCCT-2	4.6508017925598	0.930160358511959	0	12.0920846606555
ACCGTAACAGGATTGG-2	5.21321397049552	0	0	7.81982095574329
ACCGTAACAGTCAGCC-2	7.61305607384857	2.53768535794952	0	2.53768535794952
ACCGTAACATCTGGTA-2	15.309330893884	0.900548876110821	0	9.90603763721903
ACCGTAAGTCAATGTC-2	14.412595538112	1.06759966948977	0	7.47319768642842
ACCGTAATCAAACGGG-2	21.723322650134	4.07312299690012	0.678853832816687	2.71541533126675
ACCGTAATCCGCGGTA-2	1.71372438490616	0.85686219245308	0	8.5686219245308
ACCGTAATCGTCGTTC-2	0	3.59043384626072	0	19.747386154434
ACCGTAATCTGTCTAT-2	7.88711318355235	0.876345909283595	0	7.01076727426876
ACCTTTAAGAGGTACC-2	8.84792508388687	0.884792508388687	0	12.3870951174416
ACCTTTAAGATCCGAG-2	5.77795237444567	0	1.28398941654348	6.41994708271741
ACCTTTAAGTGCGATG-2	8.90910016924716	0.809918197204288	0	7.28926377483859
ACCTTTACAATCGGTT-2	11.0782692572688	1.58260989389555	0	3.1652197877911
ACCTTTACACCCAGTG-2	3.59672218613714	0	0	7.19344437227429
ACCTTTACAGATAATG-2	21.6687424470368	1.27463190864922	0	5.09852763459689
ACCTTTAGTAGAAAGG-2	12.8583424039807	0	0	6.42917120199036
ACCTTTAGTAGCTGCC-2	4.17703871332741	0	0	16.7081548533096
ACCTTTAGTGATAAAC-2	14.1185535786398	1.22770031118607	0	14.7324037342328
ACCTTTAGTTAAGGGC-2	0	0	0	2.95514323288924
ACCTTTAGTTACGCGC-2	7.25238872801031	0	0	3.29654033091378
ACCTTTATCCAATGGT-2	5.84889417014259	0	0	2.50666893006111
ACCTTTATCGCCTGAG-2	2.86147329955984	2.86147329955984	0	17.168839797359
ACCTTTATCTCCAACC-2	8.91759859375168	0.55734991210948	0	9.47494850586117
ACGAGCCCAATCCAAC-2	3.25033541570584	1.08344513856861	0	11.9178965242547
ACGAGCCCAATCCGAT-2	2.20206646783127	0	0	6.60619940349382
ACGAGCCGTCTTCTCG-2	6.05323260716796	0	0	0
ACGAGCCGTTCCGGCA-2	5.08696037323569	1.52608811197071	0	4.57826433591212
ACGAGCCTCACAAACC-2	0	0	0	3.14376812181918
ACGAGCCTCAGTGTTG-2	0	0	0	7.864642775622
ACGAGCCTCGAATGCT-2	4.91778710285176	1.47533613085553	0.983557420570352	1.9671148411407
ACGAGGAAGGAATTAC-2	13.8392902682852	2.63605528919718	0.659013822299296	1.31802764459859
ACGAGGAAGTCATCCA-2	2.68072028770013	0	0	8.93573429233376
ACGAGGAAGTCGATAA-2	16.1194059776506	2.76332673902582	0.921108913008608	1.84221782601722
ACGAGGACAAAGTGCG-2	2.0568511959247	1.02842559796235	1.02842559796235	11.3126815775859
ACGAGGACAATCCGAT-2	12.2826926504664	1.0235577208722	0	10.235577208722
ACGAGGACACGCCAGT-2	1.80398966805124	1.20265977870083	0	3.60797933610248
ACGAGGACAGTTAACC-2	12.1401532262436	0.933857940480278	0	2.80157382144083
ACGAGGACATGTAAGA-2	6.98412162162162	0	0	10.4761824324324
ACGAGGACATTTGCCC-2	2.09778075436086	0.524445188590216	0.524445188590216	5.76889707449237
ACGAGGAGTGACGCCT-2	0.555695930326327	0	1.11139186065265	11.6696145368529
ACGAGGAGTGTTAAGA-2	26.9429158943466	0.598731464318814	0	1.19746292863763
ACGAGGAGTTAGTGGG-2	2.29829385431799	0	0.766097951439329	5.3626856600753
ACGAGGATCACGACTA-2	3.68152677193399	0	0	1.22717559064466
ACGAGGATCCTAGTGA-2	7.97729482766604	0	0.797729482766604	12.7636717242657
ACGATACAGAGACTAT-2	27.521859002989	0.887801903322225	0	7.1024152265778
ACGATACAGATATGGT-2	19.0042920903812	0.655320416909695	0	3.93192250145817
ACGATACAGCTCCTCT-2	1.78785782236444	0	0	8.93928911182219
ACGATACAGTGACATA-2	9.08144438587243	0	0	15.6861312119615
ACGATACCACGGTAAG-2	6.77481197463501	1.69370299365875	0.846851496829376	4.23425748414688
ACGATACGTCCGACGT-2	9.23953607901853	1.15494200987732	0	6.92965205926389
ACGATACGTGAGGGTT-2	6.95161810991849	0.695161810991849	0	4.86613267694294
ACGATACGTGCTTCTC-2	5.12392802260447	2.56196401130224	0	8.96687403955782
ACGATACGTTCAGCGC-2	1.15841084836938	0	0	6.9504650902163
ACGATACGTTGCTCCT-2	3.20177385881405	0	0	3.73540283528306
ACGATACTCAGAGGTG-2	16.1084964468271	0.402712411170677	0	11.6786599239496
ACGATACTCCACGACG-2	2.92796578162179	0	0.975988593873928	5.85593156324357
ACGATACTCTGAGTGT-2	16.8546745978946	0.674186983915783	0.674186983915783	4.71930888741048
ACGATGTAGCCAACAG-2	3.97598471638117	0	0	15.9039388655247
ACGATGTAGCGATTCT-2	9.20829918397891	0	0	5.52497951038734
ACGATGTAGCTCTCGG-2	2.51537151200519	0.838457170668397	0	10.0614860480208
ACGATGTAGCTTTGGT-2	4.68743622882797	2.34371811441399	1.17185905720699	10.5467315148629
ACGATGTCAAGTACCT-2	4.43850439599369	1.10962609899842	0	4.43850439599369
ACGATGTGTGTAATGA-2	22.9878064278362	0	0.656794469366748	3.28397234683374
ACGATGTGTGTCCTCT-2	3.5786248442044	0.596437474034067	0	2.38574989613627
ACGATGTTCATCGATG-2	5.88661300732754	0	0	3.92440867155169
ACGATGTTCGTTACAG-2	6.48004718916701	0	0	1.17819039803037
ACGATGTTCTGTCTCG-2	18.3673914448178	0	3.3395257172396	3.3395257172396
ACGCAGCAGATCCTGT-2	3.11991910817772	0	0	5.1998651802962
ACGCAGCAGCCAGGAT-2	1.54990928311166	0	0	14.7241381895608
ACGCAGCAGCTGAACG-2	2.57840952555169	0.859469841850565	0	4.29734920925282
ACGCAGCCAATGAAAC-2	4.29256644518272	0	0	15.0239825581395
ACGCAGCCACATGACT-2	2.21989562528188	0	0	9.98953031376844
ACGCAGCCAGACGCAA-2	3.69966713196607	0	0	2.77475034897455
ACGCAGCGTAATAGCA-2	4.7984791933597	0.95969583867194	1.91939167734388	7.67756670937552
ACGCAGCGTGTTAAGA-2	3.08796510672622	0	0	4.63194766008932
ACGCAGCGTTCACGGC-2	0	1.88162158226235	0	7.5264863290494
ACGCAGCGTTGTCGCG-2	4.12562264512421	1.65024905804968	0	4.95074717414905
ACGCAGCTCGTGGACC-2	2.25225519675775	2.25225519675775	0	2.25225519675775
ACGCAGCTCTGAGTGT-2	1.21720442769666	1.21720442769666	0	15.8236575600565
ACGCCAGAGCTAACAA-2	4.46417517239394	0.744029195398989	0	8.18432114938888
ACGCCAGAGTACGCGA-2	2.77564446831364	0.925214822771214	0	2.77564446831364
ACGCCAGCACAGGAGT-2	0.890893263462732	0.890893263462732	0	10.6907191615528
ACGCCAGCAGATTGCT-2	2.24980410935051	0	1.12490205467526	13.4988246561031
ACGCCAGGTAATCACC-2	2.49984884578642	1.87488663433982	0	6.24962211446606
ACGCCAGGTTAAAGAC-2	6.12333757886319	1.5308343947158	0	9.18500636829478
ACGCCAGTCAAACAAG-2	1.09464353793366	1.09464353793366	0	14.2303659931376
ACGCCAGTCAGCAACT-2	0	0	1.11574663759418	4.46298655037672
ACGCCAGTCCGTAGGC-2	1.87102905240293	0.935514526201466	0	9.35514526201466
ACGCCGAAGCACACAG-2	0	0	0	6.53299203640501
ACGCCGACAGACGCTC-2	3.7855506027122	4.86713648920141	0	1.6223788297338
ACGCCGACAGCGATCC-2	2.0812862435567	0.693762081185567	0	11.1001932989691
ACGCCGAGTCCATCCT-2	5.04703699484058	1.68234566494686	0	5.88820982731401
ACGCCGAGTCCTCTTG-2	0	1.05605958438056	0	19.00907251885
ACGCCGAGTGACGCCT-2	1.14597884653762	1.14597884653762	1.14597884653762	4.58391538615047
ACGCCGATCAACACTG-2	1.74042498260108	1.74042498260108	1.16028332173405	8.12198325213838
ACGCCGATCTAGAGTC-2	3.11753528773073	0	0	18.7052117263844
ACGGAGAAGATGCGAC-2	5.30517660825917	3.71362362578142	1.59155298247775	3.71362362578142
ACGGAGAAGATGTAAC-2	11.0208073617217	0	0	5.9342808870809
ACGGAGACATTCCTCG-2	8.50452521537121	2.50133094569742	0	8.00425902623173
ACGGAGAGTAAGTGGC-2	8.77908951927977	0.548693094954986	0	7.13301023441481
ACGGAGAGTAATCACC-2	5.91378060874209	0	0	5.91378060874209
ACGGAGAGTACGCTGC-2	1.21545824416171	1.21545824416171	0	8.50820770913196
ACGGAGATCCAATGGT-2	8.91415709407016	1.42626513505123	0	2.85253027010245
ACGGAGATCGGAAACG-2	0	0	0	9.73619409010173
ACGGCCAAGACGCACA-2	3.59200594931958	0	0	5.74720951891133
ACGGCCACACCATCCT-2	1.77815432518213	1.77815432518213	0	5.3344629755464
ACGGCCAGTAAGCACG-2	0.8237305154442	1.6474610308884	0	6.5898441235536
ACGGCCAGTTAGATGA-2	0	0	0	14.6992320819113
ACGGCCAGTTGACGTT-2	3.42773291770987	1.71386645885494	0	0.856933229427468
ACGGCCATCAAGGCTT-2	2.59255079006772	1.72836719337848	0	3.45673438675696
ACGGGCTAGATCTGAA-2	5.83115515523045	0	0	3.88743677015363
ACGGGCTAGGAACTGC-2	4.05809144921088	0	0	0
ACGGGCTAGTCCCACG-2	1.85674510508353	3.71349021016706	0	4.64186276270882
ACGGGCTAGTGAATTG-2	5.30871869671508	0	0	10.6174373934302
ACGGGCTCACATTAGC-2	2.68011788905983	0.893372629686609	0	15.1873347046723
ACGGGCTCACTTGGAT-2	10.6733509561769	2.13467019123539	0	21.3467019123539
ACGGGCTCAGAAGCAC-2	2.49631704784215	3.74447557176323	0	3.74447557176323
ACGGGCTCAGTCGATT-2	1.53734606460825	0	0	4.61203819382474
ACGGGCTGTCAGCTAT-2	0.867854983879635	0	0	8.67854983879635
ACGGGCTTCAAACCGT-2	2.01224497741785	0	0	8.71972823547734
ACGGGCTTCCGCAGTG-2	1.83070029400305	0	0	10.0688516170168
ACGGGCTTCGGAGGTA-2	0.876836551185912	0.876836551185912	0	6.13785585830138
ACGGGCTTCGTTTGCC-2	5.82001942540223	2.18250728452584	0.727502428175279	2.91000971270112
ACGGGTCAGCAGGTCA-2	5.73803708226935	1.14760741645387	0	8.03325191517708
ACGGGTCAGCGCCTCA-2	3.18595117741339	2.12396745160893	0	4.24793490321785
ACGGGTCCATTGGTAC-2	6.1034770725782	0.871925296082599	0	6.9754023686608
ACGGGTCGTACAGTTC-2	1.60881881430061	0	0	5.63086585005214
ACGGGTCTCAGTTGAC-2	4.9309481216458	1.23273703041145	0	4.31457960644007
ACGGGTCTCCACGCAG-2	1.65069707277344	1.65069707277344	0	4.1267426819336
ACGGGTCTCGTACCGG-2	1.39786327675975	0.698931638379877	0	2.09679491513963
ACGGGTCTCTCAAGTG-2	2.95751072961373	0	0	17.7450643776824
ACGGGTCTCTTGACGA-2	1.04106236403191	0	1.04106236403191	8.32849891225526
ACGTCAACAAGGACTG-2	4.80588618188581	0	0	4.80588618188581
ACGTCAACAGCTCGAC-2	1.43355431044047	0.716777155220237	0	8.60132586264285
ACGTCAACAGGGTTAG-2	1.94815107995024	0	0	7.79260431980097
ACGTCAAGTCGACTGC-2	2.09940692998253	1.39960461998836	0	3.49901154997089
ACGTCAAGTTACGGAG-2	15.6665066814863	1.3055422234572	0	1.95831333518579
ACGTCAAGTTCCGGCA-2	3.19942840634737	1.06647613544912	0	10.6647613544912
ACGTCAATCATGTCCC-2	5.9125402787576	0	0	9.85423379792934
ACGTCAATCTGCTTGC-2	2.59872115046176	3.46496153394901	0	4.33120191743627
ACTATCTAGCCTCGTG-2	7.46773924641547	2.29776592197399	1.148882960987	3.44664888296099
ACTATCTAGCTAGGCA-2	16.8492690132953	1.05307931333096	0	8.42463450664765
ACTATCTAGCTGTCTA-2	7.83780709736124	0	0.783780709736124	5.48646496815287
ACTATCTAGTTTGCGT-2	7.38237058621872	1.47647411724374	0	7.38237058621872
ACTATCTCAAGCCATT-2	16.5509598140761	0	0.472884566116459	3.31019196281521
ACTATCTCAAGGTGTG-2	4.32326738884939	0	0	5.40408423606173
ACTATCTGTAGATTAG-2	35.6021814006889	4.23835492865344	0	0.847670985730687
ACTATCTGTATGCTTG-2	11.3446623253091	0	0	8.50849674398185
ACTATCTGTCATCCCT-2	4.01448656206307	0	0	6.69081093677179
ACTATCTGTTCGTTGA-2	6.45498713561312	0	0	16.7829665525941
ACTATCTGTTGGACCC-2	7.17832439789994	0	0	2.87132975915998
ACTATCTTCTTGTTTG-2	11.9767638775001	0.921289529038468	0	5.52773717423081
ACTGAACAGAGCCCAA-2	4.88065727034493	0	0	8.54115022310362
ACTGAACCACGGTTTA-2	3.26127424172311	0	0	10.870914139077
ACTGAACCAGATCCAT-2	17.8788874667036	2.23486093333795	0	2.23486093333795
ACTGAACCATCCCACT-2	5.36181139122316	0	0	8.93635231870526
ACTGAACGTAGGACAC-2	6.02309997502705	0.860442853575293	0	7.74398568217764
ACTGAACGTCGCATAT-2	5.73978954382653	0	0	14.3494738595663
ACTGAACGTTTGACAC-2	3.6197930346168	1.8098965173084	0	11.7643273625046
ACTGAGTAGAAACCAT-2	20.8882590059668	0.549691026472809	0	2.74845513236405
ACTGAGTAGTCCCACG-2	5.18775596241869	0	0	5.18775596241869
ACTGAGTCACCCATTC-2	3.07762162805931	0	0	5.12936938009885
ACTGAGTCACTGTTAG-2	33.6006398704291	2.35793964003011	0	0.589484910007528
ACTGAGTCACTTCTGC-2	3.53886711060137	0.884716777650342	0	7.07773422120273
ACTGAGTGTACGCACC-2	2.84940456500165	0.712351141250414	0.712351141250414	9.26056483625537
ACTGAGTGTAGAGCTG-2	6.42808280703694	0	0	12.1419341910698
ACTGAGTGTGTTCTTT-2	2.77177410704709	0.923924702349029	0	10.1631717258393
ACTGAGTGTTTCCACC-2	1.07062954446585	1.07062954446585	1.07062954446585	9.63566590019265
ACTGAGTTCCGGGTGT-2	0	0	0	14.3527061219452
ACTGAGTTCTCTGTCG-2	4.03982568932836	0	0	7.06969495632462
ACTGATGAGAAAGTGG-2	8.58969884323893	0.858969884323893	0	11.1666084962106
ACTGATGAGAAGGTGA-2	21.2457864013812	4.24915728027625	0	2.83277152018417
ACTGATGAGCAGGTCA-2	2.75581209342007	0	0	13.7790604671004
ACTGATGCAATGCCAT-2	0	0	0	6.30142653103881
ACTGATGGTATGAATG-2	5.1812030075188	0	0	5.1812030075188
ACTGATGGTATGGTTC-2	8.60371233560846	0.955968037289828	0	10.5156484101881
ACTGATGGTCCAGTAT-2	5.12529998611635	0	0	3.07517999166981
ACTGATGGTCTGCCAG-2	2.82001964314945	0	0	10.3400720248813
ACTGATGTCACTGGGC-2	7.96272361550971	0	0	7.96272361550971
ACTGATGTCATTCACT-2	2.4324038122132	0	0	7.2972114366396
ACTGATGTCTTGCATT-2	1.72034152186938	0	0	9.4618783702816
ACTGCTCAGAGGTAGA-2	11.5239823600823	0.640221242226792	0	1.92066372668038
ACTGCTCAGTTAAGTG-2	8.86709558823529	0	0	8.86709558823529
ACTGCTCAGTTAGGTA-2	20.0199617633828	2.90612348178138	0	4.84353913630229
ACTGCTCCAAGGTTCT-2	1.63936116221531	3.27872232443063	0.819680581107657	20.4920145276914
ACTGCTCCAGCTGCTG-2	2.42027254846867	0.806757516156224	0	3.22703006462489
ACTGCTCCATACCATG-2	10.1315058646715	3.37716862155716	0	3.37716862155716
ACTGCTCCATCCGGGT-2	3.12009490232064	1.87205694139238	0.624018980464128	9.36028470696192
ACTGCTCGTACCTACA-2	2.71349066757672	0	0	9.49721733651852
ACTGCTCGTCGCATAT-2	2.44612289973969	1.63074859982646	0	4.07687149956614
ACTGCTCGTCTGGAGA-2	0	0	1.52087870048849	27.3758166087929
ACTGCTCGTGGGTATG-2	1.25024190817166	1.25024190817166	0.625120954085829	3.12560477042914
ACTGCTCGTTCACGGC-2	2.0387573964497	2.0387573964497	1.01937869822485	6.11627218934911
ACTGCTCTCATTCACT-2	3.15353519945084	0	0	4.73030279917626
ACTGCTCTCCTCATTA-2	4.89707449958546	0	0	13.46695487386
ACTGCTCTCGCAAACT-2	0.895788196550828	1.79157639310166	0	7.16630557240662
ACTGTCCAGAACAATC-2	24.1151339292224	1.5071958705764	0	3.0143917411528
ACTGTCCAGGTGCTAG-2	6.60108054257031	1.32021610851406	0	9.24151275959844
ACTGTCCCAAGTTGTC-2	4.08279746575451	0	0	11.4318329041126
ACTGTCCGTACCTACA-2	2.28987594151529	0	1.14493797075764	9.15950376606114
ACTGTCCGTCAAGCGA-2	3.83507007017618	1.09573430576462	0	4.38293722305849
ACTGTCCGTCGAATCT-2	4.61169524546036	0	1.53723174848679	7.68615874243393
ACTGTCCGTTTAGGAA-2	8.26376427949615	0.918196031055128	0	8.26376427949615
ACTGTCCTCAGTCAGT-2	7.2496142516482	0	0	8.69953710197784
ACTGTCCTCGCTGATA-2	7.56720548185891	0	0	16.6478520600896
ACTGTCCTCGGGAGTA-2	2.09202776822036	0	0	10.4601388411018
ACTGTCCTCTAACTTC-2	23.9884426600448	0	0	7.19653279801344
ACTGTCCTCTCTTGAT-2	19.0421670550278	0.5146531636494	0	4.6318784728446
ACTTACTAGGCACATG-2	19.4162811993707	1.82027636244101	0	3.03379393740168
ACTTACTAGGGCTCTC-2	5.26915430493959	0	1.3172885762349	15.8074629148188
ACTTACTAGTACCGGA-2	23.656991523692	4.22446277208785	0.844892554417571	1.68978510883514
ACTTACTAGTGTTAGA-2	22.9174640589993	1.2061823188947	0	7.84018507281553
ACTTACTCAATGACCT-2	7.68610975376575	0	0	7.68610975376575
ACTTACTCATGCCCGA-2	3.63826754192992	2.72870065644744	0	1.81913377096496
ACTTACTGTAATCACC-2	42.9817630984912	1.02337531186884	1.02337531186884	15.3506296780326
ACTTGTTAGAGATGAG-2	6.15964483642214	1.53991120910554	0	5.38968923186938
ACTTGTTCACACTGCG-2	2.34621844924641	2.34621844924641	0	9.38487379698566
ACTTGTTCACCCATTC-2	4.10985865092145	1.02746466273036	1.02746466273036	5.13732331365182
ACTTGTTCAGTTTACG-2	13.6916956606206	2.73833913212412	0	10.9533565284965
ACTTGTTTCACGCGGT-2	0	1.18163839224473	0	4.72655356897892
ACTTGTTTCCACGTTC-2	3.53795865279299	0	1.179319550931	7.07591730558598
ACTTGTTTCCCATTAT-2	22.0342776747458	1.10171388373729	0	7.16114024429238
ACTTTCAAGAATCTCC-2	3.91139001009082	0	0	14.341763370333
ACTTTCACATCGTCGG-2	6.37871806475501	0	0	12.75743612951
ACTTTCAGTACCGGCT-2	4.29881472239551	0	0	9.67233312538989
ACTTTCAGTGCAGGTA-2	2.84391679964783	0	0	7.58377813239421
ACTTTCAGTTAAGACA-2	16.601559711614	1.84461774573488	0	11.0677064744093
ACTTTCATCAGTTTGG-2	5.42086217747011	0.677607772183763	0.677607772183763	8.80890103838892
ACTTTCATCCTCATTA-2	2.86610163225317	0	0	9.55367210751058
AGAATAGAGCCTATGT-2	4.89313356529149	2.44656678264574	0	4.89313356529149
AGAATAGAGGATGGAA-2	10.7267589954527	0	0	6.82611936074266
AGAATAGAGGCAGTCA-2	11.4173416789396	1.26859351988218	0	6.97726435935199
AGAATAGCACATCCGG-2	12.9025614140204	3.87076842420611	0	9.03179298981426
AGAATAGCAGTCAGCC-2	4.10059242019518	1.36686414006506	0	2.73372828013012
AGAATAGGTATGGTTC-2	2.83995787159996	2.83995787159996	0	3.78661049546662
AGAATAGTCACAACGT-2	7.87056464576389	0	0	8.74507182862654
AGAATAGTCCATGCTC-2	3.86883671025052	0	0	2.57922447350035
AGAATAGTCCGCATAA-2	4.9789503092426	0	0	7.96632049478815
AGAATAGTCTACCAGA-2	8.57475527956199	0	0	12.2496503993743
AGACGTTAGCAATCTC-2	9.31266554948916	0	0	9.31266554948916
AGACGTTCAAGCGATG-2	5.3497399270243	0	0	1.33743498175607
AGACGTTCAAGGCTCC-2	2.37992724258611	2.97490905323264	0	4.1648726745257
AGACGTTCAGGCTGAA-2	0.960016717748676	0.960016717748676	0	6.72011702424074
AGACGTTCAGTCCTTC-2	3.13693059391217	0	0	14.1161876726048
AGACGTTCAGTTTACG-2	3.89417371484544	0	0	6.81480400097952
AGACGTTCATATACGC-2	16.034740365774	0.84393370346179	0	0
AGACGTTCATATGAGA-2	5.52488107328024	0	0	12.8913891709872
AGACGTTGTATTCGTG-2	15.8276337280523	0.879312984891793	0	8.79312984891792
AGACGTTGTCCATCCT-2	3.00348685166352	3.7543585645794	0	8.25958884207468
AGACGTTTCAGCACAT-2	1.95986045012419	1.95986045012419	0	12.7390929258072
AGACGTTTCATGTGGT-2	3.71317894434333	1.23772631478111	0	6.18863157390555
AGACGTTTCGCGCCAA-2	4.75057908669755	0	0	8.55104235605559
AGAGCGAAGAACAATC-2	10.0325148015141	1.25406435018927	0	13.7947078520819
AGAGCGAAGCGCTCCA-2	3.32727097148007	0.665454194296015	0.665454194296015	2.66181677718406
AGAGCGAAGCTGGAAC-2	8.01527605459057	0	0	3.00572852047146
AGAGCGAAGTTCGATC-2	3.88933832521212	0	0	8.75101123172728
AGAGCGACAATCGAAA-2	16.8292087267991	0	0	1.20208633762851
AGAGCGACATGCAACT-2	2.46183342463143	1.23091671231572	0	3.69275013694715
AGAGCGAGTATAATGG-2	3.33780030999742	0	0	13.3512012399897
AGAGCGAGTGACTCAT-2	0.786153237705541	2.35845971311662	0	8.64768561476096
AGAGCGAGTTCAGGCC-2	2.37406023672082	0.791353412240273	0	3.95676706120137
AGAGCGATCAGTACGT-2	0.876004271331232	0.876004271331232	0	14.8920726126309
AGAGCGATCTCATTCA-2	15.4865103322753	1.72072337025281	0	2.86787228375469
AGAGCTTAGAACAACT-2	6.5695309520783	0	0	5.63102653035283
AGAGCTTAGATGTAAC-2	7.92554822879926	0	0	10.567397638399
AGAGCTTAGGCACATG-2	2.26601435189922	0	0	3.77669058649869
AGAGCTTAGGCCCTTG-2	4.20987252066957	0	0	17.8919582128457
AGAGCTTAGGCTAGAC-2	7.35342540931126	0.525244672093661	1.05048934418732	5.25244672093661
AGAGCTTCACATTTCT-2	9.08372460893364	0	0	9.08372460893364
AGAGCTTCACTAGTAC-2	3.04830575953287	0	0	6.09661151906573
AGAGCTTCAGGCTGAA-2	3.16183105700258	0.790457764250646	0	7.11411987825582
AGAGCTTCATAGAAAC-2	27.7385680549592	0.924618935165307	0	4.62309467582654
AGAGCTTCATTCCTGC-2	4.04069426527501	0	0	13.1322563621438
AGAGCTTGTATAAACG-2	11.0796263685782	0	0	5.53981318428911
AGAGCTTGTATCGCAT-2	7.75966908894361	1.55193381778872	0	0.775966908894361
AGAGCTTGTGATGCCC-2	4.01355129300303	0	0	6.68925215500505
AGAGCTTGTGCCTTGG-2	3.65208635127018	0.913021587817546	0	9.13021587817546
AGAGCTTTCCTCCTAG-2	10.6253319398996	1.77088865664993	0	5.3126659699498
AGAGTGGAGATGGCGT-2	1.26918543257779	0	0	8.8842980280445
AGAGTGGCAAGGTTCT-2	2.95711588342997	0.985705294476655	0	9.85705294476655
AGAGTGGCAGATGAGC-2	2.19696486641586	0	0	5.49241216603966
AGAGTGGCAGCAGTTT-2	1.34165336240801	0	0	6.03744013083603
AGAGTGGCAGGTGCCT-2	1.82427066236035	0.912135331180177	0.912135331180177	8.20921798062159
AGAGTGGCATCTGGTA-2	2.48952312138728	0	0	8.71333092485549
AGAGTGGGTGTCTGAT-2	0.950028492123307	0	0	0.950028492123307
AGAGTGGTCAACACCA-2	6.91852033644943	2.30617344548314	0	4.61234689096629
AGAGTGGTCTCGCATC-2	0.640832496373173	0	0	3.84499497823904
AGATCTGAGACCACGA-2	4.93865730909709	2.74369850505394	0.548739701010787	2.74369850505394
AGATCTGCAATGGAGC-2	5.89436167937843	3.68397604961152	0	8.10474730914534
AGATCTGCACGGATAG-2	1.95382201723877	0.976911008619386	0	3.90764403447754
AGATCTGCAGTCAGAG-2	12.4405529478517	3.55444369938619	0	0.888610924846547
AGATCTGCATGAGCGA-2	1.73300360466091	0	0	12.1310252326264
AGATCTGGTATAATGG-2	14.9918416186229	0.936990101163929	0	6.5589307081475
AGATCTGGTGACCAAG-2	4.59587920394117	0.919175840788233	0	7.35340672630587
AGATCTGTCACCTTAT-2	7.09323604089942	0	0.591103003408285	9.45764805453256
AGATCTGTCATCATTC-2	8.09661612908841	0.899624014343157	0	1.79924802868631
AGATCTGTCCAAGTAC-2	4.59945120142391	0	0	7.66575200237318
AGATTGCAGAGAGCTC-2	1.98561192538948	0	0	9.92805962694738
AGATTGCCAAAGGCGT-2	5.18879763864905	0	0	19.7174310268664
AGATTGCCAATGACCT-2	5.34904781618712	0	0	6.11319750421386
AGATTGCCAATGGATA-2	3.32219133173703	0.830547832934257	0	14.1193131598824
AGATTGCGTAGCAAAT-2	11.8227238697334	1.07479307906667	0	8.59834463253338
AGATTGCGTCGGCATC-2	1.06139486168443	1.06139486168443	1.06139486168443	2.12278972336886
AGATTGCGTCTGCCAG-2	4.28817379760489	4.28817379760489	0	4.28817379760489
AGATTGCGTGCTAGCC-2	2.17798520828505	0	1.08899260414252	8.71194083314018
AGATTGCTCGCTTAGA-2	5.51750827372691	0.788215467675273	0.788215467675273	1.57643093535055
AGATTGCTCGGAATCT-2	3.55654318155752	0	1.18551439385251	7.11308636311504
AGCAGCCAGCGTGAAC-2	3.69543455721998	1.84771727860999	0	8.31472775374495
AGCAGCCAGTGGTAGC-2	1.64128743370701	0.54709581123567	0	6.01805392359237
AGCAGCCCACGCCAGT-2	0.535481163744871	0.535481163744871	0	9.63866094740768
AGCAGCCCAGTTCATG-2	1.36273747214935	0	0	8.85779356897075
AGCAGCCGTAGCGATG-2	0	0.754599211563732	0	11.318988173456
AGCAGCCGTTCCACGG-2	5.82797699594046	0	0	4.85664749661705
AGCAGCCTCGTTTATC-2	2.35294787161393	1.17647393580697	0	7.05884361484179
AGCATACAGACGCACA-2	6.34452492020624	0	0	4.22968328013749
AGCATACAGCTCAACT-2	7.46174021848982	0	0	12.436233697483
AGCATACAGGCTCAGA-2	12.7124584921904	0	0.635622924609519	2.54249169843808
AGCATACCACAGATTC-2	9.78075736643894	0.978075736643894	0	7.82460589315115
AGCATACCACATTAGC-2	9.72279705019189	0.972279705019189	0	9.72279705019189
AGCATACCACCGATAT-2	13.9717833910619	2.61970938582411	0	5.23941877164822
AGCATACGTCTAACGT-2	2.37658933621502	1.18829466810751	0	10.6946520129676
AGCATACGTGATAAGT-2	28.4264804742407	0.789624457617796	0	3.15849783047118
AGCATACGTTCCCGAG-2	1.07091794446747	2.14183588893494	1.07091794446747	9.63826150020721
AGCATACTCATACGGT-2	21.1664318595089	0.846657274380355	0	7.61991546942319
AGCATACTCCGAATGT-2	16.1657562250746	0	0.577348436609806	12.7016656054157
AGCATACTCGATAGAA-2	10.5055437494225	0.955049431765684	0	11.4605931811882
AGCATACTCTTGACGA-2	31.0384692379554	1.72435940210863	0	1.72435940210863
AGCCTAAAGCGTCTAT-2	6.89507137547885	1.97002039299396	0	4.9250509824849
AGCCTAAAGGAGTTTA-2	18.5244886417944	1.64662121260394	0.411655303150986	7.82145075986874
AGCCTAAAGTGGGTTG-2	4.24322660098522	2.12161330049261	0	9.19365763546798
AGCCTAACAAGACACG-2	6.11291814066515	0	0	6.66863797163471
AGCCTAACACTCAGGC-2	6.45516853757162	0.806896067196453	0	4.43792836958049
AGCCTAACAGACGCTC-2	2.10065845628582	0	0	4.20131691257164
AGCCTAACATGACGGA-2	8.94761899912418	0	1.05266105872049	6.31596635232295
AGCCTAAGTAATCGTC-2	10.9710858932062	0.457128578883592	0	6.39980010437028
AGCCTAAGTACGACCC-2	3.62868828000211	0	0.907172070000527	3.62868828000211
AGCCTAAGTAGAAAGG-2	11.7518096032137	0	0	14.6897620040171
AGCCTAAGTAGAGTGC-2	5.09247398707236	1.01849479741447	0	9.16645317673025
AGCCTAAGTGTTGGGA-2	4.41165172855314	0	0	14.3378681177977
AGCCTAAGTTAAGAAC-2	38.2275847722072	2.38922404826295	0	1.79191803619721
AGCCTAAGTTGTCGCG-2	1.02196889552416	0.510984447762079	0.510984447762079	5.62082892538287
AGCCTAATCCGCTGTT-2	6.97689330873419	0	0	4.6512622058228
AGCGGTCAGAGGTTGC-2	2.9838057848854	0	0	9.94601928295133
AGCGGTCAGATCCGAG-2	1.33271015987622	1.33271015987622	0	13.3271015987622
AGCGGTCAGATGAGAG-2	3.68489536914905	0.921223842287263	0	10.1334622651599
AGCGGTCAGCTGTTCA-2	4.29700212606749	0.61385744658107	0	3.68314467948642
AGCGGTCAGGAATGGA-2	5.94434348546191	2.37773739418476	0	2.97217174273095
AGCGGTCAGTACGTAA-2	2.54161646462908	1.27080823231454	0	4.44782881310089
AGCGGTCCACGGTAAG-2	3.95913130075073	1.97956565037536	0	0.659855216791788
AGCGGTCCAGACAGGT-2	1.42761449643666	1.42761449643666	0	5.71045798574664
AGCGGTCGTATCTGCA-2	5.00886782578357	0	0	7.01241495609699
AGCGGTCGTCGTGGCT-2	0.780289876953272	0	0	12.4846380312524
AGCGGTCGTCTCACCT-2	14.9834414932762	1.15257242255971	0	1.15257242255971
AGCGGTCTCAAACCAC-2	5.18679278420353	0	0	5.18679278420353
AGCGGTCTCAGAAATG-2	1.79011811159988	0	0	14.320944892799
AGCGGTCTCCCAAGAT-2	4.89155125090703	1.08701138909045	0.543505694545225	0
AGCGGTCTCGATCCCT-2	0	0	0	7.45042011614976
AGCGGTCTCGGAAATA-2	5.86346102938396	0.977243504897326	0	5.86346102938396
AGCGGTCTCGGAGCAA-2	3.3226505342471	0.664530106849421	0.664530106849421	3.3226505342471
AGCGTATAGACTGGGT-2	22.2717033612787	0.67490010185693	0	3.37450050928465
AGCGTATAGGGCTTGA-2	0	0	0	7.26204192895683
AGCGTATAGGTGATAT-2	40.9234843278453	0.772141213732931	3.08856485493172	4.63284728239759
AGCGTATCACACAGAG-2	5.78816216821593	1.15763243364319	0	13.8915892037182
AGCGTATCACTTACGA-2	15.5293381186879	0	0	4.31370503296887
AGCGTATCACTTCTGC-2	1.36239620403321	0	0	5.44958481613286
AGCGTATCAGGGTTAG-2	14.7278556162432	0.613660650676799	1.8409819520304	9.81857041082878
AGCGTATGTCAGATAA-2	19.9572016990604	1.10873342772558	0	7.76113399407903
AGCGTATTCACTTCAT-2	5.87528135870677	0	0	17.6258440761203
AGCGTCGAGGCAATTA-2	1.51277660695469	1.51277660695469	0	3.02555321390938
AGCGTCGCAAGCCGCT-2	4.37036671646419	0	0	5.82715562195225
AGCGTCGCACACCGCA-2	4.03826319326155	1.61530527730462	1.61530527730462	8.88417902517542
AGCGTCGCATCGATTG-2	2.69678311461296	0	0	8.09034934383887
AGCGTCGGTCTGGAGA-2	1.59802421037985	1.59802421037985	0	2.39703631556978
AGCGTCGTCAAACCGT-2	2.03426355978903	0	1.01713177989451	3.05139533968354
AGCGTCGTCGAGAGCA-2	2.45359380934296	1.22679690467148	0	3.68039071401443
AGCGTCGTCTTACCGC-2	1.16043963446123	2.32087926892247	4.64175853784494	3.4813189033837
AGCTCCTAGGATTCGG-2	2.18456758813086	0	0	6.55370276439259
AGCTCCTAGGCTAGGT-2	1.77040335702663	0.885201678513317	0	4.42600839256658
AGCTCCTAGTGTCCAT-2	3.70563562056356	0	0	0.92640890514089
AGCTCCTCACATGACT-2	1.97389527556048	0	0.986947637780239	8.88252874002215
AGCTCCTCATGGTTGT-2	2.61365935066249	0	0	7.84097805198746
AGCTCCTGTCGACTGC-2	7.178125	0	3.5890625	7.178125
AGCTCCTGTCTCAACA-2	5.62127354526128	2.0440994710041	0	9.19844761951846
AGCTCCTTCCGAAGAG-2	1.0475616182909	0	0	10.475616182909
AGCTCCTTCGAATGCT-2	3.73689474825866	0	0	11.210684244776
AGCTCTCAGCGCTTAT-2	2.22577519379845	1.11288759689922	0	6.67732558139535
AGCTCTCAGCGGCTTC-2	0.864328121080358	0	0	12.100593695125
AGCTCTCAGTGGAGTC-2	3.79404639553663	0.948511598884158	0	15.1761855821465
AGCTCTCCAAGCCATT-2	8.53118036150119	2.43748010328605	0	6.09370025821513
AGCTCTCCACCTTGTC-2	0	1.74851140131267	0	8.74255700656337
AGCTCTCCACTGAAGG-2	5.94120013794689	0.990200022991148	0	6.93140016093804
AGCTCTCCACTGCCAG-2	1.23873495997316	0	0	9.90987967978525
AGCTCTCCACTGTCGG-2	4.66080486980047	0	0	5.82600608725059
AGCTCTCCAGCGATCC-2	6.697574061115	0	1.339514812223	4.018544436669
AGCTCTCCATTGGCGC-2	2.42049925065568	0	0	2.42049925065568
AGCTCTCGTAAATGTG-2	19.0792873873415	1.31581292326493	0	4.60534523142726
AGCTCTCGTGCCTGGT-2	1.18993622360878	1.18993622360878	0	10.709426012479
AGCTCTCGTTAGATGA-2	8.46207373889228	0.769279430808389	0	3.07711772323356
AGCTCTCTCAGAGCTT-2	5.243228162727	0	0	7.86484224409049
AGCTCTCTCTTGTTTG-2	2.25014694037486	0	0	7.87551429131201
AGCTTGAAGCTCCCAG-2	1.17169965313201	0	0	14.0603958375842
AGCTTGAAGGTGATTA-2	23.0125476436434	0	0	8.28451715171161
AGCTTGAGTCCAACTA-2	3.53061126899115	2.11836676139469	0	6.35510028418406
AGCTTGAGTCCGTGAC-2	5.10337336608366	0	0	10.2067467321673
AGCTTGAGTCGCGAAA-2	0	0	0	22.4064699581761
AGCTTGAGTTATCGGT-2	1.1634437891135	0	0	8.14410652379452
AGGCCACAGAGATGAG-2	5.10101857517914	0	0	6.12122229021497
AGGCCACAGCAGATCG-2	3.77307475699804	1.61703203871345	0	1.0780213591423
AGGCCACCATTAACCG-2	4.47025206968986	0.638607438527122	0	7.02468182379834
AGGCCACGTAACGCGA-2	1.56608890639678	0.522029635465592	0	5.48131117238872
AGGCCACGTGGTAACG-2	2.43320543301711	1.21660271650856	0.608301358254278	7.29961629905134
AGGCCACGTTCCATGA-2	4.74579513628503	0	0	5.53676099233253
AGGCCACTCCACGACG-2	2.08668831543369	0	0	9.83724491561595
AGGCCACTCGAATCCA-2	3.69160714285714	0	0	3.69160714285714
AGGCCACTCGCACTCT-2	4.38898560570676	1.56749485918099	0	2.19449280285338
AGGCCGTAGAAACGCC-2	2.37340609548885	2.37340609548885	0	6.3290829213036
AGGCCGTAGATCCCGC-2	0.72814815858435	0	0	12.378518695934
AGGCCGTAGCGTTGCC-2	0.851343337671109	0	0	11.0674633897244
AGGCCGTAGTCTCAAC-2	2.72706885937912	0.909022953126374	0	2.72706885937912
AGGCCGTCAGCTCGAC-2	0	0.617532141662286	1.23506428332457	1.85259642498686
AGGCCGTCATGGAATA-2	9.02582174265577	0.644701553046841	0.644701553046841	2.57880621218736
AGGCCGTGTACCGCTG-2	4.11206587898317	0	0	6.16809881847476
AGGCCGTGTAGCTAAA-2	0	0	0	18.8333576269951
AGGCCGTGTCATCCCT-2	2.24267737036233	0	0	19.0627576480798
AGGCCGTGTGCTAGCC-2	3.5721115078908	0	0	15.4791498675268
AGGCCGTGTGGCAAAC-2	1.48609014448997	0.743045072244986	0	5.94436057795989
AGGCCGTTCAGTACGT-2	5.11566100486994	3.06939660292196	0.511566100486994	2.55783050243497
AGGCCGTTCATGCATG-2	4.66112012987013	0	0	4.66112012987013
AGGCCGTTCCTCAACC-2	4.66708306367864	0.777847177279774	0	9.33416612735728
AGGGAGTAGAAACCTA-2	7.81159666723346	0	0	7.81159666723346
AGGGAGTAGAGGGCTT-2	0	0	0	3.4702544819714
AGGGAGTAGGGCTTGA-2	2.97893290808484	0	0	12.9087092683677
AGGGAGTAGTTCGCGC-2	3.77296162796003	0.471620203495004	2.35810101747502	4.24458183145503
AGGGAGTCAAACTGCT-2	2.62783464967289	0.875944883224298	0	7.00755906579438
AGGGAGTCACGAGAGT-2	1.23929933098338	0	0	9.91439464786706
AGGGAGTCATAAGACA-2	8.17411865184178	0	0	4.90447119110507
AGGGAGTCATACTACG-2	4.13757905692098	1.65503162276839	0	2.48254743415259
AGGGAGTCATAGTAAG-2	34.6647000372624	0.855918519438579	0.42795925971929	1.71183703887716
AGGGAGTGTATCACCA-2	7.36113089303518	1.05159012757645	0	6.30954076545873
AGGGAGTGTATCAGTC-2	6.76472513089005	0	0	7.61031577225131
AGGGAGTGTCTCTTAT-2	5.36348069738481	1.53242305639566	0	2.29863458459349
AGGGAGTGTCTTCGTC-2	1.98214696632661	0	0	11.8928817979597
AGGGAGTGTTCAGTAC-2	4.53892767751284	5.67365959689106	0	9.07785535502569
AGGGAGTTCCAAACAC-2	6.73756322678208	0	0	6.73756322678208
AGGGAGTTCGTACGGC-2	2.23583742510437	0	0	8.94334970041747
AGGGAGTTCTCTTATG-2	8.19273447820343	1.82060766182299	0	11.8339498018494
AGGGATGAGAGTACCG-2	0	2.85152693867417	0	8.55458081602251
AGGGATGAGCTCCTCT-2	5.01224390835253	2.50612195417626	0	20.0489756334101
AGGGATGCATCGATTG-2	2.58180137875912	1.29090068937956	0	6.45450344689779
AGGGATGCATGCCACG-2	2.64320053188769	0	0	6.60800132971923
AGGGATGGTTAGAACA-2	19.7614114315831	1.60227660256079	0.534092200853597	6.40910641024316
AGGGATGTCAGTTAGC-2	3.99318790563511	0	0	3.99318790563511
AGGGATGTCCCAAGAT-2	11.8014009590458	1.38840011282892	0	0
AGGGATGTCGCCTGAG-2	0	0	0	5.68939894319683
AGGGATGTCGTATCAG-2	12.065055214973	0.524567618042304	0	6.81937903454996
AGGGATGTCTCGATGA-2	0.91075299134756	0.91075299134756	0	10.9290358961707
AGGGATGTCTGGCGAC-2	0.876271617497457	0.876271617497457	0	12.2678026449644
AGGGTGAAGGCTATCT-2	14.8557327477177	1.18845861981742	0	6.53652240899579
AGGGTGAAGGTACTCT-2	3.82816319274699	0	0	7.65632638549398
AGGGTGACAGAGCCAA-2	2.69502529071283	0.898341763570944	0	8.98341763570944
AGGGTGAGTATAGGTA-2	16.6646880358792	0	0	8.33234401793959
AGGGTGATCAAGATCC-2	8.95202815482002	0.813820741347274	0	5.69674518943092
AGGGTGATCACAATGC-2	6.64926237241616	0.738806930268462	0.738806930268462	7.38806930268462
AGGGTGATCGCATGAT-2	4.29833802309302	0.716389670515504	0.716389670515504	7.16389670515504
AGGGTGATCTCGTATT-2	4.23562572442134	0.605089389203049	0	7.26107267043658
AGGTCATAGAAGGACA-2	22.8033385626042	1.68913618982253	0	3.37827237964506
AGGTCATAGAGTCTGG-2	22.481295492552	0.999168688557868	0	2.49792172139467
AGGTCATAGCTGCCCA-2	0	0	0	6.12393357708714
AGGTCATAGGCTCAGA-2	10.1240083143793	1.68733471906322	0	2.24977962541762
AGGTCATAGGGCTTGA-2	0	1.27980833519055	0	7.6788500111433
AGGTCATCAACACGCC-2	9.10651356748502	3.03550452249501	0	6.07100904499002
AGGTCATCACCGAATT-2	1.20683012259194	2.41366024518389	0	7.24098073555166
AGGTCATCAGCTGCAC-2	1.89795206384958	0	0.63265068794986	5.69385619154874
AGGTCATCAGGTGGAT-2	2.61198618598383	0	0	12.1892688679245
AGGTCATGTCTGGAGA-2	11.581512605042	0	0	9.65126050420168
AGGTCATTCAGGCCCA-2	4.42667180574292	1.10666795143573	0	4.42667180574292
AGGTCATTCCAAGTAC-2	5.78899574359138	0	0	4.13499695970813
AGGTCCGAGAGCAATT-2	1.60911935488893	0	0	11.2638354842225
AGGTCCGCATGCTGGC-2	0	0.835975284279314	0	6.68780227423451
AGGTCCGGTAAGCACG-2	1.04066407587137	0	0	8.32531260697098
AGGTCCGGTCAGGACA-2	0	0	2.0983556638246	9.44260048721072
AGGTCCGTCAACACCA-2	1.54534445640474	0	0	15.4534445640474
AGGTCCGTCTGCAAGT-2	2.95480532845463	2.95480532845463	0	5.90961065690927
AGTAGTCAGACGACGT-2	4.2631271947397	0.609018170677099	0	6.69919987744809
AGTAGTCAGAGCCCAA-2	4.77056386943428	2.38528193471714	0	1.19264096735857
AGTAGTCAGAGTACCG-2	5.49178477027907	0.686473096284883	0	8.2376771554186
AGTAGTCAGATGGCGT-2	1.07060736628413	0	0	8.56485893027302
AGTAGTCAGTGGACGT-2	2.43528829691991	0	0.811762765639971	4.87057659383982
AGTAGTCCATGCCCGA-2	14.075713215769	0	0	7.03785660788452
AGTAGTCGTCAGGACA-2	4.56760936809545	0	0	9.1352187361909
AGTAGTCGTGGTACAG-2	3.12004467340122	0	0	8.32011912906991
AGTAGTCGTTAAGGGC-2	7.30930904976664	1.62429089994814	0	3.24858179989629
AGTCTTTAGAGTAATC-2	15.3530341084015	1.39573037349105	0	0
AGTCTTTAGCCAACAG-2	6.03936851453679	0	0	10.8708633261662
AGTCTTTAGTACGTAA-2	6.19731398764914	1.54932849691228	0	7.74664248456142
AGTCTTTAGTGGGCTA-2	9.94998148833765	3.82691595705294	0	6.12306553128471
AGTCTTTCAAATACAG-2	32.1289466448289	1.2357287171088	0.617864358554401	3.70718615132641
AGTCTTTCAGTATAAG-2	8.85050089904958	0	0	15.4883765733368
AGTCTTTGTAGGGACT-2	27.6492719575735	4.20749790658727	0.601071129512467	1.8032133885374
AGTCTTTGTTTGTTTC-2	23.2646860229575	0	0	6.54319294395679
AGTCTTTTCGCTTGTC-2	2.93828646149181	0.979428820497271	0	4.89714410248636
AGTCTTTTCTAACCGA-2	8.46421552571241	1.41070258761874	0	5.64281035047494
AGTGAGGAGACAAAGG-2	20.3296143324572	0	0	6.46851365123639
AGTGAGGAGATTACCC-2	8.33857696030978	2.08464424007744	0	4.16928848015489
AGTGAGGCATGGTCTA-2	3.41037315648817	0	0	13.6414926259527
AGTGAGGGTAAACACA-2	2.14757640605847	2.14757640605847	0	9.66409382726309
AGTGAGGGTCAAAGAT-2	17.8397503200104	0	0	6.68990637000388
AGTGAGGGTCTGCCAG-2	0	0	0	6.61014239427012
AGTGAGGGTGGTACAG-2	2.08773193655239	1.39182129103493	0.695910645517464	6.95910645517464
AGTGAGGGTTGCGCAC-2	2.58254319229472	0	1.29127159614736	10.9758085672526
AGTGAGGGTTTGTTTC-2	7.20474252098029	0	0	4.32284551258817
AGTGAGGTCCGCATAA-2	5.67702497858037	3.40621498714822	0	11.3540499571607
AGTGAGGTCCTTGACC-2	6.53622806555304	1.08937134425884	0	5.99154239342362
AGTGAGGTCGTTGCCT-2	2.89052013422819	0	0.963506711409396	6.74454697986577
AGTGGGAAGATCTGCT-2	3.93879464081577	0	0	12.6041428506105
AGTGGGAAGCGACGTA-2	3.64307616395869	3.64307616395869	0	16.3938427378141
AGTGGGACAGCTATTG-2	3.58688297041728	0.89672074260432	0	11.6573696538562
AGTGGGACAGTCCTTC-2	1.60462300324449	0.802311501622243	0	8.82542651784467
AGTGGGAGTATAATGG-2	19.955366992719	0.950255571081856	0	9.50255571081856
AGTGGGAGTGCAACTT-2	5.86240795530811	1.46560198882703	0	2.93120397765405
AGTGGGAGTTACGACT-2	2.86301882088994	2.14726411566746	0	5.72603764177988
AGTGGGATCTTTAGGG-2	18.0313073994644	2.12133028228992	0	2.65166285286241
AGTGTCAAGCTAAGAT-2	11.8703672770551	1.0791242979141	0	15.1077401707974
AGTGTCAAGCTGTCTA-2	13.3686190492257	1.16248861297615	0	1.74373291946422
AGTGTCACAAGGACAC-2	2.7295413134754	1.3647706567377	0	17.7420185375901
AGTGTCACAAGTTAAG-2	9.34888390434499	1.869776780869	0	13.088437466083
AGTGTCACACTCAGGC-2	2.91415280518748	0	0	10.6852269523541
AGTGTCATCAACTCTT-2	10.9580013074898	0.91316677562415	0	4.56583387812075
AGTGTCATCATTATCC-2	13.2275030712531	0	0	8.81833538083538
AGTGTCATCTCTTATG-2	14.5777191954696	1.12136301503613	0	5.60681507518063
AGTTGGTAGAAACGAG-2	25.51923751608	2.01467664600632	0.671558882002105	2.01467664600632
AGTTGGTAGGAATGGA-2	12.8919761640798	0	0	10.0270925720621
AGTTGGTAGGATTCGG-2	11.2370360707064	1.12370360707064	0	11.2370360707064
AGTTGGTAGGTGGGTT-2	1.05526176086246	0	1.05526176086246	2.11052352172493
AGTTGGTCACAGGCCT-2	2.11935126712048	0	0	23.3128639383253
AGTTGGTCAGGAATCG-2	5.62323194467951	0	0	11.246463889359
AGTTGGTCATACGCCG-2	0	0	0	13.2056468784601
AGTTGGTCATCGACGC-2	3.12343875906527	2.08229250604351	0	5.20573126510878
AGTTGGTTCCTCATTA-2	10.5448665632906	3.16345996898719	0	4.21794662531625
ATAACGCAGAACAATC-2	5.47052700906771	0.607836334340856	0.607836334340856	7.90187234643113
ATAACGCCATTCTCAT-2	2.72390681822175	0	0	7.26375151525799
ATAACGCGTCATGCCG-2	3.42508648455207	2.74006918764166	0	2.05505189073124
ATAACGCGTTTAAGCC-2	1.52730577144715	0	0	6.87287597151216
ATAACGCTCTCTGCTG-2	3.36832786600335	0	0	5.61387977667224
ATAAGAGAGACTTGAA-2	9.90181051824887	0	0	2.82908871949968
ATAAGAGAGAGAACAG-2	6.99475554051768	0	0	10.4921333107765
ATAAGAGCAGACGCCT-2	3.11753528773073	2.59794607310894	0.519589214621788	2.59794607310894
ATAAGAGGTACCTACA-2	2.67058519571115	1.33529259785557	0	10.6823407828446
ATAAGAGTCAAAGTAG-2	4.04203734480399	0	0	6.06305601720598
ATAAGAGTCACCCTCA-2	2.62263400937093	0	0	7.86790202811279
ATAAGAGTCAGGTAAA-2	3.80027696757273	1.26675898919091	0	17.7346258486728
ATAAGAGTCATAAAGG-2	7.87722908093278	0	0	16.8797766019988
ATAAGAGTCGCGGATC-2	3.12881207149668	1.56440603574834	1.56440603574834	4.69321810724502
ATAAGAGTCTATCCTA-2	4.87322496086899	0	0.974644992173798	8.77180492956419
ATAAGAGTCTCGGACG-2	3.88963103727257	0.972407759318143	0	18.4757474270447
ATAGACCAGAGCAATT-2	1.57607038302025	0	1.57607038302025	7.88035191510124
ATAGACCCAACTGCTA-2	9.17882117882118	0	0	11.4735264735265
ATAGACCCAGCCTTTC-2	3.3208571612157	0	0	13.2834286448628
ATAGACCCAGTCGATT-2	2.82407744708754	0	0	13.1790280864085
ATAGACCCATTCCTCG-2	5.26824121832379	0	0	4.21459297465903
ATAGACCGTATGGTTC-2	14.7079330206721	1.76495196248065	0	6.47149052909571
ATAGACCGTGTGAATA-2	2.70702388434947	0.902341294783155	0	11.730436832181
ATAGACCGTGTGGCTC-2	1.30386245521974	1.30386245521974	0	13.0386245521974
ATAGACCTCGGTGTTA-2	12.0119230232882	2.40238460465765	0.600596151164412	3.60357690698647
ATAGACCTCTCTGTCG-2	10.1240784271824	1.84074153221498	0	12.8851907255049
ATCACGAAGAGACGAA-2	22.6756148250779	0	1.19345341184621	2.38690682369241
ATCACGAAGATCGATA-2	10.7286314806165	0	0	17.4340261560019
ATCACGAAGTCCCACG-2	4.36205499569555	2.61723299741733	0.87241099913911	5.23446599483466
ATCACGACAAAGAATC-2	5.89080650829684	0.49090054235807	0	13.745215186026
ATCACGACAAGCCTAT-2	4.92467554742439	0.984935109484878	0	8.8644159853639
ATCACGACATTCTCAT-2	15.0714459295261	0	0.83730255164034	8.3730255164034
ATCACGAGTATTAGCC-2	3.17257403133134	0.634514806266267	0	8.24869248146147
ATCACGAGTCCTGCTT-2	4.39364957918898	1.46454985972966	0	11.7163988778373
ATCACGATCCTCAACC-2	6.60599835661463	0.943714050944947	0	3.77485620377979
ATCACGATCGCCTGTT-2	2.05510636887799	0.685035456292663	0	2.74014182517065
ATCATCTAGAGCTGCA-2	7.88061408372609	0.716419462156917	0	10.7462919323538
ATCATCTAGCAATCTC-2	8.77015102664178	0	0	13.1552265399627
ATCATCTAGCTAGTGG-2	9.5139509809078	0	0	6.795679272077
ATCATCTCAGATGGCA-2	5.38123945773724	0	0	9.68623102392703
ATCATCTCAGTGGAGT-2	12.0665402013717	0	0	9.04990515102875
ATCATCTCATGACGGA-2	2.47383326685281	0.824611088950937	0	7.42149980055844
ATCATCTCATTTGCCC-2	4.04438329007604	0.67406388167934	2.69625552671736	5.39251105343472
ATCATCTGTCTTCTCG-2	2.19495880404315	0	1.09747940202157	4.3899176080863
ATCATCTGTGTTTGGT-2	13.2107101776509	1.10089251480424	0	7.7062476036297
ATCATCTGTTAAAGAC-2	5.14852471468686	1.28713117867171	3.86139353601514	6.11387309869064
ATCATCTGTTGTGGAG-2	6.91435515519087	0	0	6.91435515519087
ATCATCTTCCGTAGTA-2	12.0317214213879	0.481268856855515	0	4.81268856855515
ATCATCTTCCTAGAAC-2	18.2882165605096	0	0	13.300521134916
ATCATCTTCGTACCGG-2	1.9999935503844	0	0	9.99996775192199
ATCATGGAGTGCCATT-2	5.70207859838037	2.28083143935215	0	7.98291003773252
ATCATGGAGTTTAGGA-2	19.7528223672605	0	0	16.7139266184512
ATCATGGCACGGTAGA-2	3.23103132098277	0	0	9.6930939629483
ATCATGGCAGATCTGT-2	4.8057744612595	0	0	16.8202106144083
ATCATGGCAGATGGCA-2	1.91565662181697	0	0	11.4939397309018
ATCATGGCAGCGATCC-2	2.72860461432871	0	0	2.72860461432871
ATCATGGCATGACGGA-2	2.55698895471805	0.639247238679514	0	2.55698895471805
ATCATGGCATGCAACT-2	4.41836507882228	0	0	7.06938412611565
ATCATGGCATTTGCTT-2	5.19235737351991	0	0	7.41765339074273
ATCATGGGTAGGGTAC-2	3.04671841226174	2.03114560817449	0	10.1557280408725
ATCATGGGTATAATGG-2	11.7789502472822	0	1.17789502472822	9.42316019782574
ATCATGGGTCCGAACC-2	0	0	0	9.64909824129047
ATCATGGGTGTATGGG-2	6.12787526677733	1.22557505335547	0	4.90230021342186
ATCCACCAGAACAACT-2	19.253903592601	0	0	14.2311461336616
ATCCACCAGCGTTCCG-2	6.4655657721899	0	0	8.89015293676112
ATCCACCAGGTAGCTG-2	0	0	0	5.2436537407926
ATCCACCAGTATCGAA-2	11.1360698125404	0.506184991479109	0	9.61751483810307
ATCCACCAGTATGACA-2	5.93437822941784	0	0	9.3254515033709
ATCCACCCAGCAGTTT-2	1.91924912267672	0	0	12.4751192973987
ATCCACCCAGGATCGA-2	2.29580958021766	0.765269860072555	0	21.4275560820315
ATCCACCCATTCACTT-2	3.70510430855258	0	0	19.7605563122804
ATCCACCCATTGGCGC-2	3.9807825618116	2.65385504120773	0	5.9711738427174
ATCCACCGTTCCCGAG-2	0	0	0	1.89451979472141
ATCCACCTCTGTTGAG-2	9.34279981199609	1.86855996239922	0	8.40851983079649
ATCCGAAAGATCACGG-2	0.845604476513032	0.845604476513032	0.845604476513032	10.9928581946694
ATCCGAAAGCGCCTCA-2	1.27633171165387	0	0	10.2106536932309
ATCCGAAAGGGATACC-2	9.70381149079985	0.808650957566654	0	6.46920766053323
ATCCGAAAGTGCAAGC-2	4.62044950650837	2.15620976970391	0.924089901301674	4.62044950650837
ATCCGAAAGTGTGGCA-2	1.88915288312163	1.88915288312163	0.944576441560815	6.1397468701453
ATCCGAACAGACGCCT-2	3.10316876566745	0	0	9.30950629700236
ATCCGAACATGAAGTA-2	9.01693584567071	0	0	9.01693584567071
ATCCGAAGTAAAGGAG-2	9.13642992884607	1.14205374110576	0	3.42616122331728
ATCCGAAGTAATCACC-2	8.75359916765467	0	0	16.2566841685015
ATCCGAAGTGGTAACG-2	6.55966407886108	1.09327734647685	2.18655469295369	5.46638673238424
ATCCGAATCCACTCCA-2	3.98469574603419	0	0	4.98086968254274
ATCCGAATCCGTAGTA-2	3.06939660292196	0	0	4.60409490438294
ATCCGAATCGCCTGAG-2	2.37375129176714	0	0.593437822941784	7.12125387530141
ATCCGAATCGGAGGTA-2	5.22296051135646	0.652870063919557	0	7.18157070311513
ATCCGAATCTGCGTAA-2	3.41266260207338	0	0	14.7882046089847
ATCGAGTAGCGGATCA-2	1.60919450758165	0.804597253790827	0	11.2643615530716
ATCGAGTAGTGCGATG-2	15.0754758258587	0	0	22.613213738788
ATCGAGTCACCGATAT-2	11.6740077444337	2.22362052274927	0	4.44724104549855
ATCGAGTCAGCATGAG-2	0	2.36798698769788	0	4.73597397539575
ATCGAGTGTACCTACA-2	25.2655027850201	0.765621296515762	0.765621296515762	6.89059166864186
ATCGAGTGTCATACTG-2	4.28746232336919	1.42915410778973	1.42915410778973	12.8623869701076
ATCGAGTTCAAGGTAA-2	11.5052571193726	0	0	4.42509889206637
ATCGAGTTCATTGCGA-2	0.734951152571778	0	0	4.40970691543067
ATCGAGTTCCCTGACT-2	7.47126852186484	1.24521142031081	0	11.2069027827973
ATCGAGTTCGTATCAG-2	7.25381147037667	0	0	12.6941700731592
ATCGAGTTCGTGGACC-2	2.60921696986016	0	0	10.4368678794406
ATCTACTAGAGCTGGT-2	3.64226314924006	0	0	8.49861401489347
ATCTACTAGCTAAACA-2	6.84381029851311	0	0	13.6876205970262
ATCTACTAGCTATGCT-2	21.0331522845023	0	0	8.8986413511356
ATCTACTAGGATCGCA-2	3.88736367055284	0	0	5.44230913877398
ATCTACTAGGGCATGT-2	12.4289063909096	0	0	4.66083989659111
ATCTACTAGTAGGCCA-2	19.2811943982093	0	0	2.22475319979338
ATCTACTCAATGGACG-2	20.9525064358543	0.523812660896357	0	6.28575193075629
ATCTACTCATCGGTTA-2	10.2842559796235	2.0568511959247	0	6.17055358777411
ATCTACTGTAATCACC-2	0.732451354147475	0.732451354147475	0	5.8596108331798
ATCTACTGTAATTGGA-2	32.1538789860524	1.49552925516523	2.99105851033046	2.99105851033046
ATCTACTGTAGCAAAT-2	17.2045605858855	1.07528503661784	0	10.7528503661784
ATCTACTGTCACACGC-2	4.11812749003984	0.823625498007968	0	12.3543824701195
ATCTACTGTGTCTGAT-2	38.1024429476224	1.73192922489193	0.865964612445964	9.5256107369056
ATCTACTGTTCGCGAC-2	0	1.50704204817169	0	4.52112614451508
ATCTACTTCAAGGCTT-2	7.73293219904241	1.1047045998632	0	2.2094091997264
ATCTACTTCCCATTTA-2	6.77371791271134	0	0	13.5474358254227
ATCTACTTCCTGTAGA-2	19.4893469926466	0	0	5.41370749795739
ATCTGCCAGTGGGCTA-2	4.36966289420603	1.24847511263029	0	6.86661311946662
ATCTGCCCAGCTGCTG-2	3.92569045665846	1.57027618266339	0	5.49596663932185
ATCTGCCCAGCTGTTA-2	2.27032785204926	0	0	9.83808735888012
ATCTGCCCAGTTTACG-2	0.783507420826827	0	0.783507420826827	11.7526113124024
ATCTGCCCATAGAAAC-2	16.0880695315956	0	0	9.31414551829218
ATCTGCCGTCAGCTAT-2	5.23532763532764	0.654415954415954	0	0
ATCTGCCTCTGCCCTA-2	0	0	0	4.09796420005154
ATGAGGGAGAAACGCC-2	2.20400722124296	2.93867629499062	0	7.34669073747655
ATGAGGGAGTACCGGA-2	2.26657749320235	0	0	7.93302122620823
ATGAGGGAGTCGAGTG-2	1.78551070114526	0	0	10.7130642068715
ATGAGGGAGTGTCCAT-2	3.62569714826897	0	0	12.6899400189414
ATGAGGGAGTTCGATC-2	5.17687813021703	0.862813021702838	0	6.03969115191987
ATGAGGGCAGCCTATA-2	3.58814885098702	1.79407442549351	0	1.19604961699567
ATGAGGGGTCGACTGC-2	4.45884738158916	0	0	10.403977223708
ATGAGGGGTTGGACCC-2	1.61288560862577	1.61288560862577	0.806442804312887	6.4515424345031
ATGAGGGTCTCTAGGA-2	1.80929459128304	0	0	5.42788377384912
ATGCGATAGAATTGTG-2	13.1042266097827	1.13949796606806	0	5.69748983034031
ATGCGATAGACTTGAA-2	24.7723681874667	0.917495118054323	0	3.66998047221729
ATGCGATAGAGGTACC-2	8.60248484127928	1.22892640589704	0	8.60248484127928
ATGCGATAGATCACGG-2	2.45960737656157	0	0	13.5278405710886
ATGCGATAGTGGCACA-2	12.9257953181273	0	0	0
ATGCGATTCAGATAAG-2	7.59143654524089	0	0	10.4382252497062
ATGCGATTCCTTAATC-2	12.468386240727	0	0	8.31225749381798
ATGGGAGAGACGCTTT-2	4.34671993271657	0.724453322119428	0	9.41789318755256
ATGGGAGAGGCAATTA-2	5.82097537167743	0	0	9.70162561946238
ATGGGAGAGTAAGTAC-2	17.137730933207	0.81608242539081	0	4.89649455234486
ATGGGAGAGTCCCACG-2	5.50565488344016	0.917609147240026	0	7.34087317792021
ATGGGAGCAAGAAGAG-2	17.2890733665511	0	0	6.36965860872933
ATGGGAGCACCAACCG-2	6.57378499323551	2.98808408783432	0	1.79285045270059
ATGGGAGGTCCTCTTG-2	1.22042363275715	0	0	8.54296542930009
ATGGGAGTCAAACGGG-2	0.954344012556551	0.954344012556551	0	9.54344012556551
ATGGGAGTCATAGCAC-2	3.57920312103234	1.19306770701078	0	17.8960156051617
ATGGGAGTCATGTGGT-2	3.78903958944282	0	0	12.6301319648094
ATGGGAGTCCGCGTTT-2	4.68515813859791	2.34257906929895	0.260286563255439	2.60286563255439
ATGGGAGTCGCCAAAT-2	2.32291338936581	0	1.16145669468291	15.0989370308778
ATGTGTGAGAGTTGGC-2	0	0	0	15.9170003079766
ATGTGTGAGCGATTCT-2	0.728322599737884	0	0	3.64161299868942
ATGTGTGAGTAACCCT-2	6.66555608099394	0	0	13.3311121619879
ATGTGTGAGTAAGTAC-2	23.6844818697371	0	0	5.92112046743427
ATGTGTGAGTTACCCA-2	1.2270881808253	0	0	11.0437936274277
ATGTGTGCAAAGTGCG-2	3.05337836507218	0	0	8.14234230685913
ATGTGTGCACCAGGCT-2	1.22889718470611	0	0	4.91558873882442
ATGTGTGCACCCATTC-2	2.42521292320687	2.42521292320687	0	8.48824523122405
ATGTGTGCAGCTTCGG-2	2.43771004068156	2.43771004068156	0	6.7037026118743
ATGTGTGCATTAGGCT-2	5.02365253454728	1.67455084484909	0	10.0473050690946
ATGTGTGGTATATGGA-2	24.9829642912833	1.61180414782473	0	8.86492281303602
ATGTGTGGTGCAGGTA-2	4.30149812734082	0	0	10.323595505618
ATGTGTGTCATCGATG-2	1.13740399216532	1.13740399216532	0	11.3740399216532
ATGTGTGTCCACGCAG-2	2.76843345742829	0	0.692108364357072	2.07632509307122
ATGTGTGTCTCAACTT-2	4.363479019503	0	0	11.635944052008
ATTACTCCAAGCTGTT-2	7.22168436601725	2.06333839029064	0	8.25335356116257
ATTACTCCAATCACAC-2	18.3802887340379	2.29753609175474	1.14876804587737	3.44630413763211
ATTACTCCAGGCTCAC-2	0	0	0	15.0498677473367
ATTACTCCAGTCAGCC-2	4.6433224024078	0	0	6.9649836036117
ATTACTCGTCGACTGC-2	0.72560265068022	0.72560265068022	0	8.70723180816264
ATTACTCGTCTGCGGT-2	1.78668349091663	1.78668349091663	2.68002523637495	3.57336698183327
ATTACTCGTTACCAGT-2	3.60382818492434	0	0	4.80510424656579
ATTACTCTCATGTAGC-2	13.5036295269687	2.34845730903803	0	9.39382923615213
ATTACTCTCCCAGGTG-2	16.2779527559055	0.813897637795276	3.2555905511811	6.5111811023622
ATTACTCTCCTTGCCA-2	0	0	0	15.1433908361719
ATTATCCCAGTGAGTG-2	11.465774559829	0	0	8.33874513442107
ATTATCCCATTAACCG-2	18.2012678288431	1.13757923930269	0	4.55031695721078
ATTATCCGTAGCTTGT-2	4.3925293217746	0	0	13.1775879653238
ATTATCCGTATTAGCC-2	12.2309160023074	0.764432250144212	0	8.40875475158633
ATTATCCTCGACCAGC-2	2.87982548031917	0	0	9.79140663308519
ATTATCCTCGTCACGG-2	0	0	0	16.9564789448646
ATTATCCTCTAACTCT-2	15.1652753121378	1.51652753121378	0.75826376560689	2.27479129682067
ATTATCCTCTGATTCT-2	2.26429353778751	0	0	10.1893209200438
ATTATCCTCTTCGAGA-2	5.45500123139711	0.909166871899518	0	9.09166871899518
ATTCTACAGAGATGAG-2	8.69136875148899	0	0.724280729290749	10.1399302100705
ATTCTACCAGGTTTCA-2	7.20637219967155	0.800708022185728	0.800708022185728	1.60141604437146
ATTCTACCATACTACG-2	10.8420276072333	0	0	6.50521656433996
ATTCTACCATGTTCCC-2	3.20645851751896	0	0	13.6274486994556
ATTCTACGTAACGACG-2	4.86114703600066	0	0	8.50700731300115
ATTCTACGTCATCGGC-2	1.84738704603946	0	0	5.54216113811839
ATTCTACTCAGCACAT-2	4.80305752609894	3.20203835073263	0.800509587683157	2.40152876304947
ATTCTACTCAGTTAGC-2	19.8996112380763	2.56769177265501	0.641922943163752	3.85153765898251
ATTCTACTCGTACGGC-2	3.73909363198333	0.747818726396666	0	7.47818726396666
ATTGGACAGAGACGAA-2	17.1879157092756	0.781268895876164	0	14.8441090216471
ATTGGACAGCATGGCA-2	1.18158436213992	1.18158436213992	0	9.45267489711934
ATTGGACAGTAGCCGA-2	0.998078482870495	1.99615696574099	0.998078482870495	9.98078482870496
ATTGGACCACATAACC-2	7.48005427408413	0.935006784260516	0	5.61004070556309
ATTGGACCATACTCTT-2	6.11530724934922	1.01921787489154	0	8.15374299913229
ATTGGACGTAAGGATT-2	7.36994837863275	0.736994837863275	0.736994837863275	5.15896386504292
ATTGGACGTACCAGTT-2	4.3773997741389	1.4591332580463	0	10.2139328063241
ATTGGACGTCGGCACT-2	0	2.5660344570776	1.2830172285388	5.13206891415521
ATTGGACTCACATACG-2	1.36958077167691	0	0	2.73916154335383
ATTGGACTCTTCCTTC-2	7.74197172549387	1.93549293137347	0.967746465686734	9.67746465686733
ATTGGTGAGCCGATTT-2	1.23852716336361	0	0	6.19263581681804
ATTGGTGAGTACCGGA-2	10.519004732102	0	0	7.88925354907648
ATTGGTGAGTCCGGTC-2	1.31370580310617	0.87580386873745	0	8.75803868737449
ATTGGTGCAACACCTA-2	2.10156959486019	0	0	5.60418558629383
ATTGGTGCAATGGTCT-2	2.63126856173101	1.75417904115401	0	6.13962664403903
ATTGGTGGTAGCCTCG-2	1.40350043449924	2.80700086899848	1.40350043449924	4.21050130349772
ATTGGTGGTAGTAGTA-2	7.77144493025193	0.597803456173225	0	5.38023110555903
ATTGGTGGTGGCCCTA-2	0.91468594587898	0	0	6.40280162115286
ATTGGTGGTTACCAGT-2	0	0	0	4.88330892426891
ATTGGTGGTTATCCGA-2	2.70922339003486	0	0	5.41844678006972
ATTGGTGGTTGTCGCG-2	0	0	0	7.18830843695235
ATTTCTGAGCGATGAC-2	0	1.06414849589227	0	10.6414849589227
ATTTCTGAGGTGCAAC-2	2.58352217815843	0.861174059386143	0	6.88939247508915
ATTTCTGAGTGGTCCC-2	8.25664989216391	2.06416247304098	0	4.12832494608196
ATTTCTGCAAGCTGGA-2	2.20615542227819	0	0	15.4430879559473
ATTTCTGCATCGACGC-2	1.96698382492864	5.90095147478592	0	4.9174595623216
ATTTCTGCATGGTAGG-2	9.39839553491495	2.89181401074306	1.44590700537153	5.06067451880036
ATTTCTGGTCACCTAA-2	2.46619955781069	4.93239911562137	0.822066519270229	2.46619955781069
ATTTCTGGTCTCTTAT-2	3.92808735416693	0	0.654681225694488	2.61872490277795
ATTTCTGTCACTGGGC-2	2.11069590786572	0.703565302621906	0	7.03565302621906
ATTTCTGTCAGCTCGG-2	0.876137924019732	0	0.876137924019732	14.8943447083355
ATTTCTGTCGCATGAT-2	1.63720598717035	1.63720598717035	0	6.5488239486814
ATTTCTGTCTACTTAC-2	5.09337735291219	0	0	7.64006602936829
ATTTCTGTCTCGCATC-2	2.13948626663631	1.06974313331815	0	10.6974313331815
ATTTCTGTCTGCCAGG-2	0	0	0	7.64240085174341
ATTTCTGTCTTCATGT-2	11.116223690275	1.58803195575357	0	3.17606391150714
CAACCAAAGATATGGT-2	15.794044243731	0.8774469024295	0	19.303831853449
CAACCAACAAAGGCGT-2	4.61146206970395	0	0	6.45604689758552
CAACCAACAGCCTATA-2	3.47796096904441	0	0	5.79660161507402
CAACCAAGTACCCAAT-2	4.6770082350457	0.779501372507617	0	7.01551235256855
CAACCAAGTCGCTTTC-2	1.84537518076161	1.84537518076161	0	19.3764393979969
CAACCAAGTGGTGTAG-2	10.3442581936452	2.58606454841131	0	12.9303227420565
CAACCAAGTTTCCACC-2	7.83721282887254	1.11960183269608	0	2.23920366539216
CAACCAATCAGCTCGG-2	1.8030141813044	0.9015070906522	0	12.6210992691308
CAACCAATCTACGAGT-2	13.8217246605057	0	0.767873592250319	6.91086233025287
CAACCTCAGAACAACT-2	14.0141887032692	1.82793765694816	0	4.87450041852843
CAACCTCAGCCACGTC-2	2.79553752535497	0	0	10.4832657200811
CAACCTCAGGTGATTA-2	5.61461162411733	0.623845736013036	0	5.61461162411733
CAACCTCCACCGGAAA-2	6.81222589690129	0.619293263354662	0	4.33505284348264
CAACCTCCACTCGACG-2	1.79365933226904	0	0	8.07146699521066
CAACCTCCAGGATTGG-2	6.58991414484869	0	0	10.9831902414145
CAACCTCCATCGACGC-2	0	0.936990101163929	0	7.49592080931143
CAACCTCGTAAAGTCA-2	3.6812645424759	0	0	4.9083527233012
CAACCTCGTAGAGCTG-2	1.34937730085376	0	0	5.39750920341505
CAACCTCGTCCTAGCG-2	1.35516224188791	1.35516224188791	0	9.48613569321534
CAACCTCGTCGAACAG-2	0.975196709247693	2.92559012774308	0	1.95039341849539
CAACCTCGTGGTCCGT-2	0	0	0	1.6424871289646
CAACCTCGTGTGACCC-2	0	1.12598039215686	0	16.8897058823529
CAACCTCGTTCTGAAC-2	3.90900358509689	1.56360143403876	0	3.90900358509689
CAACCTCTCATCGATG-2	0.577735671887052	0.577735671887052	0	6.93282806264462
CAACCTCTCCTTGACC-2	2.39653613410308	0	1.19826806705154	14.3792168046185
CAACCTCTCGGATGTT-2	3.68082757638345	0	0	15.9502528309949
CAACCTCTCTCCAGGG-2	4.91371933827724	0	0	9.82743867655448
CAACCTCTCTCGCATC-2	3.1359788841358	3.91997360516975	0	3.1359788841358
CAACTAGAGAATTGTG-2	36.225553524553	0.710304971069666	0	3.55152485534833
CAACTAGAGAGGTACC-2	4.61409695562896	1.02535487902866	0	5.63945183465762
CAACTAGAGCTGTCTA-2	8.1548151264924	0	0	4.53045284805133
CAACTAGCATGTTCCC-2	1.99914256611267	0.666380855370889	0	5.33104684296711
CAACTAGCATTCACTT-2	3.32384719274551	1.1079490642485	0	12.1874397067336
CAACTAGGTATAATGG-2	10.2388892557617	0	0	17.0648154262696
CAACTAGGTCTAGTCA-2	6.29767504203933	1.8893025126118	0	6.92744254624327
CAACTAGGTTCTGTTT-2	12.8936864051892	2.76293280111196	1.84195520074131	7.36782080296523
CAACTAGTCAGAAATG-2	6.42151584178919	1.0702526402982	0	9.63227376268379
CAAGAAAAGAAGGGTA-2	18.0081534521507	0	0	4.50203836303768
CAAGAAAAGCGATGAC-2	2.65160843466215	1.76773895644143	0	7.07095582576574
CAAGAAAAGCGTCTAT-2	10.6899253790711	1.64460390447248	0	3.28920780894497
CAAGAAAAGCTAAACA-2	6.50468373548132	0.929240533640188	0	0
CAAGAAAAGTTGTCGT-2	23.7867948692294	0	0	4.13683389030076
CAAGAAACAGCCTTGG-2	1.89657070512468	0.948285352562338	0	6.63799746793637
CAAGAAACAGGGAGAG-2	23.4292986841138	0.633224288759832	0	6.96546717635816
CAAGAAACAGTTCCCT-2	4.30559357334127	1.23016959238322	0	6.1508479619161
CAAGAAAGTATATGAG-2	12.9196750238953	0	0	9.11977060510257
CAAGAAAGTGTGCGTC-2	6.75111685868799	0	0	13.502233717376
CAAGAAAGTTGAACTC-2	10.4149093892591	0	0	8.18314309156075
CAAGAAATCACGAAGG-2	12.6809549514182	0	0	5.07238198056728
CAAGAAATCCAATGGT-2	3.88553707358331	0.971384268395827	0	8.74245841556245
CAAGAAATCGCACTCT-2	2.33203230755347	3.4980484613302	0	8.16211307643714
CAAGAAATCGCCTGAG-2	5.49100333153729	1.56885809472494	0	3.52993071313111
CAAGAAATCTTGAGGT-2	12.7064029871387	0.794150186696169	0	3.97075093348085
CAAGATCAGACGCACA-2	0	2.65712963677026	0	14.6142130022364
CAAGATCAGGTCATCT-2	4.19075613217109	0	0	0
CAAGATCAGTTGTCGT-2	2.28688687802827	0	0	16.0082081461979
CAAGATCCAAATCCGT-2	17.0369137251282	0	0	2.04442964701539
CAAGATCCAAGGCTCC-2	2.73156100525885	2.73156100525885	0	8.19468301577654
CAAGATCCACGGACAA-2	3.78127743634767	0.945319359086918	0	9.45319359086918
CAAGATCCAGCGTTCG-2	3.49057832580757	3.49057832580757	0	1.49596213963182
CAAGATCCATGTAAGA-2	15.7662203169404	0.829801069312654	0	9.95761283175184
CAAGATCGTAAACGCG-2	2.99077003202037	0.99692334400679	0	9.9692334400679
CAAGATCGTACTCAAC-2	9.94294034314497	0	0	12.6546513458209
CAAGATCGTTTAGCTG-2	10.5784441293001	0.755603152092867	0	1.51120630418573
CAAGATCTCAGCGATT-2	3.99205695306264	3.99205695306264	0	6.65342825510441
CAAGATCTCTACTCAT-2	6.97830636631636	1.16305106105273	0	10.4674595494745
CAAGGCCAGCCACGCT-2	1.56371970590905	0	0	4.69115911772715
CAAGGCCAGCGCTTAT-2	9.83304794520548	0	0	4.91652397260274
CAAGGCCAGCTACCGC-2	3.63270541927321	2.90616433541857	0	1.45308216770929
CAAGGCCAGGAACTGC-2	6.01869104460231	0	0	30.0934552230115
CAAGGCCCAAGCGCTC-2	2.27733061116578	0	0	10.627542852107
CAAGGCCGTAAGTTCC-2	6.44460377829042	0.644460377829042	3.22230188914521	6.44460377829042
CAAGGCCGTCATACTG-2	1.53278664214959	1.53278664214959	0	4.59835992644878
CAAGGCCGTTCGGGCT-2	3.03379393740168	1.82027636244101	0	6.67434666228369
CAAGGCCGTTCGTTGA-2	5.151250872122	0	0	7.726876308183
CAAGGCCTCAGCCTAA-2	2.37336976487877	1.58224650991918	0	6.32898603967671
CAAGGCCTCATTTGGG-2	6.44546491118673	0	0	3.68312280639242
CAAGGCCTCGTACCGG-2	18.5858131798975	4.64645329497438	0	9.29290658994876
CAAGGCCTCGTATCAG-2	3.70501577136303	0	0	6.17502628560505
CAAGGCCTCTTACCGC-2	0.967565290648694	2.90269587194608	0	4.83782645324347
CAAGTTGAGCTGAACG-2	1.8142167617376	0.907108380868802	0	11.7924089512944
CAAGTTGAGGATTCGG-2	2.38157227777522	0	0	8.7324316851758
CAAGTTGCAGTCCTTC-2	3.4595689135819	2.59467668518642	0	6.05424559876832
CAAGTTGGTCTCTTAT-2	3.7637456001942	1.2545818667314	0	10.0366549338512
CAAGTTGGTGTAACGG-2	6.62115130033736	0	0	6.62115130033736
CAAGTTGTCAACACAC-2	2.0345838910322	0	0	11.1902114006771
CAAGTTGTCTTGTTTG-2	27.5570837123232	6.48401969701722	0	3.24200984850861
CACAAACAGACAAGCC-2	2.90816757167375	0	0	8.72450271502124
CACAAACCAAAGGCGT-2	10.0784906396256	0	0	10.0784906396256
CACAAACGTTAGGGTG-2	13.6437434002112	0.909582893347413	0.909582893347413	3.63833157338965
CACAAACTCCGTAGTA-2	10.3987771207565	1.15541968008406	2.31083936016812	9.24335744067247
CACAAACTCTTGCCGT-2	6.11145053212456	0	0	2.03715017737485
CACACAAAGCACCGTC-2	2.93181366941164	4.39772050411746	0	6.8408985619605
CACACAAAGGCTAGCA-2	5.07064017660044	0.845106696100074	0	5.07064017660044
CACACAAAGGTAGCCA-2	5.12723214285714	0.85453869047619	0	5.12723214285714
CACACAACAAGAAAGG-2	6.98196503010653	0.997423575729504	0	3.98969430291802
CACACAACAGTATGCT-2	9.26338796725947	0	1.0292653296955	9.26338796725947
CACACAAGTACTTAGC-2	32.7471121508993	2.51900862699225	0	5.0380172539845
CACACAATCAACACGT-2	4.82202836350065	0	0	9.64405672700131
CACACAATCTAACTGG-2	10.2909454149631	1.37212605532841	0	7.54669330430627
CACACCTAGAGCTGCA-2	1.27497779751332	0	0	11.4748001776199
CACACCTCATAAAGGT-2	15.5520866637829	0	0	8.74804874837788
CACACCTGTATTAGCC-2	11.8187386681041	1.68839123830058	5.90936933405204	4.22097809575146
CACACCTGTCTGGTCG-2	2.88387496373011	1.15354998549204	0	4.03742494922215
CACACCTGTGAGCGAT-2	3.32267189559292	1.66133594779646	0	4.98400784338937
CACACCTTCAATAAGG-2	10.7878642397929	0	0	9.70907781581364
CACACCTTCATGTAGC-2	6.19909800770052	0	0	8.67873721078073
CACACCTTCTTCGGTC-2	1.45740510969488	1.45740510969488	0	6.55832299362698
CACACCTTCTTGAGAC-2	5.81159338805802	2.32463735522321	0	6.97391206566963
CACACTCAGATGTGTA-2	18.1629917242943	2.34361183539281	0	7.03083550617844
CACACTCAGCGATCCC-2	2.5093464750437	3.76401971256555	0	6.27336618760924
CACACTCAGGCCGAAT-2	4.24828408203526	0	0	4.24828408203526
CACACTCAGGCGACAT-2	3.39525029562475	1.13175009854158	0	15.8445013795822
CACACTCAGGTGTTAA-2	14.0059168161464	1.33389683963299	0	2.00084525944948
CACACTCCAACACCCG-2	1.60764277715566	0	0.803821388577828	7.23439249720045
CACACTCCAGGTGCCT-2	1.47714930833429	0.738574654167143	0	8.86289585000572
CACACTCCATAGTAAG-2	8.82739395122427	1.89158441811949	0	13.8716190662096
CACACTCGTTGCCTCT-2	1.89323589208198	0	0	13.2526512445739
CACACTCTCCTCATTA-2	5.7645172533984	1.4411293133496	0	6.4850819100732
CACACTCTCTCCAGGG-2	8.02632345233242	2.00658086308311	0	6.01974258924932
CACACTCTCTCCCTGA-2	9.64081853454708	0	0	12.5330640949112
CACAGGCAGAGCCCAA-2	1.97521545546617	0	0	4.93803863866542
CACAGGCAGCCAGGAT-2	7.69113434279549	1.92278358569887	0	8.65252613564493
CACAGGCAGCCCAACC-2	6.16401187368309	2.05467062456103	0	3.42445104093505
CACAGGCAGGACCACA-2	0.747634822358523	0	0	5.98107857886819
CACAGGCAGTACGTTC-2	3.38800078664944	4.84000112378491	0	1.45200033713547
CACAGGCAGTATCTCG-2	1.71891109854658	0.85945554927329	0	4.29727774636645
CACAGGCGTCCGAGTC-2	2.08434998285979	0	0	8.33739993143917
CACAGGCGTCGAAAGC-2	4.30201531603189	1.91200680712528	0	4.30201531603189
CACAGGCGTCTTGTCC-2	2.24300180831826	1.49533453887884	0	6.72900542495479
CACAGGCGTGTATGGG-2	4.15228875007532	1.03807218751883	0	4.15228875007532
CACAGGCTCAAACAAG-2	4.33296304835363	0.541620381044204	4.33296304835363	4.33296304835363
CACAGGCTCACAAACC-2	5.88571916638196	0	0	6.86667236077895
CACAGGCTCGGTCTAA-2	3.15182038094851	0	0	7.35424755554652
CACAGGCTCTCCGGTT-2	0.978483121603968	0	0.978483121603968	9.78483121603968
CACAGGCTCTGTACGA-2	7.98308619091752	0.614083553147501	1.228167106295	4.29858487203251
CACAGGCTCTTCCTTC-2	5.67547533885542	1.62156438253012	0	8.1078219126506
CACAGTAAGCGTTCCG-2	5.49208319647584	2.49640145294356	0	3.9942423247097
CACAGTAAGGGTGTTG-2	9.93494748615067	0.451588522097758	0	12.6444786187372
CACAGTAAGGTGTGGT-2	6.57323122206475	0	0	11.2683963806824
CACAGTAAGTAGATGT-2	16.434969260123	0	0	9.86098155607378
CACAGTAAGTGGGTTG-2	5.19860988170918	1.03972197634184	0	8.31777581073469
CACAGTAAGTGTCTCA-2	13.2269710984772	0	0	5.66870189934738
CACAGTACACCGGAAA-2	6.27767149494397	0.784708936867997	0	3.92354468433998
CACAGTACATTCGACA-2	3.05686993552966	3.05686993552966	0	7.64217483882416
CACAGTAGTCCAGTTA-2	28.6979801885951	2.56231965969599	0	0.512463931939197
CACAGTAGTCGACTAT-2	5.98685226658429	1.99561742219476	0	5.98685226658429
CACAGTAGTTACCGAT-2	1.79962393579052	0	0	5.39887180737156
CACAGTATCCTTTACA-2	4.9775117497496	0	0	5.97301409969951
CACATAGAGCTCCCAG-2	3.22766825571955	0	0	5.37944709286592
CACATAGAGGGCTTGA-2	5.11775481911804	0	0	11.0884687747557
CACATAGCAAGCCGTC-2	4.02370664486745	0.670617774144575	0	6.03555996730118
CACATAGCACCCATGG-2	1.69556444998524	1.69556444998524	0	8.47782224992618
CACATAGCATAACCTG-2	14.9633750892702	0.99755833928468	0	8.97802505356212
CACATAGGTCTAGCGC-2	2.19701156265941	2.19701156265941	1.09850578132971	9.88655203196735
CACATAGTCAACACGT-2	11.4319332481321	1.27021480534801	0	5.08085922139206
CACATAGTCAGTCAGT-2	4.16357850640458	2.77571900426972	0	11.1028760170789
CACATTTAGAGTGACC-2	6.0080793598512	1.0013465599752	0	7.0094259198264
CACATTTCAACAACCT-2	11.6247553926089	1.16247553926089	0	10.462279853348
CACATTTCATATGCTG-2	9.3740931076179	0	0	11.4572249093108
CACATTTCATTACGAC-2	18.2681771588138	0	0	4.56704428970344
CACATTTGTAAACGCG-2	1.65840392760878	2.48760589141317	0	2.48760589141317
CACATTTGTCTCTCGT-2	2.6419844596667	0.880661486555567	0	10.5679378386668
CACATTTGTCTGATTG-2	8.81912880256892	0	0	12.8278237128275
CACATTTTCACGCATA-2	3.81041029232868	0	0	13.3364360231504
CACCACTAGAGGTTGC-2	0	0	0	5.89809742736966
CACCACTAGCTACCGC-2	1.49267848890943	0	0	5.97071395563771
CACCACTAGGGATGGG-2	5.30484988452656	0.884141647421093	0.884141647421093	4.42070823710547
CACCACTAGGGCACTA-2	1.66752706212593	0.833763531062965	0.833763531062965	6.67010824850372
CACCACTAGGTGATTA-2	5.33620711907282	2.66810355953641	0	10.6724142381456
CACCACTAGGTGTTAA-2	12.7901653137992	0	0	8.95311571965947
CACCACTCAGACAGGT-2	1.35068210328246	1.35068210328246	0	14.857503136107
CACCACTCATATACCG-2	14.3190688429802	1.24513642112871	0	10.5836595795941
CACCACTCATCCGTGG-2	1.55721775286993	0	0	15.5721775286993
CACCACTCATGAGCGA-2	2.83845013181019	0.946150043936731	0	7.56920035149385
CACCACTCATTGGGCC-2	3.47375319263342	0	0	2.60531489447506
CACCACTGTAACGCGA-2	2.82472057497336	1.41236028748668	0	8.47416172492007
CACCACTGTCAGCTAT-2	5.8108466245844	0	0.8301209463692	4.9807256782152
CACCACTTCCTTGACC-2	4.13757905692098	0	0	9.10267392522616
CACCACTTCGACCAGC-2	0	0	0	8.68584249268932
CACCAGGAGGAATCGC-2	0.968635205037859	0.968635205037859	0.968635205037859	7.74908164030287
CACCAGGAGGATGGAA-2	6.66834092123938	0	0	13.3366818424788
CACCAGGAGTTAAGTG-2	2.96174785100287	1.97449856733524	0	7.89799426934097
CACCAGGCAGGCTCAC-2	0	2.57440661502827	1.28720330751413	5.14881323005654
CACCAGGCATCCAACA-2	1.92823564526359	0	0.964117822631795	7.71294258105436
CACCAGGGTCCAGTAT-2	4.30467782069569	2.15233891034784	0	5.91893200345657
CACCAGGGTCTAGAGG-2	4.12332956585333	1.37444318861778	0	2.74888637723556
CACCAGGGTGTGGCTC-2	1.37647481822782	2.75294963645564	0	4.12942445468346
CACCAGGTCAATAAGG-2	2.51563678843486	1.25781839421743	0	8.80472875952201
CACCTTGAGAAACCAT-2	6.69043560810373	1.11507260135062	0	7.80550820945436
CACCTTGAGCTGCCCA-2	3.13024913187434	0	0	8.34733101833158
CACCTTGAGGCGATAC-2	2.36888242102006	1.18444121051003	0	4.73776484204013
CACCTTGAGTAGCCGA-2	4.46887159533074	0.638410227904391	1.27682045580878	1.27682045580878
CACCTTGCAAATCCGT-2	0.746598000693401	0	0	13.4387640124812
CACCTTGGTCTAGCCG-2	3.66973849711921	2.62124178365658	0.524248356731315	2.09699342692526
CACCTTGGTTGCTCCT-2	3.0729553765199	1.53647768825995	0	9.21886612955971
CACCTTGTCTGATTCT-2	5.05402894582437	1.01080578916487	0	5.05402894582437
CACTCCAAGGTGCTAG-2	1.14732717666385	0	0	20.6518891799494
CACTCCAGTCTTGCGG-2	0.928906502749919	0	0	12.0757845357489
CACTCCATCTTGAGAC-2	2.59541505549139	0	0	9.08395269421986
CACTCCATCTTTAGGG-2	12.719798943602	0.978446072584767	0	6.35989947180099
CAGAATCAGACCCACC-2	6.4237772667951	1.07062954446585	0	7.49440681126095
CAGAATCAGACCGGAT-2	6.26302714493456	0	0.89471816356208	1.78943632712416
CAGAATCAGCTGGAAC-2	3.4685465649538	1.15618218831793	0	10.4056396948614
CAGAATCCAAGGACTG-2	5.74530881764418	3.44718529058651	0	13.788741162346
CAGAATCCACCACGTG-2	1.67680552851859	0	0	6.70722211407436
CAGAATCCAGACTCGC-2	3.13801624792044	1.25520649916817	0.627603249584087	3.76561949750452
CAGAATCCAGGGAGAG-2	4.36397027780123	0	0	5.23676433336148
CAGAATCGTACCTACA-2	5.85659514995845	0.976099191659742	0	8.78489272493768
CAGAATCGTCAGATAA-2	3.80599075795791	2.85449306846844	0	5.70898613693687
CAGAATCTCAACGGGA-2	5.29672500768644	0	0	4.70820000683239
CAGAATCTCCAGGGCT-2	4.59012389537724	1.14753097384431	1.14753097384431	4.59012389537724
CAGAATCTCGAGAGCA-2	3.29069125793238	0	0	8.77517668781968
CAGAATCTCTTCGAGA-2	13.6952969349599	0.50723321981333	0.50723321981333	11.1591308358933
CAGAGAGAGCCACCTG-2	2.63075513476369	0	0	10.5230205390547
CAGAGAGAGGTGGGTT-2	6.67143564036918	0	0	5.55952970030765
CAGAGAGCACAAGCCC-2	7.4413924448284	2.02947066677138	0	2.70596088902851
CAGAGAGCACTGTTAG-2	21.3229226833897	2.8430563577853	1.42152817889265	2.8430563577853
CAGAGAGCAGACTCGC-2	4.19271097410104	1.04817774352526	1.04817774352526	5.2408887176263
CAGAGAGCAGTATGCT-2	7.62869478578545	0.953586848223182	0	6.67510793756227
CAGAGAGGTATGCTTG-2	13.774212978263	0	0	3.85677963391363
CAGAGAGGTCCCGACA-2	3.90965413943355	0	0	5.47351579520697
CAGAGAGGTGCAGACA-2	2.70094068460935	2.02570551345702	0	8.7780572249804
CAGAGAGGTTGGTAAA-2	13.3598293912369	1.48442548791521	0.742212743957606	3.71106371978803
CAGAGAGTCGTGACAT-2	3.20030341966345	0.800075854915863	0	10.4009861139062
CAGATCAAGCACAGGT-2	5.16166887218796	0	0	5.16166887218796
CAGATCACAAAGGAAG-2	14.2028998494516	0.617517384758764	0	4.94013907807011
CAGATCAGTCGCGGTT-2	1.77611230755132	0	0	11.2487112811584
CAGATCAGTCGTGGCT-2	0.804885455763031	0	0.804885455763031	4.82931273457819
CAGATCAGTTCAGACT-2	9.72099876173608	0.810083230144673	0	12.1512484521701
CAGCAGCAGAATGTGT-2	0	0	0	3.77575248392753
CAGCAGCAGATGTAAC-2	4.11037618302802	1.37012539434267	0	8.22075236605604
CAGCAGCAGCTTTGGT-2	1.85237509259038	0.617458364196793	0	0.617458364196793
CAGCAGCCAGACAGGT-2	1.63435844730809	0.817179223654044	0.817179223654044	3.26871689461618
CAGCAGCCAGACGCCT-2	0.914249071289581	0	0	3.65699628515832
CAGCAGCGTCCAGTAT-2	3.33284968078932	1.66642484039466	0	6.66569936157864
CAGCAGCTCCTGCCAT-2	1.43486770870929	0	0	5.02203698048252
CAGCAGCTCGTTTGCC-2	0	2.59456813675042	0	6.48642034187605
CAGCAGCTCTTAACCT-2	1.25426217373894	0	0	8.7798352161726
CAGCATACAAATTGCC-2	2.25417075564279	0	0	5.63542688910697
CAGCATACACATAACC-2	13.641342600739	0.90942284004927	0	9.0942284004927
CAGCATACACCTATCC-2	1.89904464449752	0	0	9.4952232224876
CAGCATACACGGCCAT-2	0	0.91541499876014	0	10.9849799851217
CAGCATAGTGGTCTCG-2	3.182468941948	0	0	8.75178959035699
CAGCATATCAGTTTGG-2	15.5364702935159	2.15784309632166	0	2.58941171558599
CAGCATATCGGTTCGG-2	1.2007178867644	0	0	6.00358943382199
CAGCATATCTCCGGTT-2	2.95751072961373	1.77450643776824	0	3.54901287553648
CAGCATATCTTCAACT-2	4.80740609826428	0.961481219652857	0	6.73036853757
CAGCCGACAGGTCGTC-2	2.46824108123597	0	0	4.93648216247194
CAGCCGACATAAAGGT-2	1.84428862006209	0	0.922144310031046	2.76643293009314
CAGCCGAGTGTAAGTA-2	5.67627677100494	2.83813838550247	0	8.51441515650741
CAGCCGAGTTATCGGT-2	0	0	0	6.97061997032774
CAGCCGATCAACACCA-2	2.29387353532962	0	0	7.64624511776542
CAGCCGATCCGTAGTA-2	1.25306097708813	0	1.25306097708813	2.50612195417626
CAGCCGATCGCGCCAA-2	0.94973170642067	0.94973170642067	0	9.4973170642067
CAGCCGATCTGGTGTA-2	0	2.24843382928739	0	7.86951840250587
CAGCGACAGAAGGACA-2	3.21588575695352	0	0	16.0794287847676
CAGCGACAGGACCACA-2	3.43690773067332	0	0	6.87381546134663
CAGCGACAGTGCCAGA-2	1.91494683019008	0.957473415095039	0	7.65978732076031
CAGCGACCAAAGGTGC-2	1.53807809058985	0	0	3.07615618117969
CAGCGACGTAGGACAC-2	2.39082666419947	0	0	5.37935999444881
CAGCGACGTATATGGA-2	5.00322689943368	0.833871149905613	0	10.0064537988674
CAGCGACGTCATGCCG-2	2.03054709753462	1.01527354876731	0	4.06109419506925
CAGCGACGTCCTCTTG-2	1.60414985411882	0.802074927059408	0	5.61452448941585
CAGCGACGTGAGTGAC-2	1.97498901350861	0	0	4.93747253377152
CAGCGACGTTATGCGT-2	3.04519850575661	0.609039701151322	0	3.65423820690793
CAGCGACTCAACGGCC-2	0	0.997269604816301	0.997269604816301	1.9945392096326
CAGCGACTCAGCAACT-2	1.97321701282834	0	0	8.87947655772755
CAGCGACTCAGTTTGG-2	14.7727597541804	0	0	0
CAGCGACTCCGTTGCT-2	2.76125981727841	1.38062990863921	0	9.66440936047444
CAGCGACTCGGCCGAT-2	2.66381754144833	0.887939180482776	0	5.32763508289666
CAGCGACTCTGGCGAC-2	4.00152084946355	0.571645835637651	0	8.57468753456476
CAGCTAAAGAGAGCTC-2	8.28896088274446	0	0	8.28896088274446
CAGCTAAAGCTTATCG-2	2.15991725175527	0	0	16.1993793881645
CAGCTAACAAACTGCT-2	33.8809068560503	4.23511335700628	0	0
CAGCTAAGTAAGTGTA-2	26.021542113213	3.71736315903043	0	4.3369236855355
CAGCTAAGTCTCCCTA-2	3.48772472061761	0.697544944123522	0	4.88281460886465
CAGCTAAGTGAAATCA-2	14.7269409495419	0	0	5.66420805751611
CAGCTAAGTGTCCTCT-2	24.7833123538932	0	0	3.09791404423665
CAGCTAATCCAGTATG-2	28.1169179907096	0	0	5.7675729211712
CAGCTAATCGTTTGCC-2	0	0.62562038494129	0	8.75868538917807
CAGCTAATCTGCTTGC-2	3.71950341849586	0	0	14.8780136739834
CAGCTGGAGCCCTAAT-2	3.22444629302277	1.07481543100759	0	9.13593116356452
CAGCTGGAGCGATATA-2	2.49378754614104	0	0	2.49378754614104
CAGCTGGAGGGAACGG-2	5.0094504216342	4.38326911892992	0.626181302704275	3.75708781622565
CAGCTGGAGTGTCTCA-2	6.13161418257008	1.7518897664486	0	5.25566929934578
CAGCTGGCACACAGAG-2	1.63826988303167	0	0	11.4678891812217
CAGCTGGCACTCGACG-2	2.06033606410333	1.03016803205167	0	9.27151228846499
CAGCTGGCATCATCCC-2	0	1.01368049426302	0	11.1504854368932
CAGCTGGCATTTCACT-2	2.6544002465268	0	0	13.272001232634
CAGCTGGGTCTCCATC-2	1.87031809792639	0	0	3.74063619585278
CAGCTGGTCCCTTGTG-2	3.57506636345557	1.34064988629584	0	8.04389931777503
CAGCTGGTCGAATGGG-2	2.22248899846624	0.740829666155412	0	2.22248899846624
CAGCTGGTCGGCTTGG-2	5.88114248866805	3.92076165911203	0	0.980190414778008
CAGCTGGTCGTCCGTT-2	2.27379049406796	0.757930164689319	1.51586032937864	1.51586032937864
CAGCTGGTCTCCGGTT-2	2.42635149409638	0	0	13.3449332175301
CAGGTGCAGACATAAC-2	0	0	0	8.46065247895229
CAGGTGCAGAGGTAGA-2	4.2537037037037	2.12685185185185	0	2.12685185185185
CAGGTGCAGCTATGCT-2	4.50503392268243	0	0	3.7541949355687
CAGGTGCCATTCTCAT-2	6.47177293123239	0	0	9.70765939684859
CAGGTGCGTATGCTTG-2	1.64696228549577	0.823481142747885	0	4.11740571373942
CAGGTGCGTGGGTATG-2	1.4223301638848	0	0	7.82281590136639
CAGGTGCGTTAAGGGC-2	4.30657593222693	0.717762655371155	0	9.33091451982501
CAGGTGCTCAGTTTGG-2	6.23336147537389	0.56666922503399	0	2.26667690013596
CAGGTGCTCCGCAAGC-2	2.86690981708247	0.716727454270618	0	0
CAGGTGCTCCTTGCCA-2	3.31015157984629	0	0	7.72368701964133
CAGGTGCTCTGTCTCG-2	1.67390905361346	0.557969684537819	0	3.90578779176473
CAGTAACAGGCATGTG-2	2.02137437421777	0	1.01068718710889	8.08549749687109
CAGTAACAGTGCGATG-2	2.88414855325204	4.32622282987807	0	4.32622282987807
CAGTAACCAAACAACA-2	5.19833536593032	0	0	8.44729496963677
CAGTAACCAACGCACC-2	4.10618519842689	2.05309259921344	0	14.3716481944941
CAGTAACCAATCGGTT-2	13.1864641165905	0.527458564663619	0	1.58237569399086
CAGTAACCAATGGAGC-2	23.8526147000698	3.66963303077997	0	2.44642202051998
CAGTAACCAGACGCCT-2	0.760775164129891	1.52155032825978	1.52155032825978	5.32542614890924
CAGTAACCAGGACCCT-2	4.76793424111591	0.953586848223182	0	6.67510793756227
CAGTAACCAGTCGATT-2	4.1323960554371	1.37746535181237	0	14.4633861940299
CAGTAACCATTATCTC-2	15.4671868319795	0	0.736532706284737	4.41919623770842
CAGTAACCATTGTGCA-2	0	0	0	13.0084319154291
CAGTAACGTAAGTAGT-2	22.4109179691182	2.92316321336325	0	1.9487754755755
CAGTAACGTCGAGATG-2	3.83557831459423	1.91778915729712	0.958894578648558	7.67115662918847
CAGTAACTCTATCCCG-2	12.3879434324065	0	0.825862895493768	2.4775886864813
CAGTAACTCTGAAAGA-2	13.0930163823678	0	0	12.2201486235433
CAGTCCTAGCAACGGT-2	1.81466266392795	0	0	5.44398799178385
CAGTCCTAGCCACTAT-2	4.4795232936078	2.2397616468039	0	0.7465872156013
CAGTCCTAGGATTCGG-2	3.56652404940998	0	0	11.8884134980333
CAGTCCTAGTCACGCC-2	1.14908731129244	1.14908731129244	0	2.29817462258488
CAGTCCTAGTCGCCGT-2	2.0584350065717	0	0.686145002190566	6.17530501971509
CAGTCCTCACCAGATT-2	3.92958067745492	0.654930112909153	0	8.51409146781899
CAGTCCTCAGTAAGCG-2	3.84422278752176	1.5376891150087	0	11.5326683625653
CAGTCCTCAGTCAGAG-2	2.7018584834148	0	0	10.8074339336592
CAGTCCTCATGCAACT-2	2.62192441024774	0.873974803415913	0.873974803415913	7.86577323074321
CAGTCCTGTCTTGATG-2	3.75115675636443	0.937789189091107	0	5.62673513454664
CAGTCCTTCTCAACTT-2	8.40553782349712	1.05069222793714	0	5.2534611396857
CATATGGAGATGTAAC-2	5.23314094775213	0	1.30828523693803	6.54142618469016
CATATGGAGTACGATA-2	9.0399677381739	0	0	4.0177634391884
CATATGGCAAGCTGGA-2	6.7315373594408	0	0	4.48769157296053
CATATGGCAATGAATG-2	8.80258643762622	2.51502469646463	0	8.80258643762622
CATATGGCACAAGCCC-2	1.59797480095849	0	0	11.1858236067094
CATATGGCACATCTTT-2	4.58771992117457	0	0	6.4228078896444
CATATGGCAGACTCGC-2	2.05972022955524	0.686573409851746	0	11.6717479674797
CATATGGCAGTATCTG-2	6.90815525220965	0	0	6.04463584568345
CATATGGGTAAGTGGC-2	15.4216931668017	1.46873268255254	0	4.40619804765762
CATATGGGTATAGTAG-2	20.7147056072893	3.45245093454822	0	8.28588224291574
CATATGGGTGCAACGA-2	4.79518463536834	1.59839487845611	0	12.7871590276489
CATATGGGTGTTCTTT-2	3.40077974633569	0	0	17.8540936682624
CATATGGTCACTGGGC-2	3.41990769078066	1.70995384539033	0	6.83981538156132
CATATGGTCATGCAAC-2	4.51107639131346	0.902215278262691	0	4.51107639131346
CATATGGTCTAGCACA-2	6.98648191956742	0	0	8.15089557282866
CATATTCCACACCGCA-2	6.49512229605542	0.811890287006928	1.62378057401386	1.62378057401386
CATATTCCACGAGAGT-2	33.0379439454065	1.28719262124961	0	3.00344944958241
CATATTCGTTCACGGC-2	2.08250226654578	1.04125113327289	1.04125113327289	10.4125113327289
CATATTCTCACAGTAC-2	7.55076945553716	0	0	17.61846206292
CATATTCTCACCATAG-2	7.2818626464313	0	0	11.4429270158206
CATATTCTCACCTTAT-2	13.8250111457869	0	0	2.30416852429782
CATATTCTCAGTTCGA-2	22.9341602370489	0.739811620549965	0.739811620549965	9.61755106714954
CATATTCTCGGTCCGA-2	0	2.02149296931531	0	10.1074648465766
CATCAAGAGAAACCAT-2	6.36775266659626	0	0	13.6451842855634
CATCAAGAGAGACGAA-2	7.143400138217	0	0	5.7147201105736
CATCAAGAGATCGATA-2	9.87136144854458	0.987136144854458	0	9.87136144854458
CATCAAGAGCGAAGGG-2	8.91039179345718	0	0	8.91039179345718
CATCAAGAGCTACCTA-2	14.756212731845	2.8377332176625	0.5675466435325	2.8377332176625
CATCAAGAGGAGTTTA-2	14.6520034020034	1.95360045360045	0.976800226800227	3.90720090720091
CATCAAGGTATCACCA-2	10.7785648740337	2.87428396640899	0	10.0599938824315
CATCAAGGTATCAGTC-2	7.5181380125466	0	0	7.5181380125466
CATCAAGGTCGAAAGC-2	4.65254825807945	1.32929950230841	0.664649751154207	2.65859900461683
CATCAAGTCACATACG-2	0	0	0	0
CATCAAGTCCGCATAA-2	1.96780764544624	1.31187176363083	0	13.7746535181237
CATCAAGTCGCCAAAT-2	3.50067056815411	2.10040234089247	0	2.10040234089247
CATCAAGTCGGCGGTT-2	0	1.0076918577445	0	12.092302292934
CATCAAGTCTACGAGT-2	2.73611625813966	0	0	6.38427126899253
CATCAGAAGGTACTCT-2	5.39511456756616	0	0.899185761261026	16.1853437026985
CATCAGACATTATCTC-2	10.8523957636127	1.35654947045159	0	4.06964841135478
CATCAGACATTCTTAC-2	2.71024157460495	0	0	5.4204831492099
CATCAGAGTCTCATCC-2	4.06079106166321	0	0	13.8066896096549
CATCAGATCAATACCG-2	6.87097601276281	0.981568001823258	0	8.83411201640932
CATCAGATCGTAGATC-2	3.46862416107383	1.15620805369128	0	3.46862416107383
CATCAGATCTGACCTC-2	1.61659368157648	0	0	12.1244526118236
CATCCACAGCGATTCT-2	5.85629098737978	4.39221824053484	0	2.19610912026742
CATCCACAGTCTTGCA-2	1.80266829438437	0	0	5.40800488315312
CATCCACCAACACCTA-2	4.81125488735803	0.962250977471607	0	12.5092627071309
CATCCACCAAGGACTG-2	0	1.09647820091227	0	13.1577384109473
CATCCACCACCGCTAG-2	9.52743059396085	0	0	11.432916712753
CATCCACCACGAGAGT-2	0	0	0	14.1699415097788
CATCCACCATTAGCCA-2	9.68744142455483	1.70954848668615	0.569849495562049	5.12864546005844
CATCCACGTCACCCAG-2	1.42943079986724	0	0	2.85886159973448
CATCCACGTGGTGTAG-2	0	3.84351760039663	0	6.40586266732771
CATCCACGTTTACTCT-2	5.71068333570109	0.815811905100156	0.815811905100156	8.15811905100156
CATCCACTCCGCAAGC-2	2.87951527532733	0.959838425109109	0	3.83935370043644
CATCCACTCTCTAGGA-2	24.5996695361266	1.40569540206438	0.70284770103219	3.51423850516095
CATCCACTCTTGCAAG-2	4.44007731958763	1.11001932989691	0	6.66011597938144
CATCGAAAGGATGGTC-2	2.66647462465819	0	0	2.66647462465819
CATCGAACAAGGACTG-2	6.76206986785294	0	0	9.46689781499411
CATCGAACACCGAATT-2	14.6912386296223	1.91624851690726	0.638749505635752	1.2774990112715
CATCGAACATCACCCT-2	5.00880310127605	2.50440155063802	0	5.84360361815539
CATCGAAGTGATGTGG-2	8.93611196495812	0	0.992901329439791	8.93611196495812
CATCGAAGTTTGCATG-2	6.6265496937598	0	0	7.13628428558748
CATCGAATCATCGGAT-2	7.94248931235855	0.722044482941686	0	10.1086227611836
CATCGAATCCGAGCCA-2	2.46953841743119	1.64635894495413	0	5.76225630733945
CATCGGGAGATCGGGT-2	1.12996851633215	1.12996851633215	0	5.64984258166076
CATCGGGAGCACGCCT-2	2.82788903479974	0.706972258699934	2.82788903479974	8.48366710439921
CATCGGGCAGCCACCA-2	3.97902030603407	1.98951015301703	0	5.9685304590511
CATCGGGCATACCATG-2	2.4433282117953	1.22166410589765	0	7.32998463538589
CATCGGGGTAAACACA-2	2.17738877654196	0	0	10.8869438827098
CATCGGGGTCGCGTGT-2	1.24007246202942	0	0	4.96028984811767
CATCGGGTCACCCGAG-2	5.33432532856258	1.77810844285419	0	3.55621688570839
CATCGGGTCATTCACT-2	1.53310492124232	0	0.766552460621162	5.36586722434814
CATCGGGTCTGTTGAG-2	2.50419930549947	0.834733101833158	0	12.5209965274974
CATGACAAGATGTCGG-2	3.56234491315136	0	0	7.12468982630273
CATGACAAGGCCCGTT-2	0.796843922971369	0	0	6.37475138377095
CATGACAAGTGTTTGC-2	1.95800420526226	0	0	9.7900210263113
CATGACACAAACCCAT-2	2.78619369794334	2.78619369794334	0	25.0757432814901
CATGACACACTGTTAG-2	7.04793399699986	1.76198349924997	0	10.5719009954998
CATGACACACTTGGAT-2	9.66434481791408	0	0	7.24825861343556
CATGACACATGAGCGA-2	2.72693456306786	1.63616073784072	0	4.36309530090858
CATGACACATGTTGAC-2	8.66443695619373	2.59933108685812	1.73288739123875	5.19866217371624
CATGACAGTCCGAATT-2	1.01779278835739	0	0	14.2490990370035
CATGACAGTCGCATCG-2	5.62204253313269	2.81102126656635	0	4.68503544427725
CATGACAGTGGTACAG-2	35.1356674398144	0	0	6.20041190114373
CATGACAGTGTTCTTT-2	7.1685420531581	0	0	7.1685420531581
CATGACATCACATACG-2	23.389274400362	0	0.599724984624668	2.99862492312334
CATGACATCATGTCCC-2	4.27013405490261	2.1350670274513	0	3.73636729803978
CATGACATCGTGGGAA-2	7.71323035594359	0.964153794492948	0	3.85661517797179
CATGCCTAGCTGAACG-2	0	0	0	17.3220495202983
CATGCCTAGGCGTACA-2	6.07822831455976	2.701434806471	0	0.675358701617751
CATGCCTAGTACTTGC-2	6.337263958146	2.112421319382	0	0
CATGCCTAGTGGCACA-2	2.01727166276347	1.00863583138173	0	12.1036299765808
CATGCCTGTGTGAAAT-2	5.00486883728938	0	0	10.0097376745788
CATGCCTTCATAACCG-2	1.03628215667796	0	0	10.3628215667796
CATGCCTTCATAGCAC-2	2.35380516463998	0	1.17690258231999	10.5921232408799
CATGCCTTCCTCTAGC-2	8.2820095080391	2.76066983601303	0	2.76066983601303
CATGCCTTCTTGAGAC-2	4.69320390112784	1.87728156045114	0.938640780225568	7.50912624180454
CATGCCTTCTTTACGT-2	8.56395220385168	0	0.951550244872409	6.66085171410686
CATGGCGCACATGACT-2	2.93017915863477	1.95345277242318	0	3.90690554484635
CATGGCGCACGGCCAT-2	1.23488722163815	0	0	11.1139849947434
CATGGCGCATGCCCGA-2	0.564527580557073	0.564527580557073	0	5.08074822501365
CATGGCGCATTGGTAC-2	0	0	0	23.0258919085644
CATGGCGGTCAGAAGC-2	3.1344256661141	1.04480855537137	0	5.22404277685683
CATGGCGGTCCGTTAA-2	1.12409465602366	0	0	6.18252060813015
CATGGCGGTTAAGTAG-2	5.56174334140436	0	0	6.67409200968523
CATGGCGGTTGTCGCG-2	3.35671489112962	0.839178722782405	0	12.5876808417361
CATGGCGTCATTGCCC-2	1.2021702216743	0	0	13.2238724384173
CATGGCGTCCCTAACC-2	0	0	0	8.98494034813221
CATGGCGTCTTGCCGT-2	4.14188972591761	0	0	9.66440936047444
CATTATCCATTGAGCT-2	2.74114703958418	0	0	7.30972543889115
CATTATCGTCCAGTAT-2	22.9353421496405	3.66965474394249	0	9.17413685985622
CATTATCGTCCTAGCG-2	4.06476729782339	1.01619182445585	0	17.2752610157494
CATTATCTCATGCTCC-2	2.87956875417874	0	0.959856251392913	8.63870626253622
CATTATCTCTATGTGG-2	14.0253396428026	4.38291863837582	0	3.50633491070066
CATTATCTCTGCGGCA-2	2.66702502795218	0	1.77801668530145	9.77909176915799
CATTCGCAGCTAAACA-2	1.07238452919451	0	0	8.57907623355604
CATTCGCAGTGTACTC-2	6.63095600853207	1.65773900213302	0.828869501066508	0.828869501066508
CATTCGCCAACGCACC-2	1.09455080689568	1.09455080689568	0	8.7564064551654
CATTCGCCACAACTGT-2	2.63773700461888	0	0	14.5075535254038
CATTCGCCACGAAACG-2	2.12602069149921	0	0	8.50408276599683
CATTCGCCATACGCCG-2	1.33619018071822	0	0	6.6809509035911
CATTCGCGTAAGGGAA-2	0	2.04703435983761	0	10.235171799188
CATTCGCGTACGCACC-2	0	0	0	8.49389174975348
CATTCGCGTATAGTAG-2	6.45982801289903	1.93794840386971	0	5.81384521160913
CATTCGCGTCAGAGGT-2	4.76435205457353	3.57326404093015	0	1.19108801364338
CATTCGCGTGAGTATA-2	11.1709715767859	4.88730006484383	0	2.79274289419648
CATTCGCGTGCAACTT-2	2.50940739481926	1.25470369740963	0	13.8017406715059
CATTCGCTCTCAAGTG-2	3.91405599171989	0	0	11.7421679751597
CCAATCCAGAGTACCG-2	3.50241423125794	0.875603557814485	0	4.37801778907243
CCAATCCAGCTAGTCT-2	6.31056798062639	0	0	8.41409064083518
CCAATCCAGGGCTTGA-2	0.882330345710627	0	0	7.05864276568502
CCAATCCCAAGAAAGG-2	5.75106269334342	1.15021253866868	0	14.9527630026929
CCAATCCCACAGCCCA-2	2.19707382740541	0.732357942468471	0	8.78829530962165
CCAATCCCAGGCGATA-2	3.7935822465807	0	0	5.05810966210761
CCAATCCGTCGGCTCA-2	10.6189644544894	0	0	7.07930963632628
CCAATCCTCAAAGACA-2	12.3792395886561	0	0	4.95169583546244
CCAATCCTCAGTGCAT-2	1.23496099117074	2.46992198234149	0	6.79228545143908
CCACCTAAGCCGCCTA-2	1.12789708000524	1.12789708000524	0	14.6626620400681
CCACCTAAGCTGCCCA-2	28.1994270904379	9.39980903014596	0	4.69990451507298
CCACCTAAGGTGCAAC-2	2.0417912216706	1.3611941477804	1.3611941477804	7.48656781279218
CCACCTAAGTTTAGGA-2	14.3377304315259	0	0	6.45197869418668
CCACCTACAAGAAAGG-2	8.71000674116518	2.0100015556535	0	8.04000622261402
CCACCTACACCTTGTC-2	5.98979287736552	0.855684696766503	0.855684696766503	3.42273878706601
CCACCTACAGGGAGAG-2	3.98774465677323	0.664624109462205	0	4.65236876623544
CCACCTACAGTTCATG-2	6.15487674169346	0	0	11.0787781350482
CCACCTAGTATATGGA-2	9.8740017576707	0	0	8.88660158190363
CCACCTATCACGACTA-2	8.63894692854158	3.59956122022566	0	0.719912244045132
CCACCTATCCGGGTGT-2	0	0.612301112466975	0	6.73531223713673
CCACCTATCCTTGCCA-2	3.12356460776018	0	0.624712921552037	10.6201196663846
CCACCTATCGGCCGAT-2	3.62945276426904	0.907363191067259	0	7.25890552853807
CCACCTATCTCTGAGA-2	13.3223449397208	1.02479576459391	0	2.04959152918782
CCACCTATCTTGTCAT-2	17.2946030598723	1.38356824478978	0	5.53427297915914
CCACGGAAGAAACCAT-2	7.28684169517435	4.98573379143508	0	6.9033237112178
CCACGGAAGTACATGA-2	5.21150549561359	0	1.04230109912272	7.29610769385903
CCACGGACAGCATGAG-2	2.36158497578213	0	1.57438998385475	3.93597495963688
CCACGGACATGGTCTA-2	2.48919338719582	1.24459669359791	0	6.22298346798955
CCACGGAGTCAGATAA-2	2.38580496249279	0	0	15.5077322562031
CCACGGAGTCCAGTAT-2	1.86366368171164	1.24244245447443	0	7.45465472684657
CCACGGAGTGTTGAGG-2	1.95769517291885	3.26282528819808	0	3.26282528819808
CCACGGAGTTAAGTAG-2	11.9585589337776	0.79723726225184	0	4.78342357351104
CCACGGATCCGTAGTA-2	6.20686549239392	2.0689551641313	0	4.13791032826261
CCACGGATCGCCTGTT-2	0.879058731481639	0	0	13.1858809722246
CCACGGATCTCTAAGG-2	8.84343362327107	1.47390560387851	0.736952801939256	2.21085840581777
CCACTACAGACGCACA-2	2.24631644524289	1.49754429682859	0	1.49754429682859
CCACTACAGGATGGTC-2	2.78236877523553	1.39118438761777	0	11.1294751009421
CCACTACGTCGAATCT-2	3.38750589900897	0	0	6.09751061821614
CCACTACGTCTGATCA-2	10.5993642329778	2.64984105824446	0.441640176374077	5.29968211648892
CCACTACGTTACAGAA-2	9.86923651135338	0.897203319213943	0	4.48601659606972
CCACTACGTTTCGCTC-2	2.35450217534908	0	0	4.70900435069816
CCACTACTCCAAAGTC-2	14.4034040011944	0	4.11525828605554	2.05762914302777
CCACTACTCCGTAGGC-2	1.24503143745031	0	0	13.6953458119535
CCACTACTCCTCAATT-2	14.7523786869648	0.49174595623216	0.49174595623216	9.34317316841104
CCACTACTCGCTAGCG-2	5.89811491056978	3.75334585218077	0	4.28953811677802
CCAGCGAAGCATGGCA-2	9.2167488084044	2.51365876592847	0	5.02731753185694
CCAGCGAAGCTGCGAA-2	6.37416172049642	0.796770215062052	0.796770215062052	3.98385107531026
CCAGCGACACAGACAG-2	1.30166225916131	0	0	10.4132980732905
CCAGCGACACTGTCGG-2	1.81018177997268	0	0	3.62036355994536
CCAGCGACATTTGCTT-2	2.50094361535335	0	0	9.00339701527205
CCAGCGAGTGACGGTA-2	1.5783566705859	1.5783566705859	0	6.3134266823436
CCAGCGAGTTGATTCG-2	1.66350161739382	0	0	9.98100970436294
CCAGCGAGTTGCGCAC-2	4.4513203452018	3.11592424164126	0	1.33539610356054
CCAGCGATCTGGGCCA-2	1.32420764047247	0.662103820236235	0	9.26945348330728
CCAGCGATCTGTCCGT-2	0.869578019315543	0	0	18.2611384056264
CCAGCGATCTTTAGGG-2	2.59008218903478	1.94256164177608	0	8.41776711436303
CCATGTCAGACAGAGA-2	5.75952258898522	1.15190451779704	0	12.6709496957675
CCATGTCAGACCACGA-2	3.64767866973448	0.729535733946897	0	0.729535733946897
CCATGTCAGAGCAATT-2	3.75292729418172	0	0	5.62939094127258
CCATGTCCAAAGCGGT-2	2.37053940005504	1.18526970002752	0	4.74107880011008
CCATGTCCAAGCGAGT-2	3.05948092145322	1.31120610919424	0.874137406129491	2.18534351532373
CCATGTCCACCTGGTG-2	0.897296781138234	0	0	15.25404527935
CCATGTCGTCCATCCT-2	3.33302163005765	1.99981297803459	0	1.99981297803459
CCATGTCTCCAGTAGT-2	2.77063490645271	0.923544968817569	0	12.929629563446
CCATTCGAGACTTGAA-2	6.3060122624531	0	0	11.8237729920996
CCATTCGAGCTGCAAG-2	7.97419039618728	0	2.65806346539576	3.54408462052768
CCATTCGCACAACTGT-2	5.06059729392914	2.76032579668862	0	3.22038009613673
CCATTCGGTTTAGGAA-2	6.17899651956747	1.37311033768166	0	8.23866202608996
CCATTCGTCATACGGT-2	2.61321883637835	0	0	8.71072945459449
CCATTCGTCCGCAGTG-2	2.9164001956211	6.80493378978256	0.972133398540366	7.77706718832292
CCCAATCAGTTTCCTT-2	3.07094684928251	1.53547342464125	0	9.21284054784753
CCCAATCCACGTCTCT-2	1.35859993165269	0	0	10.8687994532215
CCCAATCGTCGCATCG-2	3.8072384123523	1.52289536494092	0	3.04579072988184
CCCAATCGTGTCCTCT-2	0.946253982203669	0	0	6.62377787542568
CCCAATCTCAAGAAGT-2	39.5896587743733	1.43962395543175	0.719811977715877	2.15943593314763
CCCAATCTCACATACG-2	3.45269311064718	0.863173277661795	0.863173277661795	8.63173277661795
CCCAATCTCCCTCAGT-2	0	1.9169592740041	0	5.75087782201231
CCCAATCTCCTAGTGA-2	3.45887431401419	0.576479052335698	0	5.18831147102128
CCCAATCTCGACCAGC-2	2.1623270668303	1.44155137788687	0	9.37008395626464
CCCAGTTAGATATGGT-2	8.55713032104244	0.855713032104244	0.855713032104244	6.84570425683395
CCCAGTTAGCGCTCCA-2	3.18978552692486	3.98723190865607	0	6.37957105384971
CCCAGTTAGCTGTTCA-2	10.4418679401231	3.79704288731748	0	4.74630360914685
CCCAGTTCACGGTAAG-2	1.02157498369275	0	0	6.12944990215651
CCCAGTTCACGTGAGA-2	6.27157722294694	1.56789430573674	0	7.05552437581531
CCCAGTTCACTGAAGG-2	11.214155198995	0.590218694683949	0	1.77065608405185
CCCAGTTCATCGGACC-2	6.16671886885319	3.0833594344266	0	3.85419929303325
CCCAGTTGTAGCGCTC-2	6.33952196540908	2.71693798517532	0	1.81129199011688
CCCAGTTGTGTATGGG-2	1.84735402927457	0.923677014637285	0.923677014637285	10.1604471610101
CCCAGTTGTGTCGCTG-2	1.93629057939794	0	0	6.77701702789278
CCCAGTTTCCGCGTTT-2	1.16528003246753	0	0	11.6528003246753
CCCAGTTTCCTTTCGG-2	0.667672174351157	0	0	12.0180991383208
CCCAGTTTCTCTAGGA-2	6.67761316163487	0	0	5.93565614367544
CCCAGTTTCTGACCTC-2	0	0.855826392223749	0	6.84661113778999
CCCAGTTTCTGGTTCC-2	9.06826229821987	2.47316244496906	0	3.29754992662541
CCCAGTTTCTGTCCGT-2	2.41073302703081	0	0	6.02683256757702
CCCATACAGCGTAATA-2	8.511190158589	1.7022380317178	0.8511190158589	6.8089521268712
CCCATACAGGGCTCTC-2	3.08496985614517	0	0	10.7973944965081
CCCATACAGTCCGTAT-2	6.70994336162547	0	0	7.54868628182866
CCCATACAGTGTCCAT-2	1.93629057939794	0	0	7.74516231759174
CCCATACCAGCCTTTC-2	5.38462206324124	0.897437010540207	0	3.58974804216083
CCCATACCAGGGCATA-2	4.73702300571324	0.526335889523693	0	1.05267177904739
CCCATACCAGTGACAG-2	5.2019761453423	0	0	3.46798409689487
CCCATACCATTGGGCC-2	2.02681769458025	0.675605898193417	0.675605898193417	7.43166488012758
CCCATACGTAGAAAGG-2	24.1540206185567	1.42082474226804	1.42082474226804	17.0498969072165
CCCATACGTAGGACAC-2	7.03466346044781	1.17244391007464	0	4.10355368526122
CCCATACGTCATCGGC-2	6.38528539659007	2.12842846553002	0	6.38528539659007
CCCATACTCGGAAACG-2	1.91743340506047	0.958716702530237	0	6.71101691771166
CCCTCCTAGAATCTCC-2	5.95557732196359	0	0	11.9111546439272
CCCTCCTAGTTAACGA-2	3.92108391077841	0	0	15.6843356431137
CCCTCCTCACTTCTGC-2	7.2634707816848	5.08442954717936	0	5.81077662534784
CCCTCCTCAGAAGCAC-2	3.67794619982921	1.8389730999146	0	9.19486549957301
CCCTCCTCATCCTAGA-2	9.00522723972702	0	0	4.50261361986351
CCCTCCTGTAAGCACG-2	1.78470915275308	0	0	11.600609492895
CCCTCCTGTTTGACTG-2	0.917364833682417	0	0	3.66945933472967
CCCTCCTTCAGCGACC-2	0.951848168407094	0	0.951848168407094	7.61478534725675
CCCTCCTTCTACTTAC-2	18.4191381554481	2.40249628114541	0	7.20748884343622
CCCTCCTTCTCTGCTG-2	2.39592508460433	0	0	11.9796254230217
CCGGGATAGCGCTCCA-2	1.43854204358839	0	1.43854204358839	4.31562613076516
CCGGGATAGGCATTGG-2	11.4714042616159	0	1.91190071026931	5.73570213080793
CCGGGATAGTGTTGAA-2	3.59830815289285	1.19943605096428	0	13.1937965606071
CCGGGATCAACGATGG-2	3.659093483617	1.4636373934468	0	8.05000566395741
CCGGGATCAATCTACG-2	4.05516510861524	1.1586186024615	0	1.73792790369225
CCGGGATCACACTGCG-2	2.18877713075701	1.09438856537851	0	3.28316569613552
CCGGGATCATCGACGC-2	1.97415917034321	0.987079585171604	0	7.89663668137283
CCGGGATTCGAACGGA-2	0.986778042959427	0.986778042959427	0	1.97355608591885
CCGGGATTCGGAAATA-2	7.26074478440187	0	0	4.14899701965821
CCGGGATTCTATCCTA-2	7.25378601804938	1.45075720360988	1.45075720360988	5.8030288144395
CCGGTAGAGCCCAATT-2	3.68108974358974	0	0	12.2702991452991
CCGGTAGAGTGGTAAT-2	7.77722677464808	0	0	8.48424739052518
CCGGTAGCACAAGACG-2	4.31718828312079	0.719531380520131	1.43906276104026	6.47578242468118
CCGGTAGCACGGCCAT-2	3.08946953122198	1.23578781248879	0	4.32525734371077
CCGGTAGGTAGCAAAT-2	4.66954282616552	4.66954282616552	0	9.33908565233105
CCGGTAGGTGTCGCTG-2	2.21305157685144	0	1.10652578842572	5.53262894212859
CCGGTAGTCACAATGC-2	2.41955493828124	0.806518312760413	0	4.03259156380206
CCGGTAGTCAGCGATT-2	4.73890518980378	0	0	8.5300293416468
CCGGTAGTCCCTAATT-2	3.60416327669169	0	0	15.618040865664
CCGGTAGTCCGGGTGT-2	2.2284143580899	0	0	13.3704861485394
CCGGTAGTCTGTTTGT-2	3.98221394632079	0	0	13.274046487736
CCGGTAGTCTTACCTA-2	3.85532057737496	0	0.642553429562493	5.14042743649994
CCGTACTAGACGACGT-2	2.67821978857182	0	0	5.35643957714365
CCGTACTAGCTTTGGT-2	2.01971550275509	0	0	7.405623510102
CCGTACTCACCCAGTG-2	2.43635977938057	0	0	8.52725922783199
CCGTACTGTACAGTTC-2	33.6298146961133	3.51356272944467	0	4.01550026222248
CCGTACTGTATATGAG-2	30.8724787432798	1.97058374957105	0	5.25488999885614
CCGTACTGTCTTCTCG-2	6.72318919762722	1.34463783952544	0	2.68927567905089
CCGTACTGTTGTGGCC-2	0.982874693341955	0	0	2.94862408002586
CCGTACTTCACTATTC-2	9.19272120002372	0.510706733334651	0	5.61777406668116
CCGTACTTCAGAGACG-2	7.27563876962061	2.07875393417732	0.519688483544329	4.15750786835463
CCGTACTTCTGAGTGT-2	3.63045132587953	0	0	7.26090265175906
CCGTACTTCTGCTTGC-2	1.55417393396283	1.55417393396283	0	6.21669573585133
CCGTACTTCTGGTATG-2	8.25276782229161	0	0	11.920664632199
CCGTACTTCTTTACAC-2	5.12540164227062	1.02508032845412	0	6.15048197072474
CCGTGGAAGCACGCCT-2	1.8078705728028	0	0	4.519676432007
CCGTGGAAGCAGCCTC-2	0	0	0	7.17613163010275
CCGTGGAAGCGCCTCA-2	5.20206341217916	0.743151916025595	0	2.22945574807678
CCGTGGACATCCCACT-2	4.34690272929896	0	0	10.8672568232474
CCGTGGACATTGGCGC-2	4.97176581499153	0.994353162998307	0	2.98305948899492
CCGTGGAGTGTCAATC-2	3.51080089667821	1.1702669655594	0	11.702669655594
CCGTGGATCTTGTACT-2	5.75474024114784	0	0	7.39895173861865
CCGTTCAAGACCTTTG-2	14.1903922106997	1.09156863159229	0	7.64098042114601
CCGTTCAAGCAGGTCA-2	2.56711784428163	1.28355892214082	0	11.5520302992674
CCGTTCAAGCGTAATA-2	2.0925218635284	0	0	7.67258016627078
CCGTTCACAGATGGGT-2	6.4047024393964	0.985338836830215	0	5.91203302098129
CCGTTCACATAGGATA-2	2.2390339001408	0	0	3.3585508502112
CCGTTCACATGGTAGG-2	0	0	0	5.83758781936883
CCGTTCACATTCCTCG-2	7.23371745824391	2.41123915274797	0	8.4393370346179
CCGTTCAGTCCGAACC-2	4.33134711117816	0	0	2.59880826670689
CCGTTCAGTCGCCATG-2	3.22632498907547	0	0	4.83948748361321
CCGTTCAGTCTCTTTA-2	8.91209292013598	0	0	5.09262452579199
CCGTTCAGTTCAGCGC-2	19.6253103549	0	0	16.6060318387615
CCGTTCATCAAGCCTA-2	4.57812915227212	0	0.915625830454425	8.24063247408982
CCGTTCATCACGCGGT-2	3.27752675386445	0	1.63876337693222	11.4713436385256
CCGTTCATCAGGCCCA-2	1.6024587622473	0.801229381123651	0	7.21106443011286
CCGTTCATCAGTTGAC-2	2.36872861158641	2.36872861158641	0	4.73745722317282
CCGTTCATCCAAACTG-2	12.5583440742071	0	1.09202991949627	1.63804487924441
CCGTTCATCCGCGGTA-2	4.11621424304772	1.37207141434924	2.05810712152386	5.48828565739696
CCGTTCATCGTACCGG-2	1.07651690308067	0	0	10.7651690308067
CCGTTCATCTCGTATT-2	10.7227575554992	0	0	4.76567002466631
CCTAAAGAGAGGTTGC-2	5.44915388265064	0.908192313775107	0	12.7146923928515
CCTAAAGAGATGTCGG-2	9.14634893408478	4.92495711835334	1.40713060524381	3.51782651310953
CCTAAAGCACCGAAAG-2	11.1635986175779	0	0	7.44239907838525
CCTAAAGGTGCAGGTA-2	4.84235922421063	2.90541553452637	0	2.90541553452637
CCTAAAGTCTGTTGAG-2	17.0307007908612	0.630766695957821	0	7.56920035149385
CCTACACAGCATCATC-2	5.02308290407231	1.25577072601808	0	7.53462435610847
CCTACACAGCCGGTAA-2	3.21478555655771	1.60739277827885	0	16.0739277827885
CCTACACCACCAGCAC-2	0	1.77627508935936	0	7.99323790211713
CCTACACCACGGATAG-2	3.15382385696197	0	0	10.2499275351264
CCTACACCAGTAAGAT-2	11.7209381437454	0	0	9.76744845312116
CCTACACCATCGGAAG-2	4.95726864640884	0	0	8.92308356353591
CCTACACCATTCCTCG-2	3.09837834597284	1.54918917298642	0.774594586493211	3.09837834597284
CCTACACGTCCATCCT-2	0.708416146939894	1.41683229387979	0	11.3346583510383
CCTACACGTCGCGGTT-2	2.15240613872519	1.0762030693626	0	12.9144368323512
CCTACACTCGGTTAAC-2	10.825827398408	0	0	0
CCTACACTCTCAACTT-2	5.06046215607559	0	0	7.08464701850583
CCTACCAAGTGAACAT-2	5.29244606772256	0.588049563080284	0	4.70439650464227
CCTACCACAAGGGTCA-2	2.98466735966736	2.38773388773389	0	5.37240124740125
CCTACCACAAGTTAAG-2	13.3510096298741	0	0	11.8675641154437
CCTACCACAGCCACCA-2	3.24934770991167	0.812336927477916	0	7.31103234730125
CCTACCACATGCCCGA-2	2.95801854395604	0	0	5.91603708791209
CCTACCACATTGGTAC-2	3.4741618351399	1.73708091756995	0	6.07978321149483
CCTACCAGTATATGGA-2	50.9431869986816	3.82073902490112	0	3.1839491874176
CCTACCAGTGCCTGTG-2	4.28829239960173	1.42943079986724	0	21.4414619980086
CCTACCAGTGTCCTCT-2	2.34721297081264	1.56480864720843	0	7.82404323604215
CCTACCAGTTGAACTC-2	17.9562233996352	0.5611319812386	1.6833959437158	3.9279238686702
CCTAGCTAGCCAGTTT-2	3.0999580134357	1.0333193378119	0	3.0999580134357
CCTAGCTAGGGAACGG-2	6.88575371145794	0	0	9.83679101636848
CCTAGCTAGTGAACAT-2	5.0721330781687	0	0	14.371043721478
CCTAGCTCAAGCGTAG-2	2.83912581714307	1.89275054476204	0	7.57100217904818
CCTAGCTCACGCATCG-2	2.73841167795547	0.456401946325912	1.82560778530365	2.28200973162956
CCTAGCTCAGTATGCT-2	4.6913720328598	0	0	14.0741160985794
CCTAGCTCATGCATGT-2	7.81108834741138	1.73579741053586	0	12.150581873751
CCTAGCTCATTAGGCT-2	3.86242760166905	3.21868966805755	0	14.8059724730647
CCTAGCTGTACCCAAT-2	2.36414162206669	0	0	8.27449567723343
CCTAGCTGTTTCGCTC-2	4.92811022871232	2.11204724087671	1.40803149391781	3.52007873479451
CCTAGCTTCGCTTAGA-2	0.898060782984935	0.898060782984935	0	5.38836469790961
CCTAGCTTCTGGAGCC-2	3.1212537556807	0	0	3.1212537556807
CCTATTAAGCATGGCA-2	6.06554651435725	3.03277325717862	0	11.120168609655
CCTATTAAGCGGATCA-2	18.1100637746163	1.81100637746163	0	4.22568154741047
CCTATTAAGTCCAGGA-2	11.2837727198297	0.940314393319142	0	7.52251514655314
CCTATTACAGATAATG-2	14.4953467618562	2.63551759306476	0	2.63551759306476
CCTATTACAGGAATGC-2	10.3598441822239	0	0	11.0505004610389
CCTATTACATCGGAAG-2	7.51599689757138	0	0	2.50533229919046
CCTATTAGTCATGCAT-2	9.95545496135417	0	0	12.4443187016927
CCTATTAGTCGGCTCA-2	3.67942998172714	0	0	8.58533662403
CCTATTATCCTCTAGC-2	34.9915368991198	1.55517941773866	0.77758970886933	4.66553825321598
CCTATTATCGATAGAA-2	8.0584709837743	0	0	5.54019880134483
CCTATTATCGGAGCAA-2	23.2654714878963	1.74491036159222	0	1.74491036159222
CCTCAGTAGAAACCAT-2	10.9901969123464	0	0	6.59411814740782
CCTCAGTAGTGCGTGA-2	2.06313247240574	1.03156623620287	0	10.3156623620287
CCTCAGTCAATGAATG-2	28.1260804148793	2.20596709136308	0	4.41193418272617
CCTCAGTCACAAGCCC-2	3.20913640653718	0.641827281307436	0.641827281307436	8.98558193830411
CCTCAGTCACACTGCG-2	0.700922221468773	0	0	11.9156777649691
CCTCAGTCACAGACTT-2	2.66638291286179	1.33319145643089	0.666595728215447	4.66617009750813
CCTCAGTGTAAGCACG-2	1.83737134934319	2.75605702401479	0	9.18685674671596
CCTCAGTGTACCATCA-2	1.02299043961917	1.02299043961917	2.04598087923834	16.3678470339067
CCTCAGTGTCAGAATA-2	2.29587757096531	0	0	5.73969392741326
CCTCAGTGTTTGTTTC-2	9.14518697652471	4.0645275451221	1.01613188628052	7.11292320396367
CCTCAGTTCGTTTAGG-2	2.01782298051771	2.01782298051771	0	16.1425838441416
CCTCTGAAGAGGGATA-2	5.96231051429363	1.19246210285873	0	7.15477261715235
CCTCTGAAGGCATGTG-2	2.93063608397953	1.46531804198976	0.732659020994882	5.86127216795906
CCTCTGAAGGGCATGT-2	0.750217738423574	0.750217738423574	0.750217738423574	7.50217738423574
CCTCTGAAGTGGGCTA-2	2.01487300442487	1.00743650221243	0	2.01487300442487
CCTCTGACAAGGACAC-2	6.9688445749558	2.32294819165193	0	3.09726425553591
CCTCTGACAATGGTCT-2	8.85311191473163	0	0	9.83679101636848
CCTCTGAGTCCGAACC-2	5.12405502540587	3.84304126905441	0	1.28101375635147
CCTCTGATCACCTCGT-2	1.55745238669238	1.55745238669238	1.55745238669238	7.00853574011572
CCTCTGATCGGCTTGG-2	8.75836025939399	0	0.5838906839596	6.4227975235556
CCTCTGATCTCAAACG-2	6.75968871360444	1.0399521097853	0	7.27966476849709
CCTTACGAGTCCTCCT-2	2.09478356031128	0	0	14.663484922179
CCTTACGCAGCATACT-2	0	0	0	5.86022541727141
CCTTACGGTCTAGCGC-2	3.32684261345349	4.43579015127132	0	11.0894753781783
CCTTACGTCCAACCAA-2	6.83480273308354	2.27826757769451	0	9.11307031077805
CCTTACGTCCGTTGTC-2	3.7890951480227	0.75781902960454	0	7.5781902960454
CCTTACGTCCTAGTGA-2	2.15700254587443	0.71900084862481	0	15.099017821121
CCTTACGTCTCGGACG-2	2.62658817550398	0.87552939183466	0	7.87976452651194
CCTTCCCAGCCAGAAC-2	4.40864113281583	0	0.551080141601979	7.16404184082573
CCTTCCCCAAGCGAGT-2	5.05761467889908	1.26440366972477	0	3.79321100917431
CCTTCCCCATCATCCC-2	6.09668857431749	0.870955510616785	0	3.48382204246714
CCTTCCCGTCAACTGT-2	7.50918469010752	2.14548134003072	0	4.29096268006144
CCTTCCCGTGCCTTGG-2	1.6474610308884	0	0	4.9423830926652
CCTTCCCGTGCTAGCC-2	5.58410637936623	0.797729482766604	0	6.38183586213284
CCTTCCCTCACTCTTA-2	12.5549007414029	0.502196029656117	0	4.01756823724894
CCTTCCCTCCATTCTA-2	4.63755869948853	0.772926449914755	0	6.95633804923279
CCTTCCCTCTGGTTCC-2	2.24774931500892	1.49849954333928	0.749249771669639	8.99099726003566
CCTTCGAAGCCCAGCT-2	6.19259341675083	0	0	4.42328101196488
CCTTCGAAGGGTCGAT-2	5.74448574815986	1.27655238847997	0	1.91482858271995
CCTTCGACAGATGGGT-2	3.3292356913563	3.88410830658235	0	1.66461784567815
CCTTCGACATGTAGTC-2	3.20061722023822	1.06687240674607	0	3.20061722023822
CCTTCGATCACAAACC-2	4.40841550377017	0	0	5.29009860452421
CCTTTCTAGAGACTAT-2	13.5291129615317	0	0.644243474358655	4.50970432051058
CCTTTCTAGAGATGAG-2	16.7375173832702	0	0	6.891918922523
CCTTTCTAGTCCTCCT-2	2.74863053768016	1.83242035845344	0	8.24589161304047
CCTTTCTCAATCGAAA-2	15.811303268068	0.930076662827527	0	11.1609199539303
CCTTTCTCACGTCAGC-2	2.90184023245041	1.45092011622521	0.725460058112604	5.07822040678823
CCTTTCTCAGCTCGAC-2	3.20670720357387	0	0	11.7579264131042
CCTTTCTGTAACGCGA-2	4.04868686473042	3.03651514854782	0	2.02434343236521
CCTTTCTGTCATGCAT-2	4.73919488935078	0	0	3.15946325956718
CCTTTCTGTGAAATCA-2	8.77692093928026	0.797901903570932	0	4.78741142142559
CCTTTCTGTGCTCTTC-2	3.28533969010727	0.821334922526818	0.821334922526818	5.74934445768772
CCTTTCTGTGTGCGTC-2	3.62887937087488	0.907219842718719	0.907219842718719	6.35053889903103
CCTTTCTTCTTAACCT-2	1.78683792006638	0.89341896003319	0	8.04077064029871
CGAACATAGTAGATGT-2	46.292581627554	0.974580665843241	0	2.92374199752972
CGAACATCAACTTGAC-2	1.25066547284871	0	0	10.0053237827897
CGAACATCAATACGCT-2	4.2933687773878	0	0	12.8801063321634
CGAACATCAGCTTAAC-2	8.26579921403765	1.18082845914824	0	7.67538498446353
CGAACATGTCATGCAT-2	5.39097425046194	0.77013917863742	0	3.8506958931871
CGAACATGTCTCAACA-2	11.6402027027027	3.42358903020668	0	2.05415341812401
CGAACATGTTGTTTGG-2	4.33832787710904	0	0	7.2305464618484
CGAACATTCAGTCCCT-2	6.57521437113559	1.31504287422712	0	7.89025724536271
CGAACATTCGAATGCT-2	6.12078546766391	0	0	0.470829651358762
CGAACATTCTGGTATG-2	3.19777874025492	0	0	6.39555748050984
CGAATGTAGACTAGGC-2	7.60791962609944	0	0	2.85296985978729
CGAATGTAGGCCATAG-2	14.9857808805817	0	1.15275237542936	4.61100950171745
CGAATGTAGTCAATAG-2	36.0171001420081	0	0.6795679272077	7.4752471992847
CGAATGTCAGACAAGC-2	8.2558585326113	0	0	4.12792926630565
CGAATGTCATTGGTAC-2	2.34313369905245	0	0	14.0588021943147
CGAATGTGTATCAGTC-2	13.7663980821735	1.72079976027169	0	1.72079976027169
CGAATGTGTCAAGCGA-2	1.54322185727083	0	0	13.8889967154374
CGAATGTGTCGGCTCA-2	0	0	0	9.26899677179041
CGAATGTGTTAAGATG-2	17.8696736696523	0	0.850936841412013	5.95655788988409
CGAATGTTCCCTAACC-2	6.89559706470981	1.72389926617745	0	10.3433955970647
CGAATGTTCTTTACAC-2	3.58725641604054	1.79362820802027	0	13.452211560152
CGACCTTAGATAGGAG-2	15.2174706198633	0.66162915738536	0.66162915738536	3.3081457869268
CGACCTTAGTCGTACT-2	5.0625	1.125	0	1.6875
CGACCTTCATCTATGG-2	13.7870134594398	1.88004728992361	0	1.88004728992361
CGACCTTGTCGCATAT-2	0.991491769942063	0.991491769942063	0	4.95745884971032
CGACCTTGTGCTAGCC-2	2.3004421430585	0	0	4.600884286117
CGACCTTTCAGCTGGC-2	2.15182363227579	0	1.0759118161379	3.22773544841369
CGACCTTTCCCGGATG-2	5.4242758186398	0.774896545519971	0	6.19917236415977
CGACTTCAGACCGGAT-2	4.27469603815721	0	0	7.12449339692868
CGACTTCAGCCGTCGT-2	0	1.06729101272096	0	16.0093651908145
CGACTTCAGCGTAATA-2	2.17205837544785	0.543014593861962	0	7.05918972020551
CGACTTCAGTGTCCCG-2	3.4812993617702	0.870324840442551	0	4.35162420221275
CGACTTCCAGTGGAGT-2	5.3033801256003	1.06067602512006	0	10.6067602512006
CGACTTCGTAAGTGTA-2	1.8331027878272	0	0	9.16551393913599
CGACTTCGTCTGATTG-2	3.02502194907814	0	0	9.07506584723442
CGACTTCGTGTCGCTG-2	1.7181396585828	0.859069829291401	1.7181396585828	6.01348880503981
CGACTTCGTTCCAACA-2	6.0803656513606	0.60803656513606	0	7.29643878163272
CGACTTCTCAAACGGG-2	2.83507652361535	0.945025507871784	0	12.2853316023332
CGACTTCTCACCATAG-2	4.37931618862009	0.729886031436682	0	3.64943015718341
CGAGAAGAGAGGGCTT-2	5.05530015091387	1.08327860376726	0.361092867922419	1.08327860376726
CGAGAAGAGCTAAACA-2	6.8619966275874	2.74479865103496	0	4.80339763931118
CGAGAAGAGGAGTAGA-2	10.408841448064	0	0	3.90331554302402
CGAGAAGCAATGTTGC-2	5.88527234769406	0.980878724615677	0	11.7705446953881
CGAGAAGCAGTTCCCT-2	3.00917030567686	1.00305676855895	0	10.0305676855895
CGAGAAGCATGTAAGA-2	10.8064838047445	0	0	7.85926094890511
CGAGAAGCATTGGCGC-2	1.57961092348366	0.789805461741828	0	7.10824915567645
CGAGAAGGTCCAAGTT-2	7.69909724705041	0.769909724705041	0	2.30972917411512
CGAGAAGGTCCATGAT-2	2.26244327384687	0	0	4.52488654769374
CGAGAAGGTGTATGGG-2	8.50390785684903	1.82226596932479	0	2.42968795909972
CGAGAAGGTGTTCGAT-2	3.40068650889391	1.1335621696313	0	10.2020595266817
CGAGAAGGTTAGGGTG-2	3.93516579738836	0	0	7.87033159477672
CGAGCACAGGTCGGAT-2	0	0	0	10.7751464149656
CGAGCACAGTTGAGTA-2	4.06117397454031	0.676862329090052	2.03058698727016	5.41489863272041
CGAGCACCAATTCCTT-2	4.10912343470483	0	0	12.3273703041145
CGAGCACCACGAGAGT-2	4.51203142903912	3.94802750040923	0.56400392862989	3.38402357177934
CGAGCACGTCCGAGTC-2	5.18137615292073	0	0.863562692153455	7.7720642293811
CGAGCACGTGGTACAG-2	1.07544166302516	0	0	5.37720831512579
CGAGCACTCACCTTAT-2	7.46129137041181	1.86532284260295	0	4.66330710650738
CGAGCACTCGAACTGT-2	2.08840683171251	2.08840683171251	0.696135610570836	2.08840683171251
CGAGCACTCTGAAAGA-2	5.47055274467049	3.28233164680229	1.0941105489341	2.1882210978682
CGAGCCAAGCCCTAAT-2	4.3752380952381	0	0	9.84428571428571
CGAGCCAGTCATGCAT-2	2.01938010998994	0.504845027497485	0	7.06783038496479
CGAGCCATCACGGTTA-2	2.31083074997019	1.54055383331346	1.54055383331346	6.93249224991058
CGAGCCATCTCTTGAT-2	4.10493500304466	0	0	15.0514283444971
CGATCGGAGTGTCCCG-2	0.822236540664376	0	0	8.22236540664376
CGATCGGAGTTGAGTA-2	0	1.15719179615781	0	8.10034257310465
CGATCGGAGTTTAGGA-2	2.27170831410299	1.13585415705149	1.13585415705149	10.2226874134634
CGATCGGCACAACTGT-2	4.19152085318627	1.04788021329657	0	1.04788021329657
CGATCGGCAGGTCCAC-2	0.726898734177215	0.726898734177215	0	10.176582278481
CGATCGGCATATACCG-2	0	0	0	10.9153240405503
CGATCGGCATATGGTC-2	1.80218637034626	1.20145758023084	0	5.40655911103879
CGATCGGCATGAAGTA-2	5.89969407091162	1.17993881418232	0	14.1592657701879
CGATCGGCATGTTCCC-2	0.805512694627577	0	0	16.9157665871791
CGATCGGGTCGTGGCT-2	3.64830523430239	1.21610174476746	0.608050872383731	1.82415261715119
CGATCGGGTGAAAGAG-2	6.18748316422735	3.09374158211368	0	13.9218371195115
CGATCGGTCAAACAAG-2	5.7645976242262	0	0	5.7645976242262
CGATCGGTCGTTACGA-2	37.8273670902921	0	0	0
CGATCGGTCTTGCCGT-2	1.94807764794572	0	0	12.6625047116472
CGATGGCAGATCACGG-2	1.4458665547629	0.722933277381452	0	10.1210658833403
CGATGGCAGTATCGAA-2	8.76182483979249	0.584121655986166	0.584121655986166	3.504729935917
CGATGGCCAAACCCAT-2	0	0	0	3.74194521539761
CGATGGCCAGGAATCG-2	2.51802679658952	0	0	5.03605359317905
CGATGGCCAGTTCATG-2	1.11454357249143	1.11454357249143	0	6.68726143494857
CGATGGCCATTGGTAC-2	4.17450829934171	0	0	13.5671519728605
CGATGGCGTGCTGTAT-2	0	0	0	6.18359655419957
CGATGGCGTGGCCCTA-2	3.77161935342626	1.07760552955036	1.61640829432554	3.77161935342626
CGATGGCGTGTGAAAT-2	1.83128410459925	0.915642052299624	0	9.15642052299624
CGATGGCGTTCTGTTT-2	3.87448272759986	1.54979309103994	3.09958618207988	6.97406890967974
CGATGGCGTTTGACTG-2	0	0	0	10.6986066878981
CGATGGCTCCTATGTT-2	2.4680446340454	0	0	11.5175416255452
CGATGGCTCGAATCCA-2	0	1.76577607707814	0	7.06310430831255
CGATGGCTCTCTTATG-2	3.89136381889369	0	0	2.59424254592912
CGATGGCTCTGGGCCA-2	0.872293203260814	0	0	11.3398116423906
CGATGTAAGCTAACAA-2	24.7797300918026	2.18644677280611	0	2.91526236374149
CGATGTAAGCTCTCGG-2	5.7268307547405	0	2.14756153302769	7.15853844342563
CGATGTAAGGAGTTTA-2	15.5246215155399	1.03497476770266	0	11.3847224447293
CGATGTAAGGATGCGT-2	1.11389499547394	0	0	10.0250549592655
CGATGTAAGGATTCGG-2	15.5443881898842	3.88609704747105	0.647682841245175	4.53377988871623
CGATGTAAGTATCTCG-2	34.5933734939759	1.85321643717728	0	1.23547762478485
CGATGTACAAGCGTAG-2	1.78104969329382	0	0	8.90524846646909
CGATGTACACCTCGTT-2	9.08874513252104	0	0	9.08874513252104
CGATGTACATCGATTG-2	9.03204666098696	0	0	7.90304082836359
CGATGTAGTATCAGTC-2	36.7063210227273	0.834234568698347	0.834234568698347	4.17117284349174
CGATGTAGTGACTACT-2	5.50008868393047	0	0	9.16681447321745
CGATGTAGTGTGAAAT-2	7.20183102713097	0	0.720183102713097	8.64219723255717
CGATGTAGTTAAAGAC-2	8.06387080955778	0	0	12.6717969864479
CGATGTAGTTTGCATG-2	4.67658502744767	0	0	6.23544670326356
CGATGTATCAGCATGT-2	1.02742381170109	0	1.02742381170109	13.3565095521142
CGATGTATCCTAAGTG-2	3.16352451490482	0	0	5.53616790108343
CGATGTATCTCGTTTA-2	4.17575625363583	0	0	6.68121000581734
CGATGTATCTCTGAGA-2	5.40171199230753	0	0	9.72308158615356
CGATTGAAGCGTGAGT-2	5.98638996138996	1.33030888030888	0	7.98185328185328
CGATTGACAAGCCGTC-2	0	0	0	12.537871640745
CGATTGACACCTATCC-2	0	0	0	8.68071551972358
CGATTGACAGATCGGA-2	6.77004191773644	0	0	10.8320670683783
CGATTGACATTGAGCT-2	10.5703486359775	0	0.813103741229036	7.31793367106133
CGATTGAGTAACGTTC-2	20.8236877770045	2.83959378777334	0	0.946531262591114
CGATTGAGTAGCGCTC-2	2.94196614929225	0	0	8.82589844787674
CGATTGAGTATGGTTC-2	7.31602628918099	2.09029322548028	0	1.04514661274014
CGATTGAGTCTAGCCG-2	1.77268050077174	1.77268050077174	0	7.97706225347282
CGATTGAGTTACCAGT-2	11.6528621448845	1.3709249582217	0	2.05638743733256
CGATTGATCATGTGGT-2	5.50340751783623	0	0	9.17234586306038
CGATTGATCGTAGATC-2	12.3539887174911	0.823599247832738	0	3.29439699133095
CGATTGATCTTGTTTG-2	6.17497709984468	0	0	0
CGCCAAGAGCAAATCA-2	2.4421390364224	0.976855614568961	0	7.81484491655169
CGCCAAGAGTAGTGCG-2	1.59098954886176	0.795494774430882	0	5.56846342101618
[truncated: 3,128 more rows]
