# Supplementary material for: Melanoma subpopulations that rapidly escape MAPK pathway inhibition incur DNA damage and rely on stress signalling
Source: Nat Commun. 2021 Mar 19;12:1747. doi: 10.1038/s41467-021-21549-x (PMC7979728; doi:10.1038/s41467-021-21549-x)
Supplement: Supplementary file 11 — Source Data [file 41467_2021_21549_MOESM11_ESM.zip › SourceData.xlsx]

## Sheet: Figure 1b (and Supp 1b, 1c)
Percentage of cells in double-positive quadrant (late-apoptotic cells) quantified for each time point upon 1 μM dabrafenib treatment.
Cell line	0 hr			48 hr			96 hr			2 wk
SKMEL267C	1.19	1.86		76.5	77.4		92.4	95.5		79.8	81.1
WM164	6.27	5.58		17.3	16.8		18.3	18.9		53.2	52.7
WM278	6.31	5.82		20.9	24.4		39.9	38.8		65.6	70.2
SKMEL28	4.12	3.6		4.86	6.1		15.9	17.7		47.4	49.6
A375	1.81	2.52	3.18	4.26	4.39	5.07	18.8	19.4	13.1	32.5	34	36.2
SKMEL19	1.04	0.51		2.24	2.01		6.79	8.63		41.8	38
	Replicate 1	Replicate 2	Replicate 3	Replicate 1	Replicate 2	Replicate 3	Replicate 1	Replicate 2	Replicate 3	Replicate 1	Replicate 2	Replicate 3
	Full gating scheme displayed for each cell line used in the apoptosis assay. Annexin V-FITC was visualized on the final x-axis in this display (measured in 488 B 530_30 A), and propidium iodide is seen on the y-axis (measured in 561 C 610_20 A).

## Sheet: Figure 1d
phospho-Rb (S807/811)-positive cells quantified after 96 hr treatment of various dabrafenib doses (dose-response curves). Raw numbers reported as fraction of population here.
dabrafenib (μM)	WM164 (3 replicates)
0	0.951432	0.955689	0.941505	(96 hr DMSO)
0.0005	0.951483	0.929366	0.938693
0.001	0.931545	0.930975	0.919414
0.005	0.567283	0.531912	0.566465
0.01	0.242862	0.253025	0.297571
0.05	0.0792453	0.0544016	0.10882
0.1	0.0753968	0.0292023	0.0795199
1	0.032197	0.0177419	0.033557
10	0.0142857	0.005	0.00393701
50	0	0.00134409	0.00217234
dabrafenib (μM)	WM278 (3 replicates)
0	0.535476	0.519504	0.515268	(96 hr DMSO)
0.001	0.513177	0.48942	0.512318
0.01	0.297126	0.263512	0.2706
0.1	0.184114	0.169583	0.184137
1	0.0759173	0.0819885	0.0707274
10	0.0402772	0.0357524	0.0411283
20	0.0394877	0.0562457	0.055175
dabrafenib (μM)	SKMEL28 (3 replicates)
0	0.900312	0.90287	0.840566	(96 hr DMSO)
0.0005	0.735653	0.875661	0.69197
0.001	0.772727	0.75841	0.648409
0.005	0.49721	0.33928	0.398825
0.01	0.337365	0.305483	0.333482
0.05	0.0820841	0.0892193	0.0761803
0.1	0.0461184	0.0570633	0.0460578
1	0.0411199	0.0442922	0.0395349
50	0.233083	0.188571	0.106061
dabrafenib (μM)	A375 (3 replicates)
0	0.646295	0.569583	0.603276	(96 hr DMSO)
1e-07	0.576368	0.597973	0.571859
1e-06	0.535642	0.565438	0.544866
1e-05	0.548521	0.518071	0.579192
0.0001	0.559899	0.559029	0.552401
0.001	0.305635	0.289575	0.307426
0.01	0.14265	0.180789	0.183201
0.1	0.14808	0.161162	0.119703
1	0.176439	0.187287	0.165844
10	0.120661	0.0741784	0.0870196
50	0.00470662	0.00201207	0.00737207
100	0	0	0.000514139
dabrafenib (μM)	SKMEL19 (3 replicates)
0	0.977448	0.976203	0.973044	(96 hr DMSO)
0.01	0.986727	0.984905	0.98332
0.1	0.986418	0.97892	0.983599
1	0.974032	0.972021	0.957739
10	0.672999	0.6493	0.668753
50	0.172459	0.227638	0.219858
100	0.0443491	0.0443425	0.0394402

## Sheet: Figure 1e
	WM164												A375
pRb+ cell fractions (3 replicates per condition)		0.1 μM dabrafenib			1 μM dabrafenib			10 μM dabrafenib				pRb+ cell fractions (3 replicates per condition)		0.1 μM dabrafenib			1 μM dabrafenib			10 μM dabrafenib
	0hr	0.977053	0.927579	0.964506	0.977053	0.927579	0.964506	0.977053	0.927579	0.964506			0hr	0.945594	0.933665	0.929704	0.945594	0.933665	0.929704	0.945594	0.933665	0.929704
	24hr	0.0391026	0.0262097	0.0364346	0.0117188	0.0271318	0.0209581	0.0764064	0.0814758	0.0668302			24hr	0.280791	0.314665	0.294838	0.152533	0.163636	0.120018	0.205998	0.220408	0.195394
	48hr	0.0301303	0.012766	0.0143885	0.00192308	0.00267857	0	0.0909769	0.0137931	0.00264725			48hr	0.169206	0.206278	0.186305	0.0719011	0.0928306	0.119312	0.076464	0.0734529	0.0887383
	72hr	0.0949896	0.0148368	0.0154355	0	0	0.00264201	0.00472069	0.00967352	0.00532544			72hr	0.318819	0.275785	0.24935	0.22959	0.172421	0.168056	0.0755385	0.0451275	0.0425809
	96hr	0.0351255	0.0421205	0.0333333	0.0677026	0.0105932	0.00965759	0.00658858	0.00338123	0.00132363			96hr	0.25518	0.243787	0.239871	0.322278	0.314137	0.335956	0.140876	0.200413	0.151012
EdU+ cell fractions (3 replicates per condition)		0.1 μM dabrafenib			1 μM dabrafenib			10 μM dabrafenib				EdU+ cell fractions (3 replicates per condition)		0.1 μM dabrafenib			1 μM dabrafenib			10 μM dabrafenib
	0hr	0.35628	0.345238	0.368827	0.35628	0.345238	0.368827	0.35628	0.345238	0.368827			0hr	0.410575	0.414895	0.394027	0.410575	0.414895	0.394027	0.410575	0.414895	0.394027
	24hr	0.0147436	0.00739247	0.00975927	0.00292969	0.00096899	0.00299401	0.0184719	0.0215219	0.0190067			24hr	0.103202	0.133603	0.103893	0.0564427	0.0444444	0.0398575	0.0710496	0.0684601	0.0613333
	48hr	0.00895765	0.00121581	0.00419664	0.00096154	0	0	0.0782998	0.00413793	0.00198544			48hr	0.0388933	0.0515695	0.0449088	0.0120794	0.0288489	0.0343782	0.0165983	0.0159051	0.0161342
	72hr	0.0135699	0.00593472	0.00385888	0	0	0	0.00157356	0	0			72hr	0.106231	0.0940458	0.0870804	0.0583554	0.0364093	0.0418981	0.0607692	0.00763026	0.010428
	96hr	0.0136201	0.0145243	0.0141975	0	0	0.00175593	0.00073206	0	0.00397088			96hr	0.0900152	0.0763276	0.0768877	0.0819775	0.0794941	0.0944206	0.0240876	0.0444215	0.0404912
	WM278												SKMEL19
pRb+ cell fractions (3 replicates per condition)		0.1 μM dabrafenib			1 μM dabrafenib			10 μM dabrafenib				pRb+ cell fractions (3 replicates per condition)		0.1 μM dabrafenib			1 μM dabrafenib			10 μM dabrafenib
	0hr	0.593643	0.564225	0.575331	0.593643	0.564225	0.575331	0.593643	0.564225	0.575331			0hr	0.971211	0.954016	0.962337	0.971211	0.954016	0.962337	0.971211	0.954016	0.962337
	24hr	0.193528	0.19957	0.195231	0.0565989	0.0650475	0.0620811	0.0691523	0.0759128	0.0744753			24hr	0.874052	0.94525	0.918587	0.912281	0.892351	0.883303	0.887755	0.856631	0.891593
	48hr	0.292625	0.295473	0.275052	0.132381	0.150992	0.140146	0.0955394	0.109456	0.0936465			48hr	0.941754	0.962034	0.953532	0.927973	0.918952	0.914847	0.876702	0.886385	0.842296
	72hr	0.227288	0.251619	0.263187	0.143544	0.138126	0.143611	0.0827998	0.109563	0.11409			72hr	0.978468	0.986848	0.973654	0.945607	0.931746	0.925791	0.762879	0.767428	0.748971
	96hr	0.180392	0.251418	0.203108	0.126713	0.173305	0.12693	0.0923443	0.104655	0.0957589			96hr	0.988024	0.978813	0.984373	0.949142	0.965033	0.981468	0.688717	0.647251	0.665709
EdU+ cell fractions (3 replicates per condition)		0.1 μM dabrafenib			1 μM dabrafenib			10 μM dabrafenib				EdU+ cell fractions (3 replicates per condition)		0.1 μM dabrafenib			1 μM dabrafenib			10 μM dabrafenib
	0hr	0.194444	0.195369	0.175497	0.194444	0.195369	0.175497	0.194444	0.195369	0.175497			0hr	0.487299	0.450095	0.479537	0.487299	0.450095	0.479537	0.487299	0.450095	0.479537
	24hr	0.0304207	0.0263583	0.0306604	0.00443401	0.00781686	0.00458554	0.0124283	0.0133964	0.0145565			24hr	0.318665	0.438808	0.3702	0.357625	0.399433	0.384201	0.358601	0.315412	0.317478
	48hr	0.0684866	0.042861	0.0462293	0.035092	0.0379638	0.0462819	0.0243594	0.0173305	0.0204758			48hr	0.48528	0.476361	0.486966	0.345617	0.384522	0.36845	0.343419	0.362895	0.352463
	72hr	0.0490196	0.0698163	0.0906593	0.0478479	0.0392542	0.0463889	0.0247546	0.0316411	0.0388509			72hr	0.539243	0.554105	0.455899	0.441655	0.453968	0.425791	0.24596	0.285009	0.253878
	96hr	0.0106113	0.00633967	0.00321948	0.00408752	0.00236814	0.005386	0.0121107	0.00521415	0.0207589			96hr	0.478089	0.483999	0.529553	0.441529	0.44281	0.51211	0.209638	0.196979	0.199425
	SKMEL28
pRb+ cell fractions (3 replicates per condition)		0.1 μM dabrafenib			1 μM dabrafenib			10 μM dabrafenib
	0hr	0.803355	0.787313	0.678804	0.803355	0.787313	0.678804	0.803355	0.787313	0.678804
	24hr	0.257056	0.182011	0.161253	0.194175	0.0613861	0.133949	0.504732	0.398058	0.346195
	48hr	0.33223	0.252083	0.250406	0.189781	0.130952	0.142447	0.490909	0.222667	0.241582
	72hr	0.271242	0.220896	0.181406	0.242089	0.126667	0.107824	0.269943	0.234074	0.174868
	96hr	0.273428	0.167925	0.177255	0.13936	0.132979	0.10874	0.164069	0.161039	0.119357
EdU+ cell fractions (3 replicates per condition)		0.1 μM dabrafenib			1 μM dabrafenib			10 μM dabrafenib
	0hr	0.310345	0.347015	0.247074	0.310345	0.347015	0.247074	0.310345	0.347015	0.247074
	24hr	0.0403226	0.0412698	0.0452436	0.0229479	0.0128713	0.0334873	0.178233	0.0744337	0.0771704
	48hr	0.0590508	0.0604167	0.0577236	0.00638686	0.014652	0.00956023	0.0331551	0.0273333	0.0395623
	72hr	0.0366013	0.0318408	0.0283447	0.0276899	0.00962963	0.023855	0.0263533	0.0103704	0.0211961
	96hr	0.0622776	0.0188679	0.0387548	0.0235405	0.018617	0.0264228	0.00656276	0.0155844	0.0145371

## Sheet: Figure 3b
	WM278
pRb+ cell fractions (3 replicates per condition)	time	1 μM dabrafenib			10 nM trametinib			1 μM dabrafenib + 10 nM trametinib
	0hr	0.593643	0.564225	0.575331	0.551616	0.574275	0.522638	0.551616	0.574275	0.522638
	24hr	0.0565989	0.0650475	0.0620811	0.104283	0.0781078	0.105319	0.00951248	0.0100301	0.0128726
	48hr	0.132381	0.150992	0.140146	0.204574	0.192492	0.201201	0.0990753	0.0634921	0.0978385
	72hr	0.143544	0.138126	0.143611	0.147943	0.167414	0.133747	0.164179	0.173469	0.155556
	96hr	0.126713	0.173305	0.12693	0.178498	0.165923	0.162581	0.0727432	0.0930979	0.105611
	A375
pRb+ cell fractions (2-3 replicates per condition)	time	1 μM dabrafenib			10 nM trametinib			1 μM dabrafenib + 10 nM trametinib
	0hr	0.945594	0.933665	0.929704	0.945594	0.933665	0.929704	0.945594	0.933665	0.929704
	24hr	0.152533	0.163636	0.120018	0.1827	0.1543		0.0581	0.046
	48hr	0.0719011	0.0928306	0.119312	0.0385	0.0304		0.0294	0.0212
	72hr	0.22959	0.172421	0.168056	0.0714	0.0771		0.0445	0.0322
	96hr	0.322278	0.314137	0.335956	0.1691	0.1485		0.1088	0.0801

## Sheet: Figure 4e
	A375
pRb+ cell fractions (4 replicates per condition)		DMSO				Dabrafenib (1 μM)				Trametinib (10 nM)				Dabrafenib + trametinib
	No siRNA	0.823616	0.800499	0.779685	0.767637	0.2621	0.208007	0.263117	0.207279	0.141243	0.165366	0.174662	0.164319	0.067476	0.070833	0.071194	0.063463
	siControl	0.839523	0.854809	0.835523	0.830843	0.234748	0.221441	0.189644	0.186027	0.194896	0.185762	0.172516	0.155443	0.110143	0.08678	0.084299	0.08714
	siATF4	0.852897	0.862728	0.872331	0.874201	0.094294	0.075914	0.07117	0.068647	0.061203	0.063963	0.097374	0.045455	0.05489	0.046213	0.038159	0.067729
	SKMEL28
pRb+ cell fractions (4 replicates per condition)		DMSO				Dabrafenib (1 μM)				Trametinib (10 nM)				Dabrafenib + trametinib
	No siRNA	0.875418	0.885484	0.911413	0.892723	0.160116	0.188592	0.178338	0.167548	0.148185	0.166667	0.13961	0.155945	0.075612	0.099246	0.077327	0.074481
	siControl	0.882078	0.886517	0.830404	0.848781	0.189969	0.179394	0.176068	0.170813	0.152881	0.161365	0.143617	0.172809	0.082317	0.10786	0.08706	0.112403
	siATF4	0.854531	0.842067	0.855346	0.867675	0.110016	0.110417	0.116333	0.117381	0.070796	0.085696	0.080618	0.076923	0.057143	0.039352	0.03619	0.058985

## Sheet: Figure 4f
Percentage of cells in double-positive quadrant (late-apoptotic cells) quantified for each condition.
Treatment	No siRNA			siControl			siATF4
DMSO	1.89	1.57	1.8	1.38	1.54	1.68	2.13	2.3	1.72
Dabrafenib (1 μM)	19.3	19	18.2	14.1	14.6	14.4	50.3	51	50.5
Trametinib (10 nM)	14.7	14.4	15.1	13.9	14	13.3	51.5	50.8	50.7
Dabrafenib + trametinib	32.1	32.5	31.1	27.3	28.3	28.5	62.7	63	62.7
	Replicate 1	Replicate 2	Replicate 3	Replicate 1	Replicate 2	Replicate 3	Replicate 1	Replicate 2	Replicate 3

## Sheet: Figure 5d
	A375
pRb+ cell percents (4 replicates per condition)		No siRNA				siControl				siCDC42EP1
	DMSO (0.1% v/v)	84.513	85.8816	84.9111	84.1566	87.162	88.1083	85.7106	87.1173	90.9198	87.419	91.6081	88.0254
	Dabrafenib (1 μM)	27.4882	21.9799	21.9491	22.9135	24.1026	16.9953	23.2117	18.9954	14.1189	12	14.7154	12.9155
	A375
pRb+ cell percents (4 replicates per condition)		No siRNA				siControl				siRAB32
	DMSO (0.1% v/v)	86.6	86.35	85.3118	87.5048	87.71	83.03	87.1933	86.0731	73.49	70.35	78.8163	68.18
	Dabrafenib (1 μM)	22.83	23.53	21.0191	23.0947	19.52	21.9	23.748	22.2325	7.13	3.86	14.7368	5.93548

## Sheet: Figure 6a
phospho-Rb (S807/811)-positive cells quantified after 96 hr treatment of various dabrafenib doses (dose-response curves). Raw numbers reported as fraction of population here.
dabrafenib (nM)	MB3883 (3 replicates)				dabrafenib (nM)	MB4562 (4 replicates)
0	0.0830278	0.087836	0.0819254		0	0.860597	0.836158	0.84298	0.841922	(96hr DMSO)
0.01	0.0707808	0.0846452	0.0793467		0.01	0.829496	0.811854	0.819205	0.821277
0.1	0.0790825	0.0816704	0.0757105		0.1	0.828897	0.844534	0.808081	0.828466
1	0.0487452	0.0535076	0.0476437		1	0.823773	0.816823	0.828059	0.834805
10	0.00250917	0.0101546	0.00804228		10	0.398032	0.397571	0.403916	0.413376
100	0.00600836	0.00581058	0.00399315		100	0.00125156	0.00569801	0.00971922	0.00253485

## Sheet: Figure 6b
	1 nM dab duration				10 nM dab duration
	MB3883_day0	MB3883_day4	MB3883_day7		MB4562_day0	MB4562_day4	MB4562_day7
Replicate 1	0.0952	0.0629	0.0917		0.8817	0.2396	0.3553		pRb+ population fractions measured after different dabrafenib durations.
Replicate 2	0.0915	0.0522	0.0794		0.8813	0.2521	0.3228
Replicate 3	0.1058	0.0515	0.0947		0.8641	0.228	0.3414
Replicate 4	0.1384	0.0614	0.1091		0.8758	0.2296	0.3737

## Sheet: Figure 6h
	DMSO				Dabrafenib, 1 μM			Trametinib, 10 nM			Dabrafenib, 1 μM + Trametinib, 10 nM
A375	84.6062	80.8615			18.9189	12.1155		10.1173	10.278		0.977995	2.65096			pRb+ % of population reported after 96hr treatments. Number of replicates varied from 2 to 4 due to plating constraints. At least 2 was sufficient to view the biological phenomenon.
WM278	40.5245	40.3049			16.293	16.2555		15.5381	15.8826		7.27432	9.30979	10.5611
MB4562	86.0597	83.6158	84.298	84.1922	0.805639	2.84665	0.534188	1.92947	0.865052	1.6703	1.50463	1.13636
MB3883	8.30278	8.7836	8.19254		3.38164	2.4581	1.98598	3.12744	3.1857	4.15058	4.55373	6.72269
	Vemurafenib, 10 μM		PLX4720, 5 μM
A375	50.2651	51.2772	13.7064	12.3752
WM278	16.3899	18.2125	11.8151	10.9133
MB4562	11.411	11.7117	0.573477	0.904977
MB3883	3.61702	4.29	2.68199	2.01342

[truncated: 11 more sheets: Figure 7b, Figure 7d, Figure 7e, Figure 7f, Supplementary Figure 1a, Supplementary Figure 2g, Supplementary Figure 5a, Supplementary Figure 5f, Supplementary Figure 5i, Supplementary Figure 8b, Supplementary Figure 8c]
